# Supplementary material for: POCALI: Prediction and Insight on CAncer LncRNAs by Integrating Multi‐Omics Data with Machine Learning
Source: Small Methods. 2025 May 23;9(7):2401987. doi: 10.1002/smtd.202401987 (PMC12285627; doi:10.1002/smtd.202401987)
Supplement: Supplementary file 2 — Supplemental Table 1 [file SMTD-9-2401987-s001.xlsx]

## Sheet: CLC3_literature
NAME_AS_PUBLISHED	GENCODE_ID	Oncogene=o_TumourSuppressor=t	PMID_REFERENCE	Cancer_type_CLC	Evidence_level	Version_number	Analysis_subtype
AATBC	ENSG00000215458	o	25473900	urothelial	tv	1	CLC1literature
ADAMTS9-AS2	ENSG00000241684	t	24833086;29707897;30268751;	neuroepithelial;lung;ovarian;	tvp	1	CLC1literature
AFAP1-AS1	ENSG00000272620	o	26246469; 27261589; 26892468; 26756568; 26463625; 26245991; 29331858;29310682;29212176;28975981; 28938565; 28670387;28535506;28451917;28051261; 27810781; 27577754;27578191;29740481;29654169;29793547;29805596;30206930;30326930;30505272;30588252;	nasopharyngeal;colon;liver;esophageal;lung;thyroid;tongue;stomach;bile_duct;ovarian;gallbladder;retinoblastoma;pancreas;breast;	ptv	1	CLC1literature
ANRIL	ENSG00000240498	o	19578367;20453838;19578363;20386740;21414664;27507052;29278879;29201225;29127494;29057547;28961506;25966845;28580310;28550682;28513871;28402230;28344092;28251886;28117929;27899255;27557514;30134922;30431129;30510148;29314442;	neuroepithelial;breast;skin;blood;thyroid;prostate;bone;liver;cervical;nasopharyngeal;pancreas;kidney;stomach;	gstvp	1	CLC1literature
AOC4P	ENSG00000254560	to	26160837;30008828;31984680	liver;lung;colon	ptv	1	CLC1literature
AP001631.9	ENSG00000236663	o	26261500	stomach	t	1	CLC1literature
APTR	ENSG00000214293	o	24748121	neuroepithelial	t	1	CLC1literature
BANCR	ENSG00000278910	ot	27462868; 27470379; 27514530; 22581800; 24655544; 25013510; 25661343; 25894373; 26054683;29075789;26323637;29565494;	thyroid;esophageal;urothelial;skin;lung;colon;retinoblastoma;stomach;breast;	ptv	1	CLC1literature
BCAR4	ENSG00000262117	o	21506106; 29190958;28537678;28399646;27874956;27460090;26317614;29615150;	breast;colon;lung;bone;	ptv	1	CLC1literature
CASC15	ENSG00000272168	to	26100672;26016895;29272000;29207648;29075788;28724437;30013768;	neuroepithelial;skin;stomach;liver;blood;	pstgvm	1	CLC1literature
CASC19	ENSG00000254166	o	27363682;27212446;26923190;26225650;25569100;29231252;29228867;28921383;28849215;28777430;28754469;28631575;28475287;28470345;28409554;28381168;28088735;28078015;27956498;27830017;27765628;29050269;27432114;26433964;25674211;25129441;30190462;29940756;30250403;30013670;29338818;27980086;	lung;blood;breast;liver;gallbladder;stomach;bile_duct;cervical;neuroepithelial;ovarian;larynx;kidney;skin;retinoblastoma;pancreas;esophageal;endometrial;head_and_neck;nasopharyngeal;colon;	gptvc	1	CLC1literature
CRNDE	ENSG00000245694	o	27383309;27058823; 7042112; 26231038;27058823;27714674;27822419;28086904;28178668;28276319;28469804;28472810;28477368;28490034;28493025;28594403;28796262;28940804;29152149;29194035;29243780;29246789;29299168;29710461;29864897;28550688;30230527;30554121;	neuroepithelial;neuroepithelial;ovarian;colon;thyroid;bone;stomach;cervical;pancreas;lung;breast;blood;liver;kidney;urothelial;	ptv	1	CLC1literature
CTBP1-AS	ENSG00000280927	o	23644382	prostate	t	1	CLC1literature
DANCR	ENSG00000226950	o	27191265; 26617879; 25964079;29301870;29266795;28951520;28760736;28642170;28618943;29717105;29753317;29635134;30519037;30518934;30555573;	prostate;colon;liver;neuroepithelial;lung;stomach;breast;bone;pancreas;nasopharyngeal;	tpv	1	CLC1literature
DBH-AS1	ENSG00000225756	o	26393879	liver	t	1	CLC1literature
DLEU1	ENSG00000176124	ot	23047824; 12461754;28598010;28427156;30098595;30382579;	blood;head_and_neck;ovarian;colon;pancreas;	stvp	1	CLC1literature
DLEU2	ENSG00000231607	t	23047824; 12461754;	blood;head_and_neck	sm	1	CLC1literature
DRAIC	ENSG00000245750	t	25700553;25030374;28467474;	prostate	tp	1	CLC1literature
EGFLAM-AS1	ENSG00000249491	t	26537802	stomach	t	1	CLC1literature
EGFR-AS1	ENSG00000224057	o	26271667	liver	t	1	CLC1literature
EGOT	ENSG00000235947	t	26159853; 23535729;29209988;29042985;28901455;	breast;stomach;neuroepithelial;kidney;	pgt	1	CLC1literature
Epist	ENSG00000249082	t	26158411;28656268;30518760;	esophageal;pituitary;cervical;	tv	1	CLC1literature
EWSAT1	ENSG00000212766	o	25401475;28979684;27860482;27816050;	ewing_sarcoma;ovarian;bone;nasopharyngeal;	t	1	CLC1literature
FAL1	ENSG00000228126	o	25203321;28854421;28585762;29196104;	ovarian;lung;prostate;skin;	svtp	1	CLC1literature
FENDRR	ENSG00000268388	t	25167886;29104509;28945760;30556873;	stomach;bone;prostate;lung;	ptvs	1	CLC1literature
FER1L4	ENSG00000088340	t	26306906;28789454;28759956;27381864;30481787;	stomach;neuroepithelial;liver;endometrial;bone;	tvp	1	CLC1literature
FOXCUT	ENSG00000280916	o	25516208; 25031703;28635400;	breast;esophageal;nasopharyngeal;	pt	1	CLC1literature
FTX	ENSG00000230590	ot	27065331; 26629053;28330694;28112756;27983937;29925853;	liver;colon;skin;neuroepithelial;kidney;	ptv	1	CLC1literature
GAPLINC	ENSG00000266835	o	25277524;27259250;29427222;27729869;29785127;30177521;30522114;	stomach;colon;bone;lung;	ptv	1	CLC1literature
DLX6-AS1	ENSG00000234741	ot	18836484; 23676682; 24026436; 24069260; 24357161; 24884417; 25120813; 25326054; 25400758; 25959498; 26163879; 26503132; 26511107; 26548923;29308053;29229673;29225772;29207621;29180320;29170131;29098549;28671039;28666797;28521420;28519068;28396462;28386376;28117028;28099146;28059053;28035057;27878359;27827524;27779700;27743383;27445498;26707238;26404135;29445179;29969658;	breast;kidney;prostate;pancreas;urothelial;lung;stomach;liver;colon;cervical;ovarian;endometrial;urothelial;esophageal;neuroepithelial;bone;skin;	gptvm	1	CLC1literature
GHET1	ENSG00000281189	o	24397586;27131316;29286919;29228419;29139562;28983895;28772210;28578256;28577495;27931286;30475755;	stomach;urothelial;colon;lung;pancreas;liver;esophageal;bone;	ptv	1	CLC1literature
H19	ENSG00000130600	ot	27193186; 27093644; 27091055; 27073719; 27040767; 27027436; 26931432; 26886624; 26722426; 26274999; 26171017; 25866221; 25205099; 24988946; 24920070; 24685695; 24466011;23711233;17786216;29350287;29344674; 29344285;29332545;29287713;29273733;29260518;29219208;29214011;28975993;28919786;28848149;28804564;28781681;28779971;28544374;28358427;28123568;27693036;27247022;28797320;30256448;29693721;3047…	ovarian;thyroid;urothelial;gallbladder;nasopharyngeal;colon;stomach;breast;lung;neuroepithelial;esophageal;kidney;prostate;pancreas;blood;neuroepithelial;choriocarcinoma;skin;oral;tongue;endometrial;cervical;	gtv	1	CLC1literature
HEIH	ENSG00000278970	o	21769904;29081216;28487474;29081216;	liver;colon;skin;	tv	1	CLC1literature
HNF1A-AS1	ENSG00000241388	o	27084450; 25863539; 24000294;29289833;29145164;29100339;28943452;28866868;28791380;28292020;27648140;29541223;	liver;lung;esophageal;colon;urothelial;bone;	tv	1	CLC1literature
HOTAIR	ENSG00000228630	o	27229487; 27166268; 27122348; 27069543; 26962687; 26826873; 26781446; 26717040; 26707824; 26592246; 26577852; 26261618; 26183397; 26172293; 26136075; 26111795; 27549736; 27301338; 26036760; 25994132; 25728753; 25149152; 24953832; 24788237; 24285342; 23862139; 22614017; 22258453;29335299;29336659;29298397;29285059;29222472;29187267;29156804;29141691;29141248;29137688;29130509;29080835;29079719;290…	cervical;ovarian;blood;colon;kidney;nasopharyngeal;lung;head_and_neck;breast;neuroepithelial;liver;stomach;thyroid;oral;urothelial;bone;gallbladder;esophageal;endometrial;skin;pancreas;prostate;retinoblastoma;larynx;	gptv	1	CLC1literature
HOTAIRM1	ENSG00000233429	ot	27307307; 24824789; 26436590;29905017;30302796;30376874;	colon;PML;blood;head_and_neck;stomach;neuroepithelial;	ptv	1	CLC1literature
HOTTIP	ENSG00000243766	o	27347311; 27103834; 27064878; 26678886; 26617868; 26265284; 25912306; 26729200;29367594;29274585;29272003;29041935;28886531;28818070;28782268;28534516;27733185;29474928;30021349;30229808;30519045;	lung;stomach;prostate;colon;bone;lung;pancreas;neuroepithelial;esophageal;thyroid;urothelial;tongue;	gptv	1	CLC1literature
HOXA-AS2	ENSG00000253552	o	26384350; 23649634;29312501;29310118;29118916;28545023;28388535;28112720;27855366;	stomach;blood;pancreas;neuroepithelial;colon;breast;gallbladder;liver;	tv	1	CLC1literature
HOXA11-AS	ENSG00000240990	t	26430965;29312625;29034803;28946213;28832185;28829501;28749709;28717185;28701685;28615992;28558357;28441948;27651312;27792998;	ovarian;liver;lung;neuroepithelial;skin;breast;bone;stomach;cervical;	gtv	1	CLC1literature
HULC	ENSG00000285219	o	27496341; 27285757;27044827;26045809;22493738;29176650;29022892;28946549;28765279;28688193;28634076;28445086;28069548;28053545;28027578;27986124;27809873;27782152;29765457;29895332;	colon;liver;blood;bone;ovarian;urothelial;nasopharyngeal;neuroepithelial;breast;bile_duct;prostate;	gptv	1	CLC1literature
linc-ITGB1	ENSG00000226777	o	26601916; 26448925(retracted);29228420;29201168;	breast;gallbladder;liver;	tv	1	CLC1literature
linc-JPH1	ENSG00000249395	o	27323410; 27431358;29311567;28854977;28398871;29511340;30537154;	head_and_neck;esophageal;lung;nasopharyngeal;ovarian;	tvp	1	CLC1literature
linc-ROR	ENSG00000258609	o	27449099;26898939;26883251;29280051;29237490;29050257;29041978;28680141;28580169;28388536;27785603;27696511;27449099;29559320;30250400;	breast;pancreas;thyroid;esophageal;ovarian;liver;lung;colon;	tv	1	CLC1literature
linc-UBC1	ENSG00000281406	o	25755750; 23688781;28885863;28260919;29456724;29863244;	stomach;urothelial;lung;colon;cervical;	ptv	1	CLC1literature
LINC00152	ENSG00000222041	o	27186403; 26799422; 26540343;29339419;29180678;29156515;28819405;28800786;28787699;28651608;28592840;28343069;28337379;28178615;28109288;28078002;28077595;27829993;27633443;26538117;28536419;29339419;30064438;30310293;30289508;30404587;29863253;29991527;	kidney;stomach;liver;breast;colon;lung;neuroepithelial;gallbladder;cervical;oral;	ptv	1	CLC1literature
LINC00261	ENSG00000259974	t	27439973(retracted);29278875;29267503;27983929;27878953;	stomach;liver;colon;choriocarcinoma;	ptv	1	CLC1literature
LINC00467	ENSG00000153363	t	24586304	neuroepithelial	t	1	CLC1literature
LINC00520	ENSG00000258791	o	27626181	breast	t	1	CLC1literature
LINC00963	ENSG00000204054	o	24691949;28923857;	prostate;lung;	tvp	1	CLC1literature
LINC00974	ENSG00000226629	o	25476897	liver	tv	1	CLC1literature
LINC00982	ENSG00000177133	t	26334618	stomach	pt	1	CLC1literature
LINC01021	ENSG00000250337	t	26183718;28877474;29262524;	colon	t	1	CLC1literature
LINC01089	ENSG00000212694	t	27485121;29717028;	breast;stomach;	tvp	1	CLC1literature
LINC01133	ENSG00000224259	ot	25908174; 26840083; 27443606;28390115;30134915;	lung;colon;bone;stomach;	ptv	1	CLC1literature
LINC01138	ENSG00000274020	o	27556357	prostate	pt	1	CLC1literature
LINK-A	ENSG00000215808	o	26751287;28218907;30275711;	breast;lung;	tv	1	CLC1literature
LINP1	ENSG00000223784	o	27111890;29293402;27129154;	breast;cervical;lung;	st	1	CLC1literature
lncARSR	ENSG00000233086	o	27117758;28464252;27886176;	kidney;liver;	tv	1	CLC1literature
lncRNA-ATB	ENSG00000244306	o	24768205;25986864;26482611;26487301;25871474; 27176634; 27267902;29331759;29321082;28770959;28469952;28115163;27878433;29286182;28779166;29115412;29286182;29374493;29424918;30518916;29693289;	liver;stomach;pancreas;colon;breast;prostate;neuroepithelial;bladder;thyroid;bone;lung;urothelial;ovarian;	ptv	1	CLC1literature
lncRNA-BGL3	ENSG00000260629	t	24837367	blood	tv	1	CLC1literature
lncRNA-EBIC	ENSG00000262904	o	25007342;30058681;	cervical;ovarian;	t	1	CLC1literature
lncRNA-LET	ENSG00000281183	t	26935396; 26243049; 25755778; 25213660; 25674261;29126868;28951520;28839463;28615956;27896272;	esophageal;nasopharyngeal;cervical;gallbladder;stomach;urothelial;lung;	pt	1	CLC1literature
lncTCF7	ENSG00000249073	o	26452542; 25842979;29344178;29234033;29091867;27766570;25842979;	liver;colon;neuroepithelial;lung;	tv	1	CLC1literature
lncUSMycN	ENSG00000223850	o	24906397;27748806;	neuroepithelial	sv	1	CLC1literature
LINC01433	ENSG00000230176	o	25820656;30317567;	lung;liver;	tv	1	CLC1literature
LSINCT5	ENSG00000281560	o	21532345;25526476;29755595;30472720;	ovarian;breast;stomach;liver;	ptv	1	CLC1literature
LUADT1	ENSG00000196634	o	26291312	lung	t	1	CLC1literature
MA-linc1	ENSG00000245146	o	26337085	lung;breast	pt	1	CLC1literature
MALAT1	ENSG00000251562	ot	27470543; 27420766; 27371730; 27353727; 27313681; 27294002; 27259812; 27250026; 27015363; 26938295; 26884862; 26854446; 26522444; 26482776; 26461224; 25600645; 25446987; 25431257; 25369863; 24449823; 24468535;29290968;29290771;29226325;29215734;29215698;29214735;29212230;29202181;29190941;29162158;29151968;29146194;29107050;29096355;29073720;29058818;28942451;28938647;28926115;28915533;28899458;2…	thyroid;gallbladder;pancreas;tongue;ovarian;lung;stomach;breast;esophageal;neuroepithelial;cervical;oral;nasopharyngeal;kidney;colon;bone;urothelial;liver;blood;choriocarcinoma;retinoblastoma;bile_duct;ewing_sarcoma;tongue;endometrial;	tvgm	1	CLC1literature
MEG3	ENSG00000214548	t	26850851; 26812694; 26729200; 26610246; 26574780; 26444285; 26284494; 26253106; 26223924; 25997963; 25992654; 25636452; 27470401; 27166155; 24343426; 24098911; 23295831; 22234798;29328401;29132136;29123412;29094270;29027534;28975980;28959364;28847847;28791407;28787698;28731151;28669734;28635399;28539329;28463794;28423647;28405686;28400619;28374914;28345805;28320094;28260796;28190319;27860482;2785…	pancreas;gallbladder;lung;prostate;cervical;liver;pituitary;stomach;kidney;thyroid;colon;endometrial;breast;tongue;urothelial;neuroepithelial;bone;esophageal;ovarian;blood;nasopharyngeal;skin;	gptv	1	CLC1literature
MIR100HG	ENSG00000255248	o	25027842;29035371;	blood;colon;	t	1	CLC1literature
MIR31HG	ENSG00000171889	to	26692098;26549028;26164206;29367106;28639619;28529576;29129878;28963737;26362196;24631686;30176933;30458787;	stomach;pancreas;neuroepithelial;lung;oral;cervical;bone;colon;breast;liver;head_and_neck;	ptvm	1	CLC1literature
MONC	ENSG00000215386	o	25027842	blood	tm	1	CLC1literature
MT1DP	ENSG00000205361	t	25261601	liver	tv	1	CLC1literature
MYU	ENSG00000261373	o	27568568	colon	t	1	CLC1literature
NBAT-1	ENSG00000260455	t	25517750;26097558;28435289;30323972;30287498;	neuroepithelial;kidney;ovarian;lung;stomach;	pt	1	CLC1literature
NcRAN	ENSG00000163597	o	21147498; 19287950; 24519959;29416674;29234154;29126969;29081409;28935465;28232182;27396952;29461589;30132983;30573973;	urothelial;neuroepithelial;colon;esophageal;cervical;stomach;lung;breast;ovarian;liver;	ptv	1	CLC1literature
NEAT1	ENSG00000245532	o	27384674; 27351135; 27147820; 27095450; 27075229; 27064257; 26822763; 26609486; 26582084; 26552600; 26191242;29363783;29323713;29319165;29225160;29207151;29180871;29152741;29138341;29095526;29091312;29085511;29062236;29050268;29047232;28946559;28805661;28762332;28720546;28615056;28526689;28447190;28423658;28401449;28338194;28269753;28239820;28122578;28034643;28013491;28000845;27888106;27878295;27…	urothelial;lung;breast;stomach;ovarian;liver;larynx;esophageal;neuroepithelial;colon;thyroid;prostate;cervical;nasopharyngeal;bone;endometrial;cervical;kidney;bile_duct;pancreas;	pstvgm	1	CLC1literature
NKILA	ENSG00000278709	t	25759022;29379981;29348395;28412955;28123845;27613832;29481769;29761481;	breast;esophageal;lung;skin;tongue;colon;	ptv	1	CLC1literature
ODRUL	ENSG00000260944	o	26408180;28750740;29562954;28323030;30389560;	bone;breast;prostate;	tvp	1	CLC1literature
OVAL	ENSG00000236719	o	24265805;30478051;	ovarian;colon;skin;	stv	1	CLC1literature
PANDAR	ENSG00000281450	ot	27206339; 26927017; 26054684; 26898439;29131264;28886528;28652769;28545465;28507479;28106228;28011477;27629879;29778422;30375398	urothelial;breast;liver;lung;stomach;cervical;pancreas;bile_duct;kidney;thyroid;colon;bone;retinoblastoma;ovarian;	ptv	1	CLC1literature
PCA3	ENSG00000225937	o	23130941;28864116;28739722;27743381;26960690;30569456;	prostate;ovarian;	ptv	1	CLC1literature
PCAN-R1	ENSG00000228288	o	23728290;27458097;30178843;30464520;30314898;30569799;	prostate;lung;stomach;colon;	stpv	1	CLC1literature
PCAN-R2	ENSG00000231806	o	23728290;29275424;28728844;	prostate;lung;nasopharyngeal;	stpv	1	CLC1literature
PCAT-1	ENSG00000253438	o	27035680;26823525;26770456;25934337;23640607;29314203;29291409;28931210;28922730;28887306;28884413;28855110;28742205;28571676;27526323;29430187;30773595, 31646554, 31273188	liver;prostate;lung;urothelial;esophageal;colon;bone;stomach;ovarian;	gptv	1	CLC1literature
PCAT18	ENSG00000265369	o	24519926	prostate	t	1	CLC1literature
PCAT5	ENSG00000280719	o	26282172	prostate	t	1	CLC1literature
PCGEM1	ENSG00000227418	o	25200485;23459097;27682980;30257404;	prostate;endometrial;	gptv	1	CLC1literature
PINT	ENSG00000231721	t	24070194;29078818;30367041;	colon;lung;neuroepithelial;	tvm	1	CLC1literature
PlncRNA-1	ENSG00000236830	o	22264502;2433768;26906068;28835319;28212533;27232851;30096220;29554595;	esophageal;prostate;liver;colon;retinoblastoma;bone;	tvp	1	CLC1literature
POU3F3	ENSG00000233639	o	26807174; 26833746; 26510906; 25445282;28338200;24631494;	stomach;esophageal;colon;neuroepithelial	t	1	CLC1literature
PRAL	ENSG00000279296	t	26663434;27275496;28396580;	liver;lung;	st	1	CLC1literature
PTCSC3	ENSG00000259104	t	25562676; 22586128; 26274343;28513866;28187755;	thyroid;neuroepithelial;	gt	1	CLC1literature
PVT1	ENSG00000249859	ot	17908964;24196785;29286144;29277611;29254209;29156724;29133127;29115513;29050519;29047230;29046366;28972861;28969069;28882595;28848163;28810651;28800314;28731781;28657147;28656879;28602700;28409552;28404954;28355965;28351322;28296507;28265576;28258379;28235236;28122299;27904703;27813492;27756785;27794184;27698800;27366943;27272214;27232880;26908628;26889781;26884974;26545364;26517688;26427660;260…	ovarian;breast;colon;lung;skin;kidney;prostate;liver;neuroepithelial;urothelial;stomach;pancreas;bone;esophageal;cervical;blood;thyroid;nasopharyngeal;endometrial;head_and_neck;	stvpgmc	1	CLC1literature
RMEL3	ENSG00000250961	o	27167340	skin	t	1	CLC1literature
SAMMSON	ENSG00000240405	o	27008969;29262600;	skin;liver;	tv	1	CLC1literature
schlap1	ENSG00000281131	o	24076601;26861061;28492138;	prostate;urothelial;	tv	1	CLC1literature
SLNCR1	ENSG00000227036	o	27210747;27845772;28984028;29621055;29339420;29312806;29221147;28423732;28214253;28039470;27213290;27027352;26098869;30499379;30482236;30106140;30042171;	skin;lung;pancreas;neuroepithelial;liver;stomach;tongue;breast;thyroid;urothelial;	ptgvm	1	CLC1literature
SNHG1	ENSG00000255717	o	27517149; 27133041; 5818744;29340086;29215719;29115574;29108989;29081407;28930646;28825722;28759957;28754593;28501778;28423738;28415044;28400279;28147312;27932778;27999202;30087712;29466052;30323965;30266084;27980086;	neuroepithelial;liver;lung;colon;nasopharyngeal;bone;esophageal;cervical;stomach;prostate;pancreas;larynx;	ptvmc	1	CLC1literature
SNHG15	ENSG00000232956	o	26662309;29217194;29137412;29048682;28720111;29630731;30402848;	stomach;breast;pancreas;neuroepithelial;bone;lung;	tvp	1	CLC1literature
SOX2OT	ENSG00000242808	o	27353770;26846097;26097588;25006803;24105929;29246536;29132362;28867247;28240100;27904704;29643475;29782828;30405772;	colon;lung;liver;breast;esophageal;bile_duct;neuroepithelial;pancreas;stomach;	ptgv	1	CLC1literature
SPRY4-IT1	ENSG00000274721	ot	26464658;26238992;25973088;25742952;27460732;27453415;27391336 ;27391336; 27239436; 26982001;29234152;29214989;28881629;28796375;28720069;28691641;28129625;28078006;27998761;27902971;27899259;27621655;28508063;26829028;29410498;29642935;29551494;	neuroepithelial;stomach;urothelial;breast;esophageal;colon;skin;bone;thyroid;liver;lung;ovarian;gallbladder;testis;bile_duct;pancreas;	ptv	1	CLC1literature
SUZ12P1	ENSG00000264538	o	27556357	prostate	pt	1	CLC1literature
TCL6	ENSG00000187621	t	27494890	kidney	t	1	CLC1literature
TERC	ENSG00000270141	o	26017031;22800828;22390679; 21708826;28888037;	neuroepithelial;blood;colon;cervical;prostate;	gst	1	CLC1literature
TRPM2-AS	ENSG00000230061	o	24931166;29081064;28678322;28231726;26484139;29081064;	prostate;liver;lung;	tp	1	CLC1literature
TUG1	ENSG00000253352	ot	23725133; 24853421; 25366138; 26336870; 26748401; 26913601;27345398; 27421138; 27460088;29371936;29321088;29277771;29271993;29254212;29179467;29029483;29029475;29029428;28979812;28950664;28927144;28902349;28813705;28802060;28645161;28617552;28597931;28503069;28411362;28404901;28376901;28352787;28302487;28205334;28119088;28088836;28069000;28053623;27983921;27922002;27848085;27693324;27658774;27634…	bone;lung;esophageal;liver;neuroepithelial;stomach;colon;urothelial;bile_duct;ovarian;cervical;oral;breast;pancreas;thyroid;tongue;endometrial;skin;blood;	gptvm	1	CLC1literature
TUSC7	ENSG00000243197	t	27158360; 27002617; 26781978;25765901;29397407;28979678;28653877;28214867;27766072;29530057;	lung;liver;bone;stomach;neuroepithelial;colon;endometrial;esophageal;	pt	1	CLC1literature
TUSC8	ENSG00000237361	t	24667250;29436686;	cervical;colon;	pt	1	CLC1literature
UCA1	ENSG00000214049	o	18501714;27167190;29408336;29355524;29328452;29279851;29221199;29212166;29130995;29125238;29113184;28916736;28843497;28841829;28762326;28641488;28624787;28569779;28548636;28466784;28416841;28414550;28337266;28327194;28315290;28271214;28209917;28137422;28105536;28075173;28038452;27977766;27902466;27893417;27854515;27831634;27686228;27697109;27667646;27562722;27765938;27591936;27694794;27629141;275…	urothelial;liver;breast;lung;bone;bile_duct;stomach;oral;neuroepithelial;gallbladder;kidney;cervical;prostate;head_and_neck;pancreas;blood;esophageal;endometrial;skin;ovarian;tongue;colon;	tvp	1	CLC1literature
WT1-AS	ENSG00000183242	t	26462627;26449525;	liver;stomach;	pt	1	CLC1literature
XIST	ENSG00000229807	ot	25578780; 23415223; 27501756; 27248326;29393501;29384226;29339211;29337100;29212249;29212233;29187887;29137332;29130102;29100288;29053187;28869948;28837144;28831025;28730777;28656261;28448993;28409547;28388883;28295543;28248928;28231734;27911852;27620004;27461945;29219216;29337100;29384226;29679755;30091314;30362292;30207107;30463570;	neuroepithelial;blood;lung;breast;pancreas;bone;urothelial;prostate;colon;esophageal;stomach;liver;nasopharyngeal;ovarian;thyroid;	tv	1	CLC1literature
ZEB1-AS1	ENSG00000237036	o	26073087; 26617942;29215918;29113674;28861713;28830551;28618933;28445936;28075045;27829995;27748842;27589728;30425516;	liver;esophageal;stomach;blood;prostate;colon;urothelial;bone;neuroepithelial;cervical;	ptv	1	CLC1literature
ZFAS1	ENSG00000177410	o	27461828;27246976;26069248;29424266;29262629;29179614;28744396;28672980;28349823;28285404;28099946;28081466;27862275;29678899;29653362;	colon;stomach;liver;bone;blood;neuroepithelial;ovarian;urothelial;	pstv	1	CLC1literature
ZXF1	ENSG00000180139	ot	24721325;28088733;30664183	lung;liver;	ptv	1	CLC1literature
RMRP	ENSG00000269900	o	27192121;27906963;29181061;30389523;30582709;	stomach;lung;neuroepithelial;blood;	tv	1	CLC1literature
SNHG6	ENSG00000245910	o	27530352;28683446;27702662;29844127;30254467;30257360;30522015;	liver;stomach;colon;lung;breast;	ptv	1	CLC1literature
linc01105	ENSG00000232044	o	27824082	neuroepithelial;	tp	2	CLC2literature
NORAD	ENSG00000260032	ot	29121972;28919047;26942882;30119219;30349308;30537113;	pancreas;liver;breast;cervical;colon;	tvp	2	CLC2literature
MAYA	ENSG00000243479	o	28414551;28114269;30506837;	ovarian;breast;lung;	tpv	2	CLC2literature
IRAIN	ENSG00000259424	t	25092925;26722412;27644252;25465188;	blood;lung;pancreas;breast;	tg	2	CLC2literature
TUC338	ENSG00000282977	o	21187392;27637778;27914101;28599453;29424901;	liver;tongue;colon;cervical;lung;	t	2	CLC2literature
lnc-LAMC2-1:1	ENSG00000224468	o	26905585;28032728;	colon;blood;	g	2	CLC2literature
lncRNA-AWPPH	ENSG00000172965	o	28428004;29231261;29271006;29568233;29872866;30333256;	liver;urothelial;stomach;esophageal;lung;breast;	tvpm	2	CLC2literature
HOXD-AS1	ENSG00000224189	o	28810927;28443464;29416930;29312805;29239819;29228418;29033588;28724429;28487115;28475004;27328915;25522241;29341117;29341117;	liver;lung;ovarian;skin;cervical;prostate;stomach;urothelial;neuroepithelial;	tv	2	CLC2literature
DGCR5	ENSG00000237517	o	29030962;29207609;28744397;29393141;29790668;30515803;30552671;30549038;	lung;pancreas;kidney;stomach;cervical;larynx;	tv	2	CLC2literature
CCAT2	ENSG00000280997	o	29435081;29435046;29393466;29329034;29298720;29036788;28964256;28744394;28718366;28671055;28550684;28531944;28367233;28280353;28272713;28248065;28088736;27938499;27904778;27833083;27558961;27470400;27347113;27283598;27220388;27015551;26983975;26442763;24504682;29567676;	ovarian;stomach;bile_duct;pancreas;endometrial;colon;liver;kidney;oral;breast;lung;neuroepithelial;prostate;urothelial;cervical;blood;	tvgp	2	CLC2literature
THOR	ENSG00000226856	o	29245011;30119193;30503558;	lung;skin;retinoblastoma;nasopharyngeal;	tv	2	CLC2literature
RMST	ENSG00000255794	t	29215701;26443449;19648918;	breast;prostate;pancreas	tg	2	CLC2literature
MT1JP	ENSG00000255986	t	26909858;29720189;	liver;stomach;	tvp	2	CLC2literature
LINC01186	ENSG00000236751	t	28119085	lung;	t	2	CLC2literature
lncRNA-MUF	ENSG00000235884	o	28947421	liver;	t	2	CLC2literature
MANCR	ENSG00000231298	o	29378907	breast;	t	2	CLC2literature
DUXAP8	ENSG00000206195	o	29152119;28881724;28131418;30367681;30243082;	kidney;stomach;lung;pancreas;urothelial;	tpv	2	CLC2literature
SNHG7	ENSG00000233016	o	29047230;29360452;29131440;29131253;27666964;29571017;29915311;29970122;29989838;	liver;neuroepithelial;lung;stomach;prostate;colon;bone;	tvp	2	CLC2literature
SNHG3	ENSG00000242125	o	28731158;	colon;	t	2	CLC2literature
SNHG5	ENSG00000203875	o	29434891;28004750;27871067;27065326;30395767;	urothelial;colon;stomach;	tpv	2	CLC2literature
SNHG12	ENSG00000197989	o	29229388;29207106;28872894;28337281;28225893;28073380;26486328;30452404;30098431;30243082;27980086;	bone;stomach;lung;breast;colon;liver;nasopharyngeal;neuroepithelial;urothelial;	tpvmc	2	CLC2literature
SNHG14	ENSG00000224078	o	29312804;30254102;30611620;	kidney;lung;cervical;	tv	2	CLC2literature
SNHG17	ENSG00000196756	o	28933484	colon;	tvpm	2	CLC2literature
SNHG20	ENSG00000234912	o	29236315;29113337;29101241;28981099;28282787;27543107;27053960;30106094;30394668;	breast;stomach;ovarian;lung;liver;colon;urothelial;oral;	tvp	2	CLC2literature
LINC01234	ENSG00000249550	o	29386218;30519325;	stomach;esophageal;	tv	2	CLC2literature
PTENP1	ENSG00000237984	t	29296207;29212574;29085464;29021233;28931965;28731203;28731027;28212532;28112249;27862321;25968876;25617127;25249556;30285771;30613153;	liver;breast;urothelial;stomach;esophageal;head_and_neck;oral;kidney;neuroepithelial;	tvgp	2	CLC2literature
PRNCR1	ENSG00000282961	o	24330491;26206497;	colon;	gtp	2	CLC2literature
FOXD2-AS1	ENSG00000237424	o	29445134;29248577;28925486;28132805;30272362;	urothelial;nasopharyngeal;colon;lung;liver;	tvp	2	CLC2literature
LINC00346	ENSG00000255874	ot	29228425;28705739;	lung;urothelial;	tv	2	CLC2literature
HCG11	ENSG00000228223	o	28677801;	liver;	t	2	CLC2literature
MIAT	ENSG00000225783	o	29345338;29228680;29100300;29097358;29039602;28843520;30393480;	breast;lung;liver;stomach;ovarian;	tvp	2	CLC2literature
GACAT3	ENSG00000236289	o	27644247;29091858;29593420;30098426;32266036;	stomach;colon;liver	tv	2	CLC2literature
KCNQ1OT1	ENSG00000269821	o	28381990;28600629;29970910;	neuroepithelial;lung;tongue;	tv	2	CLC2literature
AGAP2-AS1	ENSG00000255737	o	27195672;28209205;27764782;30157918;	lung;stomach;neuroepithelial;breast;	tpv	2	CLC2literature
APOC1P1-3	ENSG00000214855	o	27228351	breast;	t	2	CLC2literature
BCYRN1	ENSG00000236824	o	28651607;26893717;27277684;25866480;29552212	breast;ovarian;lung;cervical;	tv	2	CLC2literature
CPS1-IT1	ENSG00000280837	t	29145177;29017924;28770969;27662619;27248828;	colon;ovarian;lung;liver;	tvp	2	CLC2literature
CACNA1G-AS1	ENSG00000250107	o	29509247;	lung;	t	2	CLC2literature
EPB41L4A-AS2	ENSG00000278921	t	26980733	breast;kidney;lung;	tp	2	CLC2literature
HIF1A-AS2	ENSG00000258667	o	29278853;27264189;27018306;25686741;30588022;	colon;neuroepithelial;urothelial;stomach;ovarian;	tvp	2	CLC2literature
LUCAT1	ENSG00000248323	o	28423699;28857495;29089067;29170124;29247823;29371934;29491376;29932248;	lung;colon;neuroepithelial;bone;esophageal;kidney;	tvpm	2	CLC2literature
LINC00473	ENSG00000223414	o	29218240;29353885;29159834;27140397;30126852;30071345;	cervical;head_and_neck;kidney;lung;colon;stomach;	tvp	2	CLC2literature
LINC00628	ENSG00000280924	t	28165561;27272474;	breast;stomach;	tv	2	CLC2literature
LINC00668	ENSG00000265933	o	27036039;28564590;30415008;	stomach;oral;larynx;	tvp	2	CLC2literature
LINC00857	ENSG00000237523	o	26862852;30008909;	lung;stomach;	tvp	2	CLC2literature
LUNAR1	ENSG00000278090	o	26796267	blood;	tp	2	CLC2literature
MDC1-AS	ENSG00000224328	t	29375682;27261595;	stomach;neuroepithelial;	t	2	CLC2literature
PAUPAR	ENSG00000281880	t	27214741	skin;	tv	2	CLC2literature
SBF2-AS1	ENSG00000246273	o	27154193;27460731;	lung;	tvp	2	CLC2literature
uc_338	ENSG00000274845	o	27154519;27712590;	liver;lung;	t	2	CLC2literature
NNT-AS1	ENSG00000248092	o	29518771;27966450;28628975;29179477;30489194;	bone;colon;cervical;liver;	tvp	2	CLC2literature
LINC00707	ENSG00000238266	o	29482190;30502359;	lung;stomach;	tvp	2	CLC2literature
MAP3K20-AS1	ENSG00000238133	o	29428732;30249278;	stomach;ovarian;	tv	2	CLC2literature
SFTA1P	ENSG00000225383	t	29523596;28231733;	stomach;lung;	tpv	2	CLC2literature
Linc00659	ENSG00000228705	o	29523145	colon;	t	2	CLC2literature
NCK1-AS1	ENSG00000239213	o	29416014	cervical;	t	2	CLC2literature
TP73-AS1	ENSG00000227372	o	26799587;28379612;28403886;28639399;29412778;29864904;29803931;29904939;29966969;30118890;29750302;	esophageal;neuroepithelial;liver;breast;bone;lung;ovarian;bile_duct;stomach;	tvp	2	CLC2literature
LINC00460	ENSG00000233532	ot	28939763;28987345;29409808;29509248;30123352;29926523;30359741;	esophageal;nasopharyngeal;lung;colon;	tv	2	CLC2literature
CCND2-AS1	ENSG00000255920	o	29366479;27923660;	thyroid;neuroepithelial;	t	2	CLC2literature
SLC7A11-AS1	ENSG00000250033	t	29348845;29441937;	stomach;ovarian;	tv	2	CLC2literature
SUMO1P3	ENSG00000235082	o	26799188;29312498;29312511;	urothelial;colon;breast;	tpv	2	CLC2literature
lncHERG	ENSG00000273142	o	29296221;	neuroepithelial;	tv	2	CLC2literature
RGMB-AS1	ENSG00000246763	o	26950071;	lung;	tvp	2	CLC2literature
PART1	ENSG00000152931	o	29261512;30049286;	prostate;esophageal;	tpv	2	CLC2literature
RNA00364	ENSG00000230040	t	29254221;	liver;	tvp	2	CLC2literature
LOC730101	ENSG00000216775	o	29253564;28943432;	bone;lung;	tv	2	CLC2literature
ZNF667-AS1	ENSG00000166770	t	29243775	cervical;	tp	2	CLC2literature
FEZF1-AS1	ENSG00000230316	o	26848625;28209170;28858731;29239821;29262540;29348628;29510777;29510778;29864963;29914894;30365146;	colon;stomach;lung;pancreas;bone;blood;liver;	tvp	2	CLC2literature
SOX21-AS1	ENSG00000227640	o	29217166;28873379;	colon;lung;	tvp	2	CLC2literature
LINC00161	ENSG00000226935	t	29179215;28915581;	liver;	tp	2	CLC2literature
LINC01567	ENSG00000224310	o	29110645;	colon;	tv	2	CLC2literature
HAND2-AS1	ENSG00000237125	t	29107108;	endometrial	tp	2	CLC2literature
TTN-AS1	ENSG00000237298	o	29101304;	esophageal;	t	2	CLC2literature
FTH1P3	ENSG00000213453	o	29095823;29095823;	skin;oral;	t	2	CLC2literature
LINC01296	ENSG00000225210	o	29091895;28392705;28341852;30240003;29981416;30515972;	stomach;prostate;urothelial;lung;breast;	tvp	2	CLC2literature
LINC00958	ENSG00000251381	o	28341852;29570358;	urothelial;neuroepithelial;	tpv	2	CLC2literature
LINC00968	ENSG00000246430	o	28926089;	lung;	tv	2	CLC2literature
OR3A4	ENSG00000180068	o	29031201;26863570;	breast;stomach;	tv	2	CLC2literature
CASC2	ENSG00000177640	t	28964779;29523222;29514220;29422114;29319182;29194827;29131257;29091305;28865121;28849111;28744130;28716020;29091305;30569153;	esophageal;breast;skin;liver;bone;lung;pancreas;stomach;neuroepithelial;nasopharyngeal;	tvp	2	CLC2literature
ILF3-AS1	ENSG00000267100	o	28935763	skin;	tp	2	CLC2literature
IGF2-AS	ENSG00000099869	ot	28928822;28471495;30423304;	liver;lung;prostate;	tvp	2	CLC2literature
LEF1-AS1	ENSG00000232021	o	28894380;32248974,28894380,30983488,31386568,30613973,32099465	neuroepithelial;Colorectal,oral,lung,prostate,ovarian	tv	2	CLC2literature
DLX6-AS1	ENSG00000231764	o	29145165;28881158;30250401;30366080;30535431;30592268;	liver;kidney;pancreas;neuroepithelial;cervical;esophageal;	tvp	2	CLC2literature
PDIA3P1	ENSG00000180867	o	28823960;29501744;	liver;blood;	tv	2	CLC2literature
ABHD11-AS1	ENSG00000225969	o	28818073;28157695;30537177;30575903	ovarian;urothelial;colon;pancreas;	tvp	2	CLC2literature
LINC00319	ENSG00000188660	o	28800794;29408583;29408583;	lung;	tp	2	CLC2literature
LINC00589	ENSG00000251191	t	28746790	liver;	tv	2	CLC2literature
ElncRNA1	ENSG00000230550	o	28714515	ovarian;	tv	2	CLC2literature
FOXD3-AS1	ENSG00000230798	ot	27829996;29398485;	neuroepithelial;	tpv	2	CLC2literature
MSTO2P	ENSG00000203761	o	28618927	stomach;	t	2	CLC2literature
PINCR	ENSG00000224294	o	28580901	colon;	tv	2	CLC2literature
ASBEL	ENSG00000280594	o	29323740;28552529;27791078;23419616;	bone;breast;colon;ovarian;	t	2	CLC2literature
CAMTA1-DT	ENSG00000237436	o	28550685;27669232;	breast;liver;	tv	2	CLC2literature
FBXL19-AS1	ENSG00000260852	o	28479250;30555237;	colon;bone;	tvm	2	CLC2literature
MIR205HG	ENSG00000230937	o	29556360	head_and_neck	tp	2	CLC2literature
GASL1	ENSG00000253669	t	28423601	liver	tvp	2	CLC2literature
PHBP1	ENSG00000213091	o	28404970	esophageal	tv	2	CLC2literature
LINC00461	ENSG00000245526	o	29137410;28368417;	neuroepithelial;	t	2	CLC2literature
lncFOXO1	ENSG00000215483	t	28339037	breast;	tvp	2	CLC2literature
PICART1	ENSG00000246640	t	28339031;29940776;	breast;colon;lung;	tv	2	CLC2literature
LINC00052	ENSG00000259527	ot	28337962;27351280;28036286;28969024;	stomach;liver;breast;	tpv	2	CLC2literature
Linc00441	ENSG00000231473	o	28300839	liver;	tv	2	CLC2literature
WWOX-AS1	ENSG00000260969	t	28280357;29845204;	ovarian;bone;	tp	2	CLC2literature
SATB2-AS1	ENSG00000225953	o	28190168	bone;	t	2	CLC2literature
OIP5-AS1	ENSG00000247556	o	28189759;29247949;29464001;29475118;29897167;30119217;30443959;30548308;	neuroepithelial;lung;liver;bone;breast;	tvpm	2	CLC2literature
lnc00462717	ENSG00000243410	t	28189682;	neuroepithelial;	t	2	CLC2literature
LINC00858	ENSG00000229404	o	28177876;	lung;	tp	2	CLC2literature
MIR4697HG	ENSG00000280237	o	28168162;	ovarian;	tv	2	CLC2literature
RHPN1-AS1	ENSG00000254389	o	28124977;	skin;	tv	2	CLC2literature
ZNRD1-AS1	ENSG00000204623	o	26328261;27166266;25110835;	cervical;lung;urothelial;liver;	gt	2	CLC2literature
HEIRCC	ENSG00000214145	o	28030807	kidney;	tvp	2	CLC2literature
BDNF-AS	ENSG00000245573	t	29572178;29572178;29710528;	cervical;prostate;	tvp	2	CLC2literature
SCAT7	ENSG00000238003	o	29491376	lung;kidney;breast;liver;	tvp	2	CLC2literature
SCAT1	ENSG00000267123	o	29491376	lung;	tp	2	CLC2literature
SBDSP1	ENSG00000225648	o	27890432;28975982;	colon;	tvp	2	CLC2literature
FOXP4-AS1	ENSG00000234753	o	27790757	colon;	tvp	2	CLC2literature
RPPH1	ENSG00000277209	o	29200969	breast;	tv	2	CLC2literature
HCP5	ENSG00000206337	o	29515098;30554864;30070314;	thyroid;bone;cervical;	t	2	CLC2literature
MACC1-AS1	ENSG00000228598	o	29510730	stomach;	tvp	2	CLC2literature
CTD-2020K17.1	ENSG00000267121	o	29504606	ovarian;	t	2	CLC2literature
CEBPA-AS1	ENSG00000267296	o	29281558	oral;	tv	2	CLC2literature
lncRNA-CIR	ENSG00000220548	o	29435036	urothelial;	tvp	2	CLC2literature
pancEts-1	ENSG00000254588	o	29311158;29773901;	neuroepithelial;stomach;	tvp	2	CLC2literature
RP4	ENSG00000261737	t	29531464	colon;	tv	2	CLC2literature
TP53TG1	ENSG00000182165	t	29588850	lung;	t	2	CLC2literature
ZEB2-AS1	ENSG00000238057	o	29552161;29753015;	lung;pancreas;	tv	2	CLC2literature
miR503HG	ENSG00000223749	ot	29774077;29758012;	liver;blood;	tvp	2	CLC2literature
AC026904.1	ENSG00000253140	o	29774079	breast;	tvp	2	CLC2literature
DGCR9	ENSG00000273032	o	29719408	stomach;	tp	2	CLC2literature
SNHG8	ENSG00000269893	o	29736176;30275712;30537734;	stomach;lung;liver;	tvp	2	CLC2literature
LINC01410	ENSG00000238113	o	29483646	stomach;	tp	2	CLC2literature
HMMR-AS1	ENSG00000251018	o	29574252	neuroepithelial;	tv	2	CLC2literature
MUC5B-AS1	ENSG00000255177	o	29670111	lung;	tv	2	CLC2literature
PWRN1	ENSG00000259905	t	29535266	stomach;	tv	2	CLC2literature
PTTG3P	ENSG00000213005	o	29803224	liver;	tvp	2	CLC2literature
ARLNC1	ENSG00000260896	o	29808028	prostate;	tvp	2	CLC2literature
UBE2CP3	ENSG00000250384	o	29866133	liver;	tv	2	CLC2literature
MIR22HG	ENSG00000186594	t	30083257;29775889;29669758;	liver;endometrial;lung;	tvp	2	CLC2literature
HOXA-AS3	ENSG00000254369	o	29899328	lung;	tv	2	CLC2literature
LL22NC03-N64E9.1	ENSG00000271127	o	29935018	lung;	tp	2	CLC2literature
FLVCR1-AS1	ENSG00000198468	o	29574975;30309647;	liver;lung;	tvp	2	CLC2literature
MAGI2-AS3	ENSG00000234456	t	29679339;30442369;	breast;urothelial;	t	2	CLC2literature
ADPGK-AS1	ENSG00000260898	o	29667486	pancreas;	tv	2	CLC2literature
GAU1	ENSG00000255474	o	29741668	neuroepithelial;retinoblastoma;	tv	2	CLC2literature
LINC01638	ENSG00000233521	o	30002443	breast;	tv	2	CLC2literature
LINC01287	ENSG00000234722	o	30001751	liver;	tv	2	CLC2literature
TPT1-AS1	ENSG00000170919	o	30045766	cervical;	tvp	2	CLC2literature
LINC00888	ENSG00000240024	o	30104884	skin;	tvp	2	CLC2literature
PAX8-AS1-N	ENSG00000189223	t	29693272	breast;	tvp	2	CLC2literature
NRON	ENSG00000253079	t	29772429	liver;	tp	2	CLC2literature
DICER1-AS1	ENSG00000235706	o	29772430	bone;	tv	2	CLC2literature
TOB1-AS1	ENSG00000229980	t	30210918	cervical;	tvp	2	CLC2literature
LINC00174	ENSG00000179406	o	29729381	colon;	tvp	2	CLC2literature
PTAR	ENSG00000233818	o	30098599	ovarian;	tv	2	CLC2literature
YIYA	ENSG00000281664	o	29967256	breast;	tp	2	CLC2literature
AC083837.1	ENSG00000261618	t	30149689	urothelial;	tp	2	CLC2literature
LINC00607	ENSG00000235770	t	30169594	liver;	tvp	2	CLC2literature
FUNDC2P4	ENSG00000227009	t	29295626	liver;	t	2	CLC2literature
LINC00339	ENSG00000218510	o	29906749	lung;	tvp	2	CLC2literature
LINC01605	ENSG00000253161	o	30054424	urothelial;	tvp	2	CLC2literature
NBR2	ENSG00000198496	t	30187965	bone;	tvp	2	CLC2literature
DHRS4-AS1	ENSG00000215256	t	30254456	kidney	tp	2	CLC2literature
SLCO4A1-AS1	ENSG00000232803	o	30201010	colon;	tvp	2	CLC2literature
CCDC26	ENSG00000229140	o	28600863	neuroepithelial;	tv	2	CLC2literature
TBILA	ENSG00000261488	o	29908210	lung;	tv	2	CLC2literature
LINC01060	ENSG00000249378	t	29913236	pancreas;	tv	2	CLC2literature
HOXC-AS3	ENSG00000251151	o	30286788	stomach;	tvp	2	CLC2literature
LINC00852	ENSG00000231177	o	30519313	lung;	t	2	CLC2literature
MAPKAPK5-AS1	ENSG00000234608	o	30343528	colon;	tp	2	CLC2literature
TMEM75	ENSG00000280055	o	29964097	colon;	tvpm	2	CLC2literature
LOC284454	ENSG00000267519	ot	30380023;29227193;	nasopharyngeal;breast;	tvp	2	CLC2literature
ZFPM2-AS1	ENSG00000251003	o	29985481	stomach;	tvp	2	CLC2literature
TNRC6C-AS1	ENSG00000204282	o	29893424	thyroid;	tv	2	CLC2literature
TPTE2P1	ENSG00000253771	o	30382596	colon;	tvp	2	CLC2literature
RP11-115N4.1	ENSG00000243144	t	30417392	breast;	tv	2	CLC2literature
SCARNA2	ENSG00000278249	o	30443961	colon;	tp	2	CLC2literature
CARMN	ENSG00000249669	t	30471109	urothelial;	tvpm	2	CLC2literature
LINC00844	ENSG00000237949	t	30115758	prostate;	tp	2	CLC2literature
B4GALT1-AS1	ENSG00000233554	o	30182452	bone;	t	2	CLC2literature
TTTY15	ENSG00000233864	o	30527798	prostate;	tv	2	CLC2literature
SAP30L-AS1	ENSG00000245275	o	30599235	prostate;	tvp	2	CLC2literature
NR2F2-AS1	ENSG00000247809	o	30592135	lung;	tvp	2	CLC2literature
FAM201A	ENSG00000204860	o	30574162	esophageal;	tvp	2	CLC2literature
GIHCG	ENSG00000257698	o	30556850;29953645;	ovarian;tongue;	tp	2	CLC2literature
A1BG-AS1	ENSG00000268895	t	30556161	liver;	tp	2	CLC2literature
B3GALT5-AS1	ENSG00000184809	t	30530918	colon;	tvp	2	CLC2literature
HOXD-AS2	ENSG00000237380	o	30485495	neuroepithelial;	tvp	2	CLC2literature
GAS8-AS1	ENSG00000221819	t	29327301;30228180	thyroid;liver;	tp	2	CLC2literature
TMPO-AS1	ENSG00000257167	o	30105831	prostate;	tp	2	CLC2literature
LINC00472	ENSG00000233237	t	30175664;30522853	lung;liver;	tpm	2	CLC2literature
PICSAR	ENSG00000275874	o	27049681;30429154;	skin	t	2	CLC2literature
DDN-AS1	ENSG00000257913	o	30582201	cervical;	tp	2	CLC2literature
LINC00324	ENSG00000178977	o	30556874	lung;	tp	2	CLC2literature
JPX	ENSG00000225470	o	30556851	ovarian;	tp	2	CLC2literature
BNC2-AS1	ENSG00000234779	o	30549996	stomach;	t	2	CLC2literature
LINC01503	ENSG00000233901	o	30542444;29454790;	colon;esophageal;	tv	2	CLC2literature
HOXC13-AS	ENSG00000249641	o	30536950	nasopharyngeal;	tp	2	CLC2literature
LINC00165	ENSG00000261706	o	30448060	stomach;	tp	2	CLC2literature
DSCAM-AS1	ENSG00000235123	o	30430768	breast;	tp	2	CLC2literature
CA3-AS1	ENSG00000253549	t	30415006	colon;	t	2	CLC2literature
GACAT1	ENSG00000232991	o	30405842	stomach;	t	2	CLC2literature
LINC01384	ENSG00000237396	t	30402846	esophageal;	tp	2	CLC2literature
HOXB-AS3	ENSG00000233101	o	30402841	liver;	t	2	CLC2literature
LINC02487	ENSG00000203688	t	30364063	oral	tp	2	CLC2literature
LINC02231	ENSG00000248995	t	28157654	esophageal;	tp	2	CLC2literature
RP13-650J16.1	ENSG00000264569	o	30279207	prostate;	t	2	CLC2literature
LOXL1-AS1	ENSG00000261801	o	30278884;30050750;29678575;	prostate;neuroepithelial;	t	2	CLC2literature
NKX2-1-AS1	ENSG00000253563	t	30258080	lung;	t	2	CLC2literature
MIF-AS1	ENSG00000218537	o	30238562	stomach;	t	2	CLC2literature
DLG1-AS1	ENSG00000227375	o	30231238	cervical;	t	2	CLC2literature
EZR-AS1	ENSG00000233893	o	30186463;29253179;	breast;esophageal;	t	2	CLC2literature
CALML3-AS1	ENSG00000205488	o	30177388	urothelial;	tp	2	CLC2literature
NAP1L6	ENSG00000204118	o	30154665	prostate;	tp	2	CLC2literature
SNHG4	ENSG00000281398	o	30152090	bone;	tp	2	CLC2literature
RAB11B-AS1	ENSG00000269386	t	30139005	bone;	tv	2	CLC2literature
LINC01852	ENSG00000236914	t	30138664	stomach;	t	2	CLC2literature
HOXA10‑AS	ENSG00000253187	o	30132568	neuroepithelial;	t	2	CLC2literature
LINC01260	ENSG00000283440	t	30071522	neuroepithelial;	t	2	CLC2literature
PROX1-AS1	ENSG00000230461	o	30061172	thyroid;	t	2	CLC2literature
LOC101930370	ENSG00000245213	o	30041193	breast;	t	2	CLC2literature
KCNK15-AS1	ENSG00000244558	t	30032148	pancreas;	t	2	CLC2literature
OGFRP1	ENSG00000182057	o	29997441;30274775;	liver;lung;	t	2	CLC2literature
LINC01612	ENSG00000250266	t	29991048	stomach;	t	2	CLC2literature
LINC00222	ENSG00000203801	t	29990868	lung;	t	2	CLC2literature
ITGB2-AS1	ENSG00000227039	o	29941860	breast;	t	2	CLC2literature
LINC01561	ENSG00000177234	o	29890225	breast;	t	2	CLC2literature
LINC00599	ENSG00000253230	o	29887969	prostate;	tp	2	CLC2literature
TRERNA1	ENSG00000231265	o	29845218	stomach;	t	2	CLC2literature
LINC01121	ENSG00000205054	o	29843149	pancreas;	t	2	CLC2literature
LOC105376609	ENSG00000254489	t	29783666	thyroid;	t	2	CLC2literature
LINC01703	ENSG00000225518	o	29776974	liver;	tp	2	CLC2literature
SIRLNT	ENSG00000253802	o	29752439	breast;	tp	2	CLC2literature
VIM-AS1	ENSG00000229124	o	29656793	colon;	t	2	CLC2literature
LINC01510	ENSG00000231210	o	29581707	colon;	tp	2	CLC2literature
LINC01614	ENSG00000230838	o	29565488	colon;	tp	2	CLC2literature
DLEU7-AS1	ENSG00000237152	o	29364477	colon;	tp	2	CLC2literature
LINC02159	ENSG00000253417	t	29098557	colon;	tp	2	CLC2literature
LINC00539	ENSG00000224429	t	29050940	colon;	tp	2	CLC2literature
LINC00470	ENSG00000132204	o	29866190	neuroepithelial;	tv	2	CLC2literature
BISPR	ENSG00000282851	o	29856242	thyroid;	tv	2	CLC2literature
GUARDIN	ENSG00000234546	o	29593331	lung;colon;bone	tv	2	CLC2literature
LINC01116	ENSG00000163364	o	30378143	breast;	t	2	CLC2literature
LINC00662	ENSG00000261824	o	30256974	lung;	t	2	CLC2literature
MYCNOS-01	ENSG00000233718	o	29466962	neuroepithelial;	t	2	CLC2literature
PDCD4-AS1	ENSG00000203497	t	30496290	breast;	t	2	CLC2literature
ARAP1-AS1	ENSG00000256007	o	30404578	urothelial;	t	2	CLC2literature
PCAT19	ENSG00000267107	o	30033362	prostate;	g	2	CLC2literature
lncGPR107	ENSG00000196979	o	29925408	liver;	tv	2	CLC2literature
LOC105372429	ENSG00000268186	o	29881308	lung;	g	2	CLC2literature
MAPK6-DT	ENSG00000259438	o	29764463	liver;	tv	2	CLC2literature
LINC00554	ENSG00000260738	o	29588366	liver;	tv	2	CLC2literature
Linc00210	ENSG00000231814	o	29540185	liver;	tv	2	CLC2literature
BAALC-AS1	ENSG00000247081	o	29535420	liver;	tv	2	CLC2literature
IFNG-AS1	ENSG00000255733	o	30322807	pituitary;	t	2	CLC2literature
LINC01446	ENSG00000205628	o	30029885	neuroepithelial;	tvp	2	CLC2literature
RN7SK	ENSG00000283293	t	25492483	kidney;	t	2	CLC2literature
LINC00970	ENSG00000203601	t	27445486	lung;	t	2	CLC2literature
BC041455	ENSG00000225431	t	28003470	breast	t	3	CLC3literature
UNC5B-AS1	ENSG00000237512	o	31852293, 30805847, 31903696, 32196578	Colon, Thyroid, Ovarian, Prostate	tp	3	CLC3literature
LINC00342	ENSG00000232931	o	32213297, 31539128	Colon, lung	tvp	3	CLC3literature
LASTR	ENSG00000242147	o	31956895	Breast	tvp	3	CLC3literature
TDRG1	ENSG00000204091	o	29920344, 26855590, 31726370, 32106739, 31742752, 28984384	Endometrial , Testis, Stomach, lung, Ovarian, Cervical	tvp	3	CLC3literature
LINC00160	ENSG00000230978	o	32067991, 32315986	Liver, Kidney	tvp	3	CLC3literature
KTN1-AS1	ENSG00000186615	o	32396871, 30551364	lung, Liver	tv	3	CLC3literature
LINC00173	ENSG00000196668	ot	32058222, 31477834, 32440211, 32494200, 32402537	Breast, lung, skin, colon, cervical	tvp	3	CLC3literature
MBNL1-AS1	ENSG00000229619	t	32092823, 31255531	lung, Colon	tv	3	CLC3literature
LINC01419	ENSG00000253898	o	31579114, 31582214	Stomach, Lung	tv	3	CLC3literature
TRIM52-AS1	ENSG00000248275	ot	32391716, 26934858	Liver, Kidney	tvp	3	CLC3literature
LINC01980	ENSG00000225548	o	32325088	Esophageal	tp	3	CLC3literature
TLR8-AS1	ENSG00000233338	o	32278547	Ovarian	tv	3	CLC3literature
DDX11-AS1	ENSG00000245614	o	32412777, 31298324, 32054332, 32298476	Urothelial, Colon, Stomach, lung	tvp	3	CLC3literature
WEE2-AS1	ENSG00000228775	o	32307083	Breast	t	3	CLC3literature
LINC01198	ENSG00000231817	o	32378450	neuroepithelial	tv	3	CLC3literature
XIAP-AS1	ENSG00000237331	o	30892955, 28792527	Colon, Stomach	tvp	3	CLC3literature
ATXN8OS	ENSG00000230223	o	31173245	Breast	t	3	CLC3literature
MYOSLID	ENSG00000229647	o	31497917, 31238980, 31849524	Stomach, Head_and_neck, Bone	tvp	3	CLC3literature
RPL34-AS1	ENSG00000234492	t	31574377, 31587286	Esophageal, Thyroid	tp	3	CLC3literature
LINC01082	ENSG00000269186	t	31432387	Colon	t	3	CLC3literature
CASC11	ENSG00000249375	o	31121483, 31255182, 30916832, 31378894, 30200804, 30503497, 27012187	Glioma, Cervical, Urothelial, Lung, Stomach, Liver, Colon	tvp	3	CLC3literature
LINC00689	ENSG00000231419	o	31181442	neuroepithelial	tvp	3	CLC3literature
LINC00221	ENSG00000270816	o	31029744	lung	tp	3	CLC3literature
LINC00336	ENSG00000197251	o	30787392	Lung	tv	3	CLC3literature
FOXD1-AS1	ENSG00000247993	o	31102349, 32460412	neuroepithelial, Stomach	tvp	3	CLC3literature
CASC8	ENSG00000246228	t	28759252, 28887158	Urothelial, Colon	tg	3	CLC3literature
MCM3AP-AS1	ENSG00000215424	o	30782188, 29375300, 31030335, 31830901, 32196596	Liver, neuroepithelial, Thyroid, Pancreas, Stomach	tv	3	CLC3literature
ELF3-AS1	ENSG00000234678	o	30528231	Urothelial	tv	3	CLC3literature
OXCT1-AS1	ENSG00000248668	o	30609030	Urothelial	tp	3	CLC3literature
FAM225A	ENSG00000231528	o	31331909, 32343052	Nasopharyngeal, Colon	tvp	3	CLC3literature
LINC01093	ENSG00000249173	ot	30790682, 31957835	Liver, lung	tvp	3	CLC3literature
LINC02023	ENSG00000239205	t	30849479	Colon	tv	3	CLC3literature
LINC00641	ENSG00000258441	t	31322545, 30060954, 31490021	lung, Urothelial, Breast	tvp	3	CLC3literature
ASB16-AS1	ENSG00000267080	o	30949502, 31807066, 32141556, 32058219, 32214826	neuroepithelial, Liver, lung, cervical, bone	tv	3	CLC3literature
LINC01436	ENSG00000231106	o	30614188, 31829474	lung, Stomach	tvp	3	CLC3literature
LINC01197	ENSG00000248441	t	31027497	Pancreas	tv	3	CLC3literature
LINC00304	ENSG00000180422	o	31012142	Prostate	t	3	CLC3literature
DNM3OS	ENSG00000230630	o	30463848, 30770102, 32463958	Esophageal, Stomach, Oral	tvp	3	CLC3literature
GATA6-AS1	ENSG00000266010	o	31809214	Neuroepithelial	tp	3	CLC3literature
NR2F1-AS1	ENSG00000237187	o	31109400, 31304680, 31801112, 31530388	Endometrial, thyroid, bone, Esophageal	tvp	3	CLC3literature
LINC00612	ENSG00000214851	o	30940184, 32311343	Urothelial, Bone	tvp	3	CLC3literature
FGF13-AS1	ENSG00000226031	t	30771425	Breast	tvp	3	CLC3literature
PGM5-AS1	ENSG00000224958	t	31185143, 32354224	Esophageal, Colon	tv	3	CLC3literature
LINC01354	ENSG00000231768	o	30987669, 31538498	Colon, lung	tvp	3	CLC3literature
LINC02465	ENSG00000249618	o	30632400	Stomach	tv	3	CLC3literature
LINC00240	ENSG00000224843	o	32526811	Stomach	tv	3	CLC3literature
LINC02273	ENSG00000245954	o	31856843	Breast	tvp	3	CLC3literature
HAS2-AS1	ENSG00000248690	o	31082772, 30790335, 32269726	Glioma, Ovarian, lung	tvp	3	CLC3literature
LINC00997	ENSG00000281332	o	31442606	Kidney	tp	3	CLC3literature
GAS6-AS1	ENSG00000233695	o	32089066, 30735718	Stomach, Liver	tvp	3	CLC3literature
LINC01018	ENSG00000250056	t	31021172	Liver	tp	3	CLC3literature
LINC01939	ENSG00000228799	t	30683847	Stomach	tv	3	CLC3literature
LINC01857	ENSG00000224137	o	31049960, 30628071	neuroepithelial, Breast	tvp	3	CLC3literature
LINC00320	ENSG00000224924	t	30503496	neuroepithelial	tvp	3	CLC3literature
PSMG3-AS1	ENSG00000230487	o	31661146	breast	t	3	CLC3literature
FGD5-AS1	ENSG00000225733	o	31332696, 32273764, 31919528	Esophageal, lung, Colon	tvp	3	CLC3literature
TFAP2A-AS1	ENSG00000229950	t	30768589	Breast	tv	3	CLC3literature
LINC00702	ENSG00000233117	ot	30840927, 31389610, 30840927, 32329837	lung, Ovarian, Colon	tvp	3	CLC3literature
FAM83H-AS1	ENSG00000282685	o	31599410	Liver	tp	3	CLC3literature
LINC00488	ENSG00000214381	o	31005556	Liver	tv	3	CLC3literature
SNHG10	ENSG00000247092	ot	31101763, 32319822	Liver, lung	tvp	3	CLC3literature
SNHG11	ENSG00000174365	o	32239719, 32439170	Colon, Lung	tvp	3	CLC3literature
SNHG22	ENSG00000267322	o	31581131, 32306838	Ovarian, Thyroid	tvp	3	CLC3literature
SNHG29	ENSG00000175061	o	31889897	neuroepithelial	t	3	CLC3literature
LINC00313	ENSG00000185186	o	31093972, 32390359	Bone, Thyroid	tvp	3	CLC3literature
LINC00922	ENSG00000261742	o	31287095	Lung	tp	3	CLC3literature
LINC01210	ENSG00000239513	o	31514068	Ovarian	t	3	CLC3literature
ROR1-AS1	ENSG00000223949	o	31389604, 31957830	Nasopharyngeal, Colon	tp	3	CLC3literature
LINC00514	ENSG00000262152	o	32325430	Bone	tvp	3	CLC3literature
LINC01555	ENSG00000180869	o	31144675, 32521899	Stomach, Colon	tp	3	CLC3literature
LINC00665	ENSG00000232677	o	30692511, 31695413	Lung , Stomach	tvp	3	CLC3literature
LINC00466	ENSG00000224209	o	31381886	Lung	tv	3	CLC3literature
SSTR5-AS1	ENSG00000261713	o	31196171, 31810606	Gallbladder, Larynx	tv	3	CLC3literature
GNAS-AS1	ENSG00000235590	o	31267263, 32271425	lung, Nasopharyngeal	tp	3	CLC3literature
MINCR	ENSG00000253716	o	30528230, 30777615, 27345740	lung, Oral, Gallbladder	tvp	3	CLC3literature
LINC00536	ENSG00000249917	o	30851243	Urothelial	tvp	3	CLC3literature
LINC00265	ENSG00000188185	o	30536332, 31527801	Colon, blood	tp	3	CLC3literature
LINC00525	ENSG00000146666	o	31991382, 31242722	lung, Colon	tvp	3	CLC3literature
LINC01088	ENSG00000249307	ot	29440672, 31811854	Ovarian, Lung	tv	3	CLC3literature
HAGLROS	ENSG00000226363	o	29329543, 31082725, 31334669	Stomach, Liver, Oral	tv	3	CLC3literature
LINC00504	ENSG00000248360	o	31691157, 30998289	Ovarian, Colon	tp	3	CLC3literature
ST8SIA6-AS1	ENSG00000204832	o	31784750, 32536820	Breast, Liver	tvp	3	CLC3literature
LINC00337	ENSG00000225077	o	31632575, 31217892, 32495869	lung, Stomach, Colon	tvp	3	CLC3literature
EMX2OS	ENSG00000229847	o	32273754	Ovarian	tv	3	CLC3literature
FAM99B	ENSG00000205865	t	31243545	Liver	tp	3	CLC3literature
RUSC1-AS1	ENSG00000225855	o	31378902, 32264732	Breast, Cervical	tvp	3	CLC3literature
TRG-AS1	ENSG00000281103	o	31196742	neuroepithelial	tp	3	CLC3literature
LINC01494	ENSG00000228135	o	31571916	neuroepithelial	tp	3	CLC3literature
STXBP5-AS1	ENSG00000233452	t	31212131, 30881044	Cervical, Stomach	t	3	CLC3literature
ID2-AS1	ENSG00000235092	t	31730902	Liver	tvp	3	CLC3literature
LINC00518	ENSG00000183674	o	31712557,30462844,30611858, 30720156	Skin, Prostate, Breast, Cervical	tvp	3	CLC3literature
LINC00205	ENSG00000223768	to	31566711, 32223925	Liver, Retinoblastoma	tv	3	CLC3literature
PTPRG-AS1	ENSG00000241472	o	30993702	Nasopharyngeal	tv	3	CLC3literature
LBX2-AS1	ENSG00000257702	o	31539129, 31673844, 32143907	Lung, Stomach, Liver	tvp	3	CLC3literature
FIRRE	ENSG00000213468	o	30739786	Blood	tp	3	CLC3literature
LINC00239	ENSG00000258404	o	30720129	blood	tp	3	CLC3literature
FRMD6-AS1	ENSG00000258537	t	31917993	Endometrial	tvp	3	CLC3literature
LINC00519	ENSG00000258955	o	32297697	Lung	tv	3	CLC3literature
SMAD5-AS1	ENSG00000164621	ot	30874550, 31921616	blood, Nasopharyngeal	tvp	3	CLC3literature
LINC02532	ENSG00000235142	o	30788037	Stomach	tp	3	CLC3literature
LINC00629	ENSG00000227060	t	31674022	Stomach	tv	3	CLC3literature
LINC01787	ENSG00000231987	o	31750242	Breast	tv	3	CLC3literature
LINC01288	ENSG00000254344	o	31054777	Lung	tp	3	CLC3literature
TONSL-AS1	ENSG00000232600	t	31158361	Stomach	tp	3	CLC3literature
LINC01278	ENSG00000235437	ot	31572010, 31994731	Thyroid, Bone	tvp	3	CLC3literature
LINC00355	ENSG00000227674	o	31837606, 31689506	Head_and_neck, Lung	tvp	3	CLC3literature
PRKCZ-AS1	ENSG00000182873	o	31939714	Lung	t	3	CLC3literature
UBE2R2-AS1	ENSG00000235481	t	31123407	neuroepithelial	tp	3	CLC3literature
PCED1B-AS1	ENSG00000247774	o	31680313	neuroepithelial	tp	3	CLC3literature
LINC01123	ENSG00000204588	o	32423238, 32401659, 31488218	Colon, Endometrial, Lung	tvp	3	CLC3literature
OTUD6B-AS1	ENSG00000253738	t	32256450, 30670025	Thyroid, Kidney	tvp	3	CLC3literature
LINC01128	ENSG00000228794	o	31779593, 32338183	Cervical, blood	tp	3	CLC3literature
THAP9-AS1	ENSG00000251022	o	31831555	Pancreas	tv	3	CLC3literature
LINC00703	ENSG00000224382	t	31897348, 32572878	Stomach, Lung	tvp	3	CLC3literature
LINC01585	ENSG00000245479	t	30366079	Breast	tv	3	CLC3literature
LINC00667	ENSG00000263753	o	32281700	Lung	t	3	CLC3literature
LCAL1	ENSG00000286042	o	30741368	Lung	tp	3	CLC3literature
MATN1-AS1	ENSG00000186056	t	32042800	neuroepithelial	tvp	3	CLC3literature
LINC01518	ENSG00000233515	o	31810385	Esophageal	tp	3	CLC3literature
LINC00462	ENSG00000233610	o	28622593, 29899418	Liver, Pancreas	tv	3	CLC3literature
LINC00485	ENSG00000258169	o	31528122	Lung	tp	3	CLC3literature
LINC00163	ENSG00000234880	ot	30662806, 32495885	Lung, Thyroid	tvp	3	CLC3literature
DARS-AS1	ENSG00000231890	o	30964159, 31841198	Ovarian, Thyroid	tp	3	CLC3literature
SLC2A1-AS1	ENSG00000227533	t	32174012	Liver	tv	3	CLC3literature
HCG22	ENSG00000228789	t	31304601, 31236983	Urothelial, Esophageal	tp	3	CLC3literature
LINC01111	ENSG00000254300	t	31767833	Pancreas	tvp	3	CLC3literature
LINC01413	ENSG00000260172	o	31927328	Colon	tv	3	CLC3literature
LINC00449	ENSG00000203441	t	31960456	blood	tv	3	CLC3literature
SOCS2-AS1	ENSG00000246985	t	32437330	Colon	tv	3	CLC3literature
MRPL23-AS1	ENSG00000226416	o	32098781	Head_and_neck, Lung	tvp	3	CLC3literature
STARD13-AS	ENSG00000236581	t	31807011	Colon	tp	3	CLC3literature
SLC16A1-AS1	ENSG00000226419	ot	31371390, 32450050	Lung, Head_and_neck	tp	3	CLC3literature
CERS6-AS1	ENSG00000227617	o	31701672	Breast	tvp	3	CLC3literature
LIFR-AS1	ENSG00000244968	t	31127025, 32489316	Breast, Lung	tvp	3	CLC3literature
AC021546.1	ENSG00000254041	o	32090981	Pancreas	tp	3	CLC3literature
AFDN-DT	ENSG00000198221	t	31981317	Stomach	tv	3	CLC3literature
ITIH4-AS1	ENSG00000239799	o	31557619	Colon	tp	3	CLC3literature
PSMA3-AS1	ENSG00000257621	o	32669876	Lung	t	3	CLC3literature
LINC01559	ENSG00000180861	o	32678071	Pancreas	tv	3	CLC3literature
CCDC144NL-AS1	ENSG00000233098	o	32647147	Stomach	tv	3	CLC3literature
SNAI3-AS1	ENSG00000260630	o	31264769	Liver	tp	3	CLC3literature
A2M-AS1	ENSG00000245105	o	32352014	Breast	tp	3	CLC3literature
DLGAP1-AS1	ENSG00000177337	o	32431541	Stomach	tvp	3	CLC3literature
FAM215A	ENSG00000267496	o	32295144	Liver	tvp	3	CLC3literature
LINC00115	ENSG00000225880	o	32175684	Breast	t	3	CLC3literature
LINC01303	ENSG00000250548	o	31497936	Stomach	tv	3	CLC3literature
LINC00273	ENSG00000256642	o	32017082	Lung	tvp	3	CLC3literature
LINC00551	ENSG00000272274	t	32677057	Esophageal	tvp	3	CLC3literature
LINC00691	ENSG00000224074	o	32420681	Stomach	tp	3	CLC3literature
MIR600HG	ENSG00000236901	t	32270866	Colon	tvp	3	CLC3literature
LINC02042	ENSG00000240893	o	32161513	Esophageal	tv	3	CLC3literature
LINC02323	ENSG00000259230	o	32643848	Lung	tp	3	CLC3literature
LDLRAD4-AS1	ENSG00000267690	o	32111819	Colon	tv	3	CLC3literature
MRPS30-DT	ENSG00000251141	o	31788446	Breast	tv	3	CLC3literature
PHACTR2-AS1	ENSG00000235740	t	32312833	Breast	tp	3	CLC3literature
SLC25A5-AS1	ENSG00000224281	t	30793479	Stomach	tvp	3	CLC3literature
FAM83A-AS1	ENSG00000204949	o	31522616	Lung	tp	3	CLC3literature
LINC00092	ENSG00000225194	o	28087599	Ovarian	tvp	3	CLC3literature
LINC01352	ENSG00000238078	o	28337962	Stomach	t	3	CLC3literature
LINC02163	ENSG00000251026	o	32524841	Colon	tv	3	CLC3literature
RAMP2-AS1	ENSG00000197291	o	32368088	Bone	tp	3	CLC3literature
LINC01006	ENSG00000182648	o	31827394	Pancreas	tp	3	CLC3literature
LINC00114	ENSG00000223806	o	32196600	Nasopharyngeal	tvp	3	CLC3literature
PIK3CD-AS1	ENSG00000179840	t	31624469	Liver	tvp	3	CLC3literature
KRT7-AS	ENSG00000257671	o	26876208	Stomach	tp	3	CLC3literature
LINC02381	ENSG00000250742	o	32547232	Cervical	t	3	CLC3literature
LINC01094	ENSG00000251442	o	31767633	Kidney	tv	3	CLC3literature
LINC01096	ENSG00000246095	o	31539132	Breast	t	3	CLC3literature
LINC01305	ENSG00000231453	o	32549529	Lung	tp	3	CLC3literature
KCNMA1-AS1	ENSG00000236467	o	31210304	Ovarian	t	3	CLC3literature
SEMA3B-AS1	ENSG00000232352	t	30656427	Stomach	tp	3	CLC3literature
C1QTNF1-AS1	ENSG00000265096	t	31069760	Liver	tvp	3	CLC3literature
LINC01579	ENSG00000258754	o	31187495	neuroepithelial	tv	3	CLC3literature
ASMTL-AS1	ENSG00000236017	t	31953163	Thyroid	tv	3	CLC3literature
LIN28B-AS1	ENSG00000203809	o	30353165	Lung	tvp	3	CLC3literature
LINC00184	ENSG00000224939	o	31201145	Esophageal	tv	3	CLC3literature
MIR2052HG	ENSG00000254349	o	30944027	Breast	tp	3	CLC3literature
MYLK-AS1	ENSG00000239523	o	32398965	Liver	tv	3	CLC3literature
PRKCQ-AS1	ENSG00000237943	o	32619070	Colon	tvp	3	CLC3literature
SLC26A4-AS1	ENSG00000233705	t	31556116	Thyroid	tvp	3	CLC3literature
LINC00899	ENSG00000231711	t	31739288	Breast	tp	3	CLC3literature
PRRT3-AS1	ENSG00000230082	o	32086850	Prostate	tp	3	CLC3literature
DCST1-AS1	ENSG00000232093	o	31897227	Breast	t	3	CLC3literature
WDFY3-AS2	ENSG00000180769	o	32275336	Lung	tp	3	CLC3literature
RBM5-AS1	ENSG00000281691	o	31869662	Oral	tp	3	CLC3literature
LINC01714	ENSG00000227634	t	31902744	bile_duct	tvp	3	CLC3literature
DIO3OS	ENSG00000258498	o	31384177	Pancreas	tv	3	CLC3literature
LINC0920	ENSG00000246898	o	32646965	Prostate	tp	3	CLC3literature
HLA-F-AS1	ENSG00000214922	o	31863778	Colon	t	3	CLC3literature
FAM66C	ENSG00000226711	o	32430927	Prostate	tp	3	CLC3literature
PITPNA-AS1	ENSG00000236618	o	32460193	Cervical	tvp	3	CLC3literature
VCAN-AS1	ENSG00000249835	o	31637706	Stomach	tp	3	CLC3literature
ELFN1-AS1	ENSG00000236081	o	31929141	Colon	t	3	CLC3literature
FAM3D-AS1	ENSG00000244383	t	31147452	Colon	tp	3	CLC3literature
LINC01426	ENSG00000234380	o	32699526	neuroepithelial	tp	3	CLC3literature
LSAMP-AS1	ENSG00000240922	t	31727599	Prostate	tvp	3	CLC3literature
RBMS3-AS3	ENSG00000235904	t	31712637	Prostate	tvp	3	CLC3literature
TRHDE-AS1	ENSG00000236333	t	31119790	Lung	tp	3	CLC3literature
DGUOK-AS1	ENSG00000237883	o	32283566	Cervical	t	3	CLC3literature
UPK1A-AS1	ENSG00000226510	t	32368143	Esophageal	tp	3	CLC3literature
FGF14-AS2	ENSG00000272143	t	31486497	Breast	tp	3	CLC3literature
CHL1-AS1	ENSG00000234661	o	31736153	Endometrial	t	3	CLC3literature
LINC00294	ENSG00000280798	t	32450002	neuroepithelial	tp	3	CLC3literature
LINC01963	ENSG00000260804	t	32559621	Pancreas	tvp	3	CLC3literature
LINC01694	ENSG00000233922	o	32270853	Gallbladder	tp	3	CLC3literature
LINC00565	ENSG00000260910	o	31576144	Stomach	t	3	CLC3literature
LIMD1-AS1	ENSG00000230530	t	32239804	Lung	t	3	CLC3literature
LINC02418	ENSG00000214039	o	31841189	Lung	tp	3	CLC3literature
TDRKH-AS1	ENSG00000203288	o	32670860	Colon	tp	3	CLC3literature

## Sheet: CADTAD
GENCODE_ID	Oncogene=o_TumourSuppressor=t
ENSG00000163915.7_7	t
ENSG00000177133.14_12	o
ENSG00000183242.13_9	ot
ENSG00000196810.5_10	o
ENSG00000197301.7_10	o
ENSG00000197308.9_9	ot
ENSG00000203801.8_8	ot
ENSG00000204528.3_8	o
ENSG00000212694.8_10	t
ENSG00000215483.12_14	ot
ENSG00000223653.6_12	t
ENSG00000223783.1_8	o
ENSG00000224027.1_10	o
ENSG00000224057.2_10	o
ENSG00000224854.3_7	t
ENSG00000225470.9_9	t
ENSG00000225706.3_9	t
ENSG00000226286.1_10	o
ENSG00000226648.2_11	o
ENSG00000226828.2_10	o
ENSG00000227512.1_8	ot
ENSG00000227908.5_13	o
ENSG00000228100.2_9	ot
ENSG00000228242.6_16	t
ENSG00000228414.8_11	o
ENSG00000228590.4_13	o
ENSG00000228630.6_9	o
ENSG00000229402.1_8	ot
ENSG00000230393.1_8	o
ENSG00000230590.13_12	t
ENSG00000231102.1_10	o
ENSG00000231255.1_9	o
ENSG00000231298.8_11	t
ENSG00000231971.6_11	o
ENSG00000232021.9_10	ot
ENSG00000232328.3_11	o
ENSG00000232412.1_12	t
ENSG00000232754.1_11	t
ENSG00000232774.8_13	o
ENSG00000232828.1_10	ot
ENSG00000233230.3_11	t
ENSG00000233547.1_10	o
ENSG00000233823.1_10	ot
ENSG00000233953.1_7	o
ENSG00000234197.1_7	o
ENSG00000234678.2_10	t
ENSG00000234694.2_11	o
ENSG00000235427.1_10	o
ENSG00000236311.6_8	o
ENSG00000236700.8_10	o
ENSG00000236703.1_10	o
ENSG00000237036.7_11	o
ENSG00000237243.1_8	o
ENSG00000237380.7_12	o
ENSG00000237499.7_11	t
ENSG00000237819.7_9	o
ENSG00000237870.6_9	o
ENSG00000237886.2_8	ot
ENSG00000238164.6_17	t
ENSG00000240498.9_10	t
ENSG00000240710.1_8	o
ENSG00000240990.10_9	ot
ENSG00000241313.3_9	o
ENSG00000241388.6_9	t
ENSG00000241479.1_8	o
ENSG00000242795.2_11	o
ENSG00000242808.12_11	o
ENSG00000243004.7_12	o
ENSG00000243230.1_10	o
ENSG00000243243.5_12	o
ENSG00000243766.8_8	o
ENSG00000244125.1_8	t
ENSG00000244203.2_9	o
ENSG00000244300.3_9	o
ENSG00000245008.4_11	o
ENSG00000245812.5_11	t
ENSG00000245904.6_13	t
ENSG00000246263.4_10	o
ENSG00000247381.3_9	t
ENSG00000249007.1_11	t
ENSG00000249641.2_10	o
ENSG00000250133.2_9	o
ENSG00000250548.7_11	o
ENSG00000250646.1_10	o
ENSG00000250748.6_11	o
ENSG00000251151.2_8	o
ENSG00000251259.1_11	t
ENSG00000251586.1_9	t
ENSG00000253187.2_9	ot
ENSG00000253552.8_9	ot
ENSG00000253563.2_8	ot
ENSG00000253961.1_10	t
ENSG00000254369.6_9	ot
ENSG00000254703.4_12	o
ENSG00000255007.3_11	t
ENSG00000255182.2_12	ot
ENSG00000255428.1_11	o
ENSG00000255435.7_12	o
ENSG00000255866.2_10	o
ENSG00000255920.4_11	o
ENSG00000256083.1_11	o
ENSG00000256268.3_10	o
ENSG00000256915.2_10	o
ENSG00000257443.2_9	t
ENSG00000257817.2_12	ot
ENSG00000258168.6_11	t
ENSG00000258386.1_8	o
ENSG00000258667.3_11	o
ENSG00000258725.2_10	t
ENSG00000258885.1_8	ot
ENSG00000259118.5_8	t
ENSG00000259347.9_13	t
ENSG00000259881.1_8	t
ENSG00000259989.1_8	t
ENSG00000260063.1_8	t
ENSG00000260400.1_11	ot
ENSG00000260798.1_10	t
ENSG00000260877.1	o
ENSG00000261226.1_11	t
ENSG00000261390.8_11	o
ENSG00000261455.1_6	t
ENSG00000261505.1_10	t
ENSG00000261644.3_12	t
ENSG00000261879.9_12	o
ENSG00000262151.1_10	t
ENSG00000262160.1_9	t
ENSG00000262703.1_12	t
ENSG00000263080.1_12	t
ENSG00000263096.1_10	o
ENSG00000263164.1_10	o
ENSG00000264345.2_9	o
ENSG00000265148.7_13	t
ENSG00000267130.1_9	t
ENSG00000267226.2_10	o
ENSG00000267414.1_9	o
ENSG00000267530.5_10	o
ENSG00000268471.6_8	t
ENSG00000269534.5_8	t
ENSG00000269834.8_12	t
ENSG00000269886.1_8	t
ENSG00000270035.1_8	t
ENSG00000270171.1_8	t
ENSG00000270419.2_7	ot
ENSG00000270562.1_11	o
ENSG00000270959.2_7	o
ENSG00000271133.7_12	o
ENSG00000271155.1_8	t
ENSG00000271265.1_9	t
ENSG00000271579.1_8	ot
ENSG00000271659.1_8	t
ENSG00000271969.1_9	t
ENSG00000272235.1_8	o
ENSG00000272562.2_11	o
ENSG00000272801.1_11	ot
ENSG00000272888.8_11	t
ENSG00000273046.1_12	o
ENSG00000273112.1_9	o
ENSG00000275038.2_11	o
ENSG00000276649.1_10	t
ENSG00000283098.2_13	ot
ENSG00000283125.1_8	o
ENSG00000283141.1_10	t
ENSG00000284633.2_4	o
ENSG00000284959.3_9	o
ENSG00000285595.1_4	o
ENSG00000285608.1_6	o
ENSG00000285921.1_4	o
ENSG00000286153.2_5	ot
ENSG00000286162.4_8	ot
ENSG00000286240.1_6	o
ENSG00000286288.2_7	t
ENSG00000286463.1_5	t
ENSG00000286511.1_3	ot
ENSG00000286518.1_5	o
ENSG00000286732.1_5	o
ENSG00000286742.1_3	o
ENSG00000287052.1_5	o
ENSG00000287086.1_5	t
ENSG00000287146.1_3	o
ENSG00000287200.1_6	o
ENSG00000287470.1_3	o
ENSG00000287486.1_4	ot
ENSG00000287543.1_5	t
ENSG00000287555.1_5	t
ENSG00000287644.1_5	o
ENSG00000287878.1_6	t
ENSG00000288097.1_3	o

## Sheet: lncRNA gene information
Gene	TSG.Training.Set	OG.Training.Set	Neutral.Genes	lincRNA	gene_name
ENSG00000243485.5_11	0	0	1	1	MIR1302-2HG
ENSG00000237613.2_6	0	0	0	1	FAM138A
ENSG00000290826.1_1	0	0	1	1	ENSG00000290826
ENSG00000238009.6_14	0	0	1	1	ENSG00000238009
ENSG00000239945.1_12	0	0	1	1	ENSG00000239945
ENSG00000239906.1_10	0	0	1	1	ENSG00000239906
ENSG00000241860.7_11	0	0	1	1	ENSG00000241860
ENSG00000241599.1_10	0	0	1	1	ENSG00000241599
ENSG00000228463.4	0	0	0	1	AP006222.2
ENSG00000286448.1_3	0	0	1	1	ENSG00000286448
ENSG00000236601.1	0	0	1	1	RP4-669L17.2
ENSG00000236743.1	0	0	0	1	RP5-857K21.15
ENSG00000235146.2_8	0	0	1	1	ENSG00000235146
ENSG00000291215.1_2	0	0	1	1	ENSG00000291215
ENSG00000235373.1	0	0	0	1	RP11-206L10.3
ENSG00000229905.1_8	0	0	1	1	ENSG00000229905
ENSG00000237491.10_14	0	0	1	1	LINC01409
ENSG00000290784.1_2	0	0	1	1	ENSG00000290784
ENSG00000177757.2_6	0	0	0	1	FAM87B
ENSG00000225880.6_9	0	1	0	1	LINC00115
ENSG00000228794.12_12	0	1	0	1	LINC01128
ENSG00000288531.1_5	0	0	1	1	ENSG00000288531
ENSG00000230368.2_6	0	0	0	1	FAM41C
ENSG00000272438.1_9	0	0	1	1	ENSG00000272438
ENSG00000230699.2_9	0	0	1	1	ENSG00000230699
ENSG00000241180.1_11	0	0	1	1	ENSG00000241180
ENSG00000223764.2_10	0	0	0	1	LINC02593
ENSG00000272512.1_8	0	0	1	1	ENSG00000272512
ENSG00000224969.1_10	0	0	0	0	ENSG00000224969
ENSG00000242590.1_9	0	0	0	0	ENSG00000242590
ENSG00000291156.1_2	0	0	1	1	ENSG00000291156
ENSG00000273443.1_10	0	0	1	1	ENSG00000273443
ENSG00000285812.1_4	0	0	0	0	ENSG00000285812
ENSG00000223823.1_6	0	0	0	1	LINC01342
ENSG00000272141.1_8	0	0	1	1	ENSG00000272141
ENSG00000205231.1_9	0	0	0	0	TTLL10-AS1
ENSG00000260179.1_8	0	0	1	1	ENSG00000260179
ENSG00000230415.1_8	0	0	1	1	LINC01786
ENSG00000240731.1_11	0	0	0	0	ENSG00000240731
ENSG00000224870.9_12	0	0	0	0	MRPL20-AS1
ENSG00000272455.1_9	0	0	1	1	MRPL20-DT
ENSG00000225905.1_10	0	0	0	0	ANKRD65-AS1
ENSG00000225285.1_9	0	0	0	1	LINC01770
ENSG00000290916.1_1	0	0	1	1	ENSG00000290916
ENSG00000215014.5_11	0	0	0	0	ENSG00000215014
ENSG00000286989.1_5	0	0	1	1	ENSG00000286989
ENSG00000272106.1_8	0	0	0	0	ENSG00000272106
ENSG00000272004.1_8	0	0	0	0	ENSG00000272004
ENSG00000268575.1_11	0	0	0	0	ENSG00000268575
ENSG00000290854.1_2	0	0	1	1	ENSG00000290854
ENSG00000231050.3_10	0	0	0	0	GNB1-DT
ENSG00000233542.2_11	0	0	1	1	ENSG00000233542
ENSG00000226969.1_11	0	0	1	1	PRKCZ-DT
ENSG00000271806.1_8	0	0	0	0	ENSG00000271806
ENSG00000182873.5_10	0	1	0	0	PRKCZ-AS1
ENSG00000234396.3_10	0	0	0	0	ENSG00000234396
ENSG00000287356.1_5	0	0	0	0	ENSG00000287356
ENSG00000272161.1_9	0	0	0	0	ENSG00000272161
ENSG00000272420.1_9	0	0	0	0	ENSG00000272420
ENSG00000224387.1_10	0	0	0	0	ENSG00000224387
ENSG00000229393.1_10	0	0	0	0	ENSG00000229393
ENSG00000272449.3_11	0	0	0	0	ENSG00000272449
ENSG00000238164.6_17	1	0	0	0	TNFRSF14-AS1
ENSG00000225931.3_9	0	0	1	1	ENSG00000225931
ENSG00000228037.1_8	0	0	1	1	ENSG00000228037
ENSG00000289610.2_2	0	0	1	1	ENSG00000289610
ENSG00000237058.1_8	0	0	0	0	MMEL1-AS1
ENSG00000285945.1_6	0	0	0	0	ENSG00000285945
ENSG00000283259.1_8	0	0	0	0	ENSG00000283259
ENSG00000233234.1_10	0	0	1	1	ENSG00000233234
ENSG00000287396.1_3	0	0	1	1	ENSG00000287396
ENSG00000231630.1_10	0	0	1	1	ENSG00000231630
ENSG00000284745.1_8	0	0	1	1	ENSG00000284745
ENSG00000177133.14_12	1	1	0	1	PRDM16-DT
ENSG00000226286.1_10	0	1	0	0	ENSG00000226286
ENSG00000279839.1_8	0	0	0	0	ENSG00000279839
ENSG00000272235.1_8	0	1	0	0	ENSG00000272235
ENSG00000287828.1_5	0	0	0	0	ENSG00000287828
ENSG00000286518.1_5	0	1	0	0	ENSG00000286518
ENSG00000272088.1_8	0	0	1	1	ENSG00000272088
ENSG00000238260.3_11	0	0	1	1	ENSG00000238260
ENSG00000227589.1_10	0	0	0	0	TP73-AS3
ENSG00000235131.1_9	0	0	0	0	TP73-AS2
ENSG00000272153.1_8	0	0	0	0	ENSG00000272153
ENSG00000236423.8_10	0	0	0	1	LINC01134
ENSG00000233304.7_8	0	0	0	1	LINC01346
ENSG00000226374.3_9	0	0	1	1	LINC01345
ENSG00000284668.2_8	0	0	1	1	LINC02780
ENSG00000284703.1_9	0	0	1	1	ENSG00000284703
ENSG00000235054.4_8	0	0	1	1	LINC01777
ENSG00000284694.1_8	0	0	1	1	ENSG00000284694
ENSG00000227169.2_11	0	0	1	1	ENSG00000227169
ENSG00000232596.3_8	0	0	1	1	LINC01646
ENSG00000287586.1_5	0	0	0	0	ENSG00000287586
ENSG00000284739.1_9	0	0	1	1	ENSG00000284739
ENSG00000284674.1_6	0	0	1	1	LINC02781
ENSG00000231510.1_10	0	0	1	1	LINC02782
ENSG00000284616.1_8	0	0	1	1	ENSG00000284616
ENSG00000284692.2_9	0	0	1	1	ENSG00000284692
ENSG00000284666.1_8	0	0	1	1	ENSG00000284666
ENSG00000260972.1_8	0	0	1	1	ENSG00000260972
ENSG00000236948.2_12	0	0	1	1	ENSG00000236948
ENSG00000289893.1_1	0	0	1	1	ENSG00000289893
ENSG00000226944.1_10	0	0	0	0	RNF207-AS1
ENSG00000225077.3_8	0	1	0	0	ICMT-DT
ENSG00000271746.1_8	0	0	0	0	ENSG00000271746
ENSG00000231868.1_10	0	0	0	0	ENSG00000231868
ENSG00000228750.7_8	0	0	0	1	LINC01672
ENSG00000284744.1_6	0	0	1	1	ENSG00000284744
ENSG00000237436.1_9	0	1	0	1	CAMTA1-DT
ENSG00000237365.1_11	0	0	0	0	ENSG00000237365
ENSG00000237402.1_7	0	0	0	0	CAMTA1-IT1
ENSG00000237728.2_10	0	0	0	0	CAMTA1-AS2
ENSG00000225126.1_9	0	0	0	0	CAMTA1-AS1
ENSG00000270171.1_8	1	0	0	0	ENSG00000270171
ENSG00000270035.1_8	1	0	0	0	ENSG00000270035
ENSG00000269978.1_8	0	0	0	0	ENSG00000269978
ENSG00000269925.1_9	0	0	0	0	ENSG00000269925
ENSG00000236266.1_10	0	0	0	0	ENSG00000236266
ENSG00000284747.1_9	0	0	0	0	ENSG00000284747
ENSG00000284716.1_8	0	0	1	1	ENSG00000284716
ENSG00000238290.1_11	0	0	0	1	ERRFI1-DT
ENSG00000288816.1_1	0	0	1	1	ENSG00000288816
ENSG00000227634.3_8	1	0	0	1	LINC01714
ENSG00000233645.1_10	0	0	1	1	ENSG00000233645
ENSG00000232912.6_10	0	0	0	0	RERE-AS1
ENSG00000228423.2_12	0	0	0	0	ENSG00000228423
ENSG00000230679.1_7	0	0	0	0	ENO1-AS1
ENSG00000290109.1_1	0	0	0	0	ENSG00000290109
ENSG00000228526.8_10	0	0	0	1	MIR34AHG
ENSG00000289914.1_1	0	0	1	1	ENSG00000289914
ENSG00000234546.5_9	0	1	0	1	LNCTAM34A
ENSG00000284652.1_6	0	0	1	1	ENSG00000284652
ENSG00000284693.2_9	0	0	1	1	LINC02606
ENSG00000235263.1_10	0	0	1	1	ENSG00000235263
ENSG00000179840.5_9	1	0	0	0	PIK3CD-AS1
ENSG00000231789.4_12	0	0	0	0	PIK3CD-AS2
ENSG00000280113.2_6	0	0	1	1	ENSG00000280113
ENSG00000223989.1_8	0	0	0	0	ENSG00000223989
ENSG00000285701.1_5	0	0	0	0	ENSG00000285701
ENSG00000228150.1_9	0	0	0	0	ENSG00000228150
ENSG00000241326.1_9	0	0	0	0	ENSG00000241326
ENSG00000284735.1_9	0	0	1	1	ENSG00000284735
ENSG00000284642.1_6	0	0	1	1	ENSG00000284642
ENSG00000271989.1_8	0	0	0	0	ENSG00000271989
ENSG00000203469.2_8	0	0	0	0	ENSG00000203469
ENSG00000287727.1_5	0	0	0	0	ENSG00000287727
ENSG00000272078.1_8	0	0	0	0	ENSG00000272078
ENSG00000226849.1_9	0	0	0	0	ENSG00000226849
ENSG00000230337.3_10	0	0	0	0	EXOSC10-AS1
ENSG00000225602.5_7	0	0	0	0	MTOR-AS1
ENSG00000284646.1_8	0	0	1	1	ENSG00000284646
ENSG00000285833.1_6	0	0	0	0	ENSG00000285833
ENSG00000235643.2_8	0	0	1	1	LINC01647
ENSG00000284708.1_6	0	0	0	0	ENSG00000284708
ENSG00000177553.6_9	0	0	0	0	C1orf167-AS1
ENSG00000285646.2_7	0	0	1	1	ENSG00000285646
ENSG00000287384.1_5	0	0	1	1	ENSG00000287384
ENSG00000285604.1_6	0	0	0	0	ENSG00000285604
ENSG00000229484.3_10	0	0	1	1	LINC02766
ENSG00000288927.2_2	0	0	1	1	ENSG00000288927
ENSG00000272482.2_9	0	0	1	1	ENSG00000272482
ENSG00000228338.1_8	0	0	1	1	LINC01784
ENSG00000233336.1	0	0	0	1	RP13-221M14.2
ENSG00000228229.2	0	0	0	1	RP11-219C24.10
ENSG00000259961.1_8	0	0	0	0	ENSG00000259961
ENSG00000237445.2_11	0	0	1	1	ENSG00000237445
ENSG00000289380.1_1	0	0	0	0	ENSG00000289380
ENSG00000231606.2_11	0	0	0	0	ENSG00000231606
ENSG00000234593.3_10	0	0	0	0	KAZN-AS1
ENSG00000287756.1_5	0	0	0	0	ENSG00000287756
ENSG00000175147.13_10	0	0	0	0	TMEM51-AS1
ENSG00000204464.7_7	0	0	0	0	TMEM51-AS2
ENSG00000233485.1_10	0	0	0	0	FHAD1-AS1
ENSG00000236045.1_11	0	0	0	0	ENSG00000236045
ENSG00000228140.2_12	0	0	1	1	EFHD2-AS1
ENSG00000272510.1_8	0	0	0	0	ENSG00000272510
ENSG00000237301.1_10	0	0	0	0	ENSG00000237301
ENSG00000271742.1_8	0	0	1	1	ENSG00000271742
ENSG00000237938.5_14	0	0	0	0	ENSG00000237938
ENSG00000224459.2_10	0	0	0	0	SLC25A34-AS1
ENSG00000179743.4_12	0	0	0	0	SPEN-AS1
ENSG00000233078.1_10	0	0	0	0	ENSG00000233078
ENSG00000227959.2_9	0	0	0	0	EPHA2-AS1
ENSG00000224621.1_8	0	0	1	1	ENSG00000224621
ENSG00000234166.1_7	0	0	0	0	ARHGEF19-AS1
ENSG00000291077.1_2	0	0	1	1	ENSG00000291077
ENSG00000288398.1_4	0	0	0	0	ENSG00000288398
ENSG00000226029.1_6	0	0	0	1	LINC01772
ENSG00000290842.1_2	0	0	1	1	CROCCP3
ENSG00000261135.1_8	0	0	1	1	ENSG00000261135
ENSG00000285853.1_4	0	0	1	1	ENSG00000285853
ENSG00000224174.2_10	0	0	1	1	ENSG00000224174
ENSG00000233421.5_8	0	0	0	1	LINC01783
ENSG00000271732.1_8	0	0	1	1	ENSG00000271732
ENSG00000291072.1_2	0	0	0	1	CROCCP2
ENSG00000282143.1_8	0	0	1	1	ENSG00000282143
ENSG00000290849.1_1	0	0	1	1	ENSG00000290849
ENSG00000279151.1_8	0	0	1	1	ENSG00000279151
ENSG00000282740.1_10	0	0	0	0	ENSG00000282740
ENSG00000290850.1_1	0	0	0	0	ENSG00000290850
ENSG00000290851.1_2	0	0	0	0	ENSG00000290851
ENSG00000223643.6_11	0	0	0	0	ENSG00000223643
ENSG00000228549.5_12	0	0	0	0	ENSG00000228549
ENSG00000238142.4_13	0	0	0	0	ENSG00000238142
ENSG00000272426.1_9	0	0	0	0	ENSG00000272426
ENSG00000290122.1_1	0	0	0	0	ENSG00000290122
ENSG00000286898.1_3	0	0	0	0	ENSG00000286898
ENSG00000226526.1_8	0	0	0	0	ENSG00000226526
ENSG00000204362.6_10	0	0	1	1	LINC02783
ENSG00000282843.1_13	0	0	1	1	ENSG00000282843
ENSG00000227751.1_8	0	0	0	0	RCC2-AS1
ENSG00000290096.1_1	0	0	0	0	ENSG00000290096
ENSG00000236648.2_11	0	0	1	1	LINC02810
ENSG00000284653.1_6	0	0	1	1	ENSG00000284653
ENSG00000261781.1_6	0	0	1	1	LINC01654
ENSG00000280222.1_8	0	0	0	0	ENSG00000280222
ENSG00000230035.2_10	0	0	0	0	IGSF21-AS1
ENSG00000225387.1_8	0	0	1	1	ENSG00000225387
ENSG00000272084.1_9	0	0	0	0	ENSG00000272084
ENSG00000230424.3_10	0	0	0	0	EMC1-AS1
ENSG00000235185.1_11	0	0	0	0	MICOS10-DT
ENSG00000235434.1_9	0	0	0	0	RNF186-AS1
ENSG00000227066.2_10	0	0	1	1	ENSG00000227066
ENSG00000228105.2_8	0	0	1	1	LINC01757
ENSG00000284710.1_6	0	0	1	1	ENSG00000284710
ENSG00000226664.1_10	0	0	0	0	ENSG00000226664
ENSG00000236963.9_13	0	0	0	1	LINC01141
ENSG00000226487.1_11	0	0	1	1	ENSG00000226487
ENSG00000284641.1_6	0	0	1	1	ENSG00000284641
ENSG00000284743.1_8	0	0	1	1	ENSG00000284743
ENSG00000289402.2_2	0	0	1	1	ENSG00000289402
ENSG00000117242.7_10	0	0	0	0	PINK1-AS
ENSG00000233069.1_8	0	0	1	1	ENSG00000233069
ENSG00000203394.2	0	0	0	0	RP5-930J4.4
ENSG00000287192.1_3	0	0	0	0	ENSG00000287192
ENSG00000236936.1_8	0	0	0	0	ENSG00000236936
ENSG00000231105.2_10	0	0	0	0	ECE1-AS1
ENSG00000236009.1_9	0	0	1	1	ENSG00000236009
ENSG00000233431.1_7	0	0	1	1	LINC02596
ENSG00000285959.1_4	0	0	0	0	ENSG00000285959
ENSG00000228397.3_9	0	0	0	0	LINC01635
ENSG00000218510.9_11	0	1	0	0	LINC00339
ENSG00000285752.1_7	0	0	0	0	CDC42-AS1
ENSG00000230068.2_9	0	0	0	0	CDC42-IT1
ENSG00000271840.1	0	0	0	0	RP1-224A6.9
ENSG00000285873.1_4	0	0	0	0	ENSG00000285873
ENSG00000279625.1_7	0	0	1	1	ENSG00000279625
ENSG00000237200.1_7	0	0	0	0	ZBTB40-IT1
ENSG00000225952.1_10	0	0	0	0	ENSG00000225952
ENSG00000240553.1_11	0	0	0	0	ENSG00000240553
ENSG00000289014.1_1	0	0	0	0	ENSG00000289014
ENSG00000261326.4_9	0	0	0	1	LINC01355
ENSG00000284726.1_9	0	0	1	1	ENSG00000284726
ENSG00000249087.9_11	0	0	0	0	ZNF436-AS1
ENSG00000271420.1_10	0	0	1	1	ENSG00000271420
ENSG00000235052.1_10	0	0	1	1	ENSG00000235052
ENSG00000285802.1_6	0	0	1	1	ENSG00000285802
ENSG00000197880.10_8	0	0	0	1	MDS2
ENSG00000236810.8_12	0	0	0	0	ELOA-AS1
ENSG00000289835.1_1	0	0	0	0	ENSG00000289835
ENSG00000232557.3_11	0	0	0	0	ENSG00000232557
ENSG00000225315.2_11	0	0	0	0	ENSG00000225315
ENSG00000230703.1_9	0	0	0	0	MYOM3-AS1
ENSG00000230023.2_11	0	0	0	0	LINC02800
ENSG00000232298.2_9	0	0	0	0	GRHL3-AS1
ENSG00000288982.1_1	0	0	1	1	ENSG00000288982
ENSG00000286061.1_5	0	0	0	0	RCAN3AS
ENSG00000264443.1_10	0	0	0	0	NCMAP-DT
ENSG00000284699.1_6	0	0	1	1	ENSG00000284699
ENSG00000229162.1_8	0	0	0	0	RUNX3-AS1
ENSG00000261025.1_9	0	0	1	1	ENSG00000261025
ENSG00000285823.1_6	0	0	1	1	LINC02793
ENSG00000233755.1_10	0	0	1	1	ENSG00000233755
ENSG00000231953.2_10	0	0	1	1	ENSG00000231953
ENSG00000284602.1_6	0	0	1	1	ENSG00000284602
ENSG00000284657.1_6	0	0	1	1	ENSG00000284657
ENSG00000272432.1_8	0	0	0	0	ENSG00000272432
ENSG00000225643.1_8	0	0	1	1	ENSG00000225643
ENSG00000233478.1_10	0	0	0	0	ENSG00000233478
ENSG00000228172.5_11	0	0	0	0	ENSG00000228172
ENSG00000272478.1_8	0	0	0	0	ENSG00000272478
ENSG00000236528.3_11	0	0	0	0	ENSG00000236528
ENSG00000284309.1_7	0	0	1	1	ENSG00000284309
ENSG00000225891.2_10	0	0	0	0	DHDDS-AS1
ENSG00000289452.1_1	0	0	1	1	ENSG00000289452
ENSG00000260063.1_8	1	0	0	0	ENSG00000260063
ENSG00000290006.1_1	0	0	1	1	ENSG00000290006
ENSG00000226698.1_8	0	0	0	0	ENSG00000226698
ENSG00000289554.1_1	0	0	0	0	ENSG00000289554
ENSG00000224311.1_12	0	0	1	1	WDTC1-DT
ENSG00000241169.1_10	0	0	0	0	ENSG00000241169
ENSG00000237429.1_8	0	0	0	1	ENSG00000237429
ENSG00000233975.2_10	0	0	0	0	LINC02574
ENSG00000225886.3_16	0	0	0	0	ENSG00000225886
ENSG00000287244.1_3	0	0	1	1	ENSG00000287244
ENSG00000269971.1_9	0	0	0	0	ENSG00000269971
ENSG00000270031.1_9	0	0	0	0	ENSG00000270031
ENSG00000286433.1_5	0	0	0	0	ENSG00000286433
ENSG00000227050.1_10	0	0	0	0	ENSG00000227050
ENSG00000289576.2_2	0	0	1	1	ENSG00000289576
ENSG00000290123.1_1	0	0	0	0	ENSG00000290123
ENSG00000270605.1_8	0	0	0	0	ENSG00000270605
ENSG00000271398.1_8	0	0	1	1	ENSG00000271398
ENSG00000242125.3_8	0	1	0	0	SNHG3
ENSG00000279443.1_7	0	0	1	1	ENSG00000279443
ENSG00000197989.15_11	0	1	0	0	SNHG12
ENSG00000229388.1_10	0	0	0	0	TAF12-DT
ENSG00000270103.3_8	0	0	0	1	ENSG00000270103
ENSG00000289291.1_1	0	0	0	0	ENSG00000289291
ENSG00000226852.2	0	0	0	0	RP1-212P9.2
ENSG00000233427.1_10	0	0	0	0	ENSG00000233427
ENSG00000225750.1_10	0	0	1	1	ENSG00000225750
ENSG00000227637.1	0	0	0	0	RP11-242O24.5
ENSG00000237934.1_10	0	0	0	0	ENSG00000237934
ENSG00000230523.1_8	0	0	1	1	LINC01756
ENSG00000228176.1_10	0	0	1	1	ENSG00000228176
ENSG00000284676.1_6	0	0	1	1	ENSG00000284676
ENSG00000233399.2_9	0	0	1	1	LINC01648
ENSG00000233372.1_8	0	0	1	1	ENSG00000233372
ENSG00000236335.1_10	0	0	1	1	ENSG00000236335
ENSG00000231949.1_8	0	0	1	1	ENSG00000231949
ENSG00000186056.11_10	1	0	0	0	MATN1-AS1
ENSG00000287510.1_3	0	0	0	0	ENSG00000287510
ENSG00000229607.1_10	0	0	1	1	ENSG00000229607
ENSG00000223382.6_11	0	0	0	1	LINC01778
ENSG00000235143.1_8	0	0	1	1	ENSG00000235143
ENSG00000229044.1_10	0	0	0	0	ENSG00000229044
ENSG00000284543.1_5	0	0	0	0	LINC01226
ENSG00000228682.2	0	0	1	1	RP11-439L8.3
ENSG00000229167.2_11	0	0	0	0	ENSG00000229167
ENSG00000235790.7_13	0	0	0	0	PEF1-AS1
ENSG00000264078.1_10	0	0	0	0	ENSG00000264078
ENSG00000254545.1_8	0	0	0	0	ENSG00000254545
ENSG00000203620.2_11	0	0	1	1	ENSG00000203620
ENSG00000269967.1_11	0	0	0	0	ENSG00000269967
ENSG00000228634.1_10	0	0	0	0	ENSG00000228634
ENSG00000284702.1_8	0	0	1	1	ENSG00000284702
ENSG00000203325.3_11	0	0	0	0	ENSG00000203325
ENSG00000250135.1_11	0	0	0	0	ENSG00000250135
ENSG00000224066.1_11	0	0	0	0	ENSG00000224066
ENSG00000291132.1_2	0	0	0	0	ENSG00000291132
ENSG00000290045.1_1	0	0	0	0	ENSG00000290045
ENSG00000233775.1_11	0	0	1	1	ENSG00000233775
ENSG00000224409.1_11	0	0	1	1	ENSG00000224409
ENSG00000287691.1_3	0	0	0	0	ENSG00000287691
ENSG00000278966.2_7	0	0	0	0	ENSG00000278966
ENSG00000236065.2_9	0	0	0	0	ENSG00000236065
ENSG00000278997.1_7	0	0	1	1	ENSG00000278997
ENSG00000279179.1_7	0	0	0	0	ENSG00000279179
ENSG00000284721.1_8	0	0	1	1	ENSG00000284721
ENSG00000270115.1_10	0	0	0	0	ENSG00000270115
ENSG00000225313.5_15	0	0	0	0	ENSG00000225313
ENSG00000233246.1_8	0	0	0	0	PHC2-AS1
ENSG00000231163.6_10	0	0	0	0	CSMD2-AS1
ENSG00000287703.1_5	0	0	1	1	ENSG00000287703
ENSG00000255811.1_11	0	0	0	0	ENSG00000255811
ENSG00000230163.1_8	0	0	0	0	ENSG00000230163
ENSG00000284640.1_8	0	0	1	1	ENSG00000284640
ENSG00000227409.1_9	0	0	0	0	ZMYM4-AS1
ENSG00000239636.3_12	0	0	0	0	TFAP2E-AS1
ENSG00000232335.1_8	0	0	0	0	ENSG00000232335
ENSG00000286899.1_6	0	0	0	0	ENSG00000286899
ENSG00000271914.1_9	0	0	0	0	ENSG00000271914
ENSG00000271554.1_10	0	0	0	0	ENSG00000271554
ENSG00000286379.1_5	0	0	1	1	ENSG00000286379
ENSG00000284705.1_6	0	0	1	1	ENSG00000284705
ENSG00000284720.1_8	0	0	1	1	ENSG00000284720
ENSG00000234481.2_11	0	0	1	1	ENSG00000234481
ENSG00000284650.1_6	0	0	1	1	ENSG00000284650
ENSG00000223944.3_13	0	0	1	1	ENSG00000223944
ENSG00000233621.3_14	0	0	0	1	ZC3H12A-DT
ENSG00000284748.1_6	0	0	1	1	ENSG00000284748
ENSG00000233728.1_10	0	0	0	0	ENSG00000233728
ENSG00000230955.1_8	0	0	0	0	ENSG00000230955
ENSG00000224592.5_8	0	0	1	1	MIR3659HG
ENSG00000284623.1_8	0	0	1	1	LINC02786
ENSG00000286552.1_3	0	0	1	1	ENSG00000286552
ENSG00000287987.1_3	0	0	1	1	ENSG00000287987
ENSG00000237290.2_9	0	0	0	1	LINC01343
ENSG00000238063.3_8	0	0	1	1	LINC01685
ENSG00000284632.1_9	0	0	1	1	ENSG00000284632
ENSG00000273637.1_11	0	0	0	0	ENSG00000273637
ENSG00000228436.4_13	0	0	0	0	RRAGC-DT
ENSG00000287422.1_6	0	0	0	0	ENSG00000287422
ENSG00000226438.1_10	0	0	0	0	ENSG00000226438
ENSG00000291129.1_2	0	0	0	0	PPIEL
ENSG00000228060.3_11	0	0	0	0	PABPC4-AS1
ENSG00000225903.1_8	0	0	0	0	ENSG00000225903
ENSG00000285905.1_4	0	0	0	0	BMP8B-AS1
ENSG00000261798.1_9	0	0	1	1	ENSG00000261798
ENSG00000284719.3_9	0	0	1	1	ENSG00000284719
ENSG00000284678.1_8	0	0	1	1	LINC02811
ENSG00000236546.1_8	0	0	0	0	MYCL-AS1
ENSG00000259943.2_11	0	0	0	1	ZMPSTE24-DT
ENSG00000290111.1_1	0	0	0	0	ENSG00000290111
ENSG00000284677.1_8	0	0	1	1	ENSG00000284677
ENSG00000260920.2_10	0	0	1	1	ENSG00000260920
ENSG00000279667.1_7	0	0	1	1	ENSG00000279667
ENSG00000238287.1_11	0	0	0	0	EXO5-DT
ENSG00000227278.1_10	0	0	0	0	ENSG00000227278
ENSG00000238186.1_10	0	0	0	0	ENSG00000238186
ENSG00000286838.1_5	0	0	1	1	ENSG00000286838
ENSG00000287743.1_3	0	0	0	0	ENSG00000287743
ENSG00000237899.1_10	0	0	1	1	ENSG00000237899
ENSG00000272145.2_8	0	0	0	0	NFYC-AS1
ENSG00000229528.1_8	0	0	1	1	ENSG00000229528
ENSG00000286668.1_3	0	0	1	1	ENSG00000286668
ENSG00000281207.1_6	0	0	0	0	SLFNL1-AS1
ENSG00000287400.1_4	0	0	0	0	ENSG00000287400
ENSG00000235358.2_12	0	0	1	1	SCMH1-DT
ENSG00000291157.1_1	0	0	1	1	ENSG00000291157
ENSG00000229901.1_9	0	0	0	0	FOXO6-AS1
ENSG00000230881.1_8	0	0	0	0	ENSG00000230881
ENSG00000287587.1_3	0	0	1	1	ENSG00000287587
ENSG00000227527.2_12	0	0	0	0	ENSG00000227527
ENSG00000285728.3_8	0	0	0	0	ENSG00000285728
ENSG00000234917.2_10	0	0	1	1	ENSG00000234917
ENSG00000228452.1_11	0	0	0	0	C1orf50-AS1
ENSG00000228192.10_13	0	0	0	0	ZNF691-DT
ENSG00000288955.1_1	0	0	0	0	ENSG00000288955
ENSG00000227533.7_11	1	0	0	1	SLC2A1-DT
ENSG00000283973.2_10	0	0	1	1	ENSG00000283973
ENSG00000287113.1_5	0	0	0	0	ENSG00000287113
ENSG00000234694.2_11	0	1	0	1	CDC20-DT
ENSG00000288772.2_2	0	0	1	1	ENSG00000288772
ENSG00000229431.1_8	0	0	0	0	MED8-AS1
ENSG00000229372.1_9	0	0	0	0	SZT2-AS1
ENSG00000229348.1_6	0	0	0	0	HYI-AS1
ENSG00000236200.7_11	0	0	0	0	KDM4A-AS1
ENSG00000229444.1_10	0	0	0	0	ST3GAL3-AS1
ENSG00000237950.1	0	0	0	1	RP11-7O11.3
ENSG00000285649.1_6	0	0	0	0	ENSG00000285649
ENSG00000230615.8_18	0	0	0	0	ENSG00000230615
ENSG00000233602.1_9	0	0	0	0	ERI3-IT1
ENSG00000225721.5_10	0	0	0	0	ENSG00000225721
ENSG00000290041.1_1	0	0	1	1	ENSG00000290041
ENSG00000281912.1_4	0	0	0	0	LINC01144
ENSG00000289407.1_1	0	0	0	0	ENSG00000289407
ENSG00000230896.1_11	0	0	0	0	ENSG00000230896
ENSG00000226957.1_8	0	0	0	0	ENSG00000226957
ENSG00000227857.2_8	0	0	0	0	ENSG00000227857
ENSG00000291138.1_1	0	0	1	1	ENSG00000291138
ENSG00000224863.3_10	0	0	0	1	LINC01398
ENSG00000269956.2_9	0	0	0	0	MKNK1-AS1
ENSG00000228237.5_7	0	0	0	0	EFCAB14-AS1
ENSG00000290456.1_2	0	0	1	1	CYP4Z2P
ENSG00000225506.2_10	0	0	0	0	CYP4A22-AS1
ENSG00000224805.2_9	0	0	0	1	LINC00853
ENSG00000290081.1_1	0	0	1	1	ENSG00000290081
ENSG00000226252.1_8	0	0	0	0	ENSG00000226252
ENSG00000225762.1_10	0	0	0	0	LINC01389
ENSG00000237424.1_8	0	1	0	1	FOXD2-AS1
ENSG00000227947.2_8	0	0	1	1	LINC01738
ENSG00000223814.1_11	0	0	0	0	ENSG00000223814
ENSG00000225028.1_8	0	0	0	0	ENSG00000225028
ENSG00000226133.6_11	0	0	1	1	LINC02794
ENSG00000231413.1_11	0	0	1	1	ENSG00000231413
ENSG00000290466.1_1	0	0	0	0	ENSG00000290466
ENSG00000279096.2_7	0	0	0	0	ENSG00000279096
ENSG00000291246.1_1	0	0	1	1	ENSG00000291246
ENSG00000223720.2_10	0	0	1	1	ENSG00000223720
ENSG00000272491.1_8	0	0	0	0	ENSG00000272491
ENSG00000279214.1_7	0	0	1	1	ENSG00000279214
ENSG00000287661.1_3	0	0	0	0	ENSG00000287661
ENSG00000286597.1_3	0	0	0	0	ENSG00000286597
ENSG00000229846.2_10	0	0	0	0	ENSG00000229846
ENSG00000230114.1_8	0	0	0	0	AGBL4-AS1
ENSG00000225623.1_9	0	0	0	0	AGBL4-IT1
ENSG00000279324.1_7	0	0	0	0	ENSG00000279324
ENSG00000237337.1_9	0	0	0	0	ELAVL4-AS1
ENSG00000233407.1_10	0	0	1	1	ENSG00000233407
ENSG00000284696.2_9	0	0	1	1	LINC02808
ENSG00000284645.1_7	0	0	1	1	ENSG00000284645
ENSG00000284700.2_1	0	0	1	1	ENSG00000284700
ENSG00000271782.1	0	0	0	0	RP5-850O15.4
ENSG00000225767.1_8	0	0	0	0	FAF1-AS1
ENSG00000290102.1_1	0	0	0	0	ENSG00000290102
ENSG00000203356.2_8	0	0	0	1	LINC01562
ENSG00000236434.2_11	0	0	0	0	ENSG00000236434
ENSG00000261664.5_7	0	0	0	0	TTC39A-AS1
ENSG00000238140.1_9	0	0	0	0	ENSG00000238140
ENSG00000227070.2_9	0	0	0	0	EPS15-AS1
ENSG00000266993.3_17	0	0	0	0	ENSG00000266993
ENSG00000272175.1_9	0	0	0	0	ENSG00000272175
ENSG00000223390.1_8	0	0	0	0	ENSG00000223390
ENSG00000228369.2_9	0	0	0	0	TXNDC12-AS1
ENSG00000272100.1_8	0	0	0	0	ENSG00000272100
ENSG00000287078.1_3	0	0	0	0	ENSG00000287078
ENSG00000272371.1_8	0	0	1	1	ENSG00000272371
ENSG00000242391.2_11	0	0	0	0	ENSG00000242391
ENSG00000232993.1_11	0	0	0	0	ENSG00000232993
ENSG00000235563.1_8	0	0	0	0	ENSG00000235563
ENSG00000236723.2_15	0	0	0	0	ENSG00000236723
ENSG00000259818.1_8	0	0	1	1	CZIB-DT
ENSG00000226754.3_14	0	0	0	0	MAGOH-DT
ENSG00000270172.1	0	0	0	0	RP5-1024G6.8
ENSG00000234578.1_8	0	0	0	0	ENSG00000234578
ENSG00000228838.1_8	0	0	0	0	ENSG00000228838
ENSG00000232762.1_8	0	0	0	0	ENSG00000232762
ENSG00000225675.2_9	0	0	0	0	LRP8-DT
ENSG00000285954.1_5	0	0	1	1	ENSG00000285954
ENSG00000226938.1_10	0	0	1	1	ENSG00000226938
ENSG00000230138.2_11	0	0	1	1	LINC02812
ENSG00000272091.1	0	0	0	0	RP4-758J24.5
ENSG00000280378.1_3	0	0	0	0	ENSG00000280378
ENSG00000280425.2_11	0	0	0	0	ENSG00000280425
ENSG00000198711.5_8	0	0	0	0	SSBP3-AS1
ENSG00000225632.2_9	0	0	0	0	ENSG00000225632
ENSG00000232245.1_8	0	0	1	1	ENSG00000232245
ENSG00000287582.1_4	0	0	1	1	ENSG00000287582
ENSG00000235741.1_10	0	0	1	1	LINC02784
ENSG00000230728.1_11	0	0	0	0	ENSG00000230728
ENSG00000237453.1_10	0	0	0	0	ENSG00000237453
ENSG00000287724.1_3	0	0	0	0	ENSG00000287724
ENSG00000242396.2_9	0	0	0	0	ENSG00000242396
ENSG00000233203.6_8	0	0	1	1	DHCR24-DT
ENSG00000284601.1_9	0	0	1	1	ENSG00000284601
ENSG00000233271.1_10	0	0	0	0	ENSG00000233271
ENSG00000231090.2_10	0	0	0	1	MIR4422HG
ENSG00000234810.4_10	0	0	1	1	ENSG00000234810
ENSG00000233079.3_8	0	0	1	1	LINC01755
ENSG00000230250.3_10	0	0	1	1	LINC01753
ENSG00000235612.1_10	0	0	1	1	ENSG00000235612
ENSG00000260971.4_11	0	0	0	0	ENSG00000260971
ENSG00000223956.5_10	0	0	0	0	LINC01767
ENSG00000229913.1_11	0	0	1	1	ENSG00000229913
ENSG00000236341.1_9	0	0	0	0	ENSG00000236341
ENSG00000227935.1_8	0	0	0	0	ENSG00000227935
ENSG00000226759.8_15	0	0	0	0	DAB1-AS1
ENSG00000290536.1_1	0	0	0	0	ENSG00000290536
ENSG00000235038.1_8	0	0	0	0	ENSG00000235038
ENSG00000286918.1_3	0	0	0	0	ENSG00000286918
ENSG00000283445.1_8	0	0	1	1	ENSG00000283445
ENSG00000290013.1_1	0	0	1	1	ENSG00000290013
ENSG00000234807.8_10	0	0	0	1	LINC01135
ENSG00000272226.1_8	0	0	1	1	ENSG00000272226
ENSG00000231740.1_10	0	0	1	1	ENSG00000231740
ENSG00000232453.7_12	0	0	1	1	LINC02777
ENSG00000237352.6_11	0	0	0	1	LINC01358
ENSG00000241042.1_11	0	0	1	1	ENSG00000241042
ENSG00000235215.2_11	0	0	1	1	ENSG00000235215
ENSG00000224609.8_17	0	0	1	1	FGGY-DT
ENSG00000270457.1_8	0	0	1	1	ENSG00000270457
ENSG00000226883.1_10	0	0	0	0	ENSG00000226883
ENSG00000238242.2_10	0	0	1	1	LINC02778
ENSG00000226476.7_12	0	0	0	1	LINC01748
ENSG00000231252.4_12	0	0	0	0	ENSG00000231252
ENSG00000237928.6_10	0	0	0	0	NFIA-AS2
ENSG00000237853.6_13	0	0	0	0	NFIA-AS1
ENSG00000284808.1_5	0	0	1	1	ENSG00000284808
ENSG00000287224.1_5	0	0	1	1	ENSG00000287224
ENSG00000271200.1_7	0	0	1	1	PATJ-DT
ENSG00000278967.1_7	0	0	0	0	ENSG00000278967
ENSG00000235545.1_9	0	0	1	1	DOCK7-DT
ENSG00000234318.1_8	0	0	1	1	ENSG00000234318
ENSG00000229537.7_10	0	0	1	1	LINC01739
ENSG00000286455.1_3	0	0	1	1	ENSG00000286455
ENSG00000227485.1_8	0	0	1	1	ENSG00000227485
ENSG00000229225.1_10	0	0	1	1	ENSG00000229225
ENSG00000203605.3_8	0	0	1	1	ENSG00000203605
ENSG00000224209.8_10	0	1	0	1	LINC00466
ENSG00000228734.2_10	0	0	1	1	ENSG00000228734
ENSG00000230798.7_11	1	1	0	0	FOXD3-AS1
ENSG00000286429.1_3	0	0	0	0	ENSG00000286429
ENSG00000116652.6_7	0	0	0	0	DLEU2L
ENSG00000223949.8_10	0	1	0	0	ROR1-AS1
ENSG00000284928.1_5	0	0	1	1	ENSG00000284928
ENSG00000226891.9_13	0	0	0	0	LINC01359
ENSG00000272506.1_9	0	0	0	0	ENSG00000272506
ENSG00000231485.1	0	0	0	0	RP4-535B20.1
ENSG00000288804.1_1	0	0	1	1	ENSG00000288804
ENSG00000229294.1_11	0	0	0	0	ENSG00000229294
ENSG00000290094.1_1	0	0	0	0	ENSG00000290094
ENSG00000237852.1_9	0	0	0	0	ENSG00000237852
ENSG00000285079.1_5	0	0	1	1	ENSG00000285079
ENSG00000227466.1_10	0	0	0	0	PDE4B-AS1
ENSG00000248458.2_10	0	0	0	0	ENSG00000248458
ENSG00000231080.1_8	0	0	0	0	ENSG00000231080
ENSG00000289394.1_1	0	0	0	0	ENSG00000289394
ENSG00000275678.1_9	0	0	0	0	ENSG00000275678
ENSG00000235200.5_10	0	0	1	1	LINC01702
ENSG00000232284.9_10	0	0	0	0	GNG12-AS1
ENSG00000233589.1_8	0	0	0	0	ENSG00000233589
ENSG00000234264.1_9	0	0	0	0	DEPDC1-AS1
ENSG00000285041.1_5	0	0	1	1	ENSG00000285041
ENSG00000285407.1_5	0	0	1	1	ENSG00000285407
ENSG00000285473.1_5	0	0	1	1	ENSG00000285473
ENSG00000223883.2_8	0	0	1	1	LINC01707
ENSG00000235446.2_11	0	0	1	1	LINC02791
ENSG00000229639.1_6	0	0	1	1	LINC01758
ENSG00000287453.1_3	0	0	1	1	ENSG00000287453
ENSG00000287283.1_5	0	0	0	0	ENSG00000287283
ENSG00000237919.5_9	0	0	0	0	LRRC7-AS1
ENSG00000228988.1_10	0	0	0	0	ENSG00000228988
ENSG00000197568.15_10	0	0	0	1	HHLA3
ENSG00000226088.1_9	0	0	1	1	HHLA3-AS1
ENSG00000271992.1_9	0	0	1	1	ENSG00000271992
ENSG00000229051.2_8	0	0	1	1	LINC01788
ENSG00000226208.1_10	0	0	1	1	ENSG00000226208
ENSG00000235782.1_8	0	0	0	0	ENSG00000235782
ENSG00000269933.1_9	0	0	0	0	ENSG00000269933
ENSG00000235079.1_7	0	0	0	0	ZRANB2-AS1
ENSG00000229956.11_15	0	0	0	0	ZRANB2-DT
ENSG00000231985.1_8	0	0	0	0	ENSG00000231985
ENSG00000228853.1_9	0	0	0	0	NEGR1-IT1
ENSG00000286863.2_4	0	0	1	1	ENSG00000286863
ENSG00000225087.2_11	0	0	1	1	ENSG00000225087
ENSG00000227016.3_15	0	0	1	1	LINC02796
ENSG00000285808.1_4	0	0	1	1	LINC02797
ENSG00000280317.1_7	0	0	1	1	ENSG00000280317
ENSG00000233973.7_8	0	0	1	1	LINC01360
ENSG00000223479.3_9	0	0	0	1	LINC02238
ENSG00000285778.2_7	0	0	1	1	ENSG00000285778
ENSG00000237324.3_14	0	0	0	0	ENSG00000237324
ENSG00000233894.1_9	0	0	0	0	ENSG00000233894
ENSG00000234497.5_9	0	0	0	0	ERICH3-AS1
ENSG00000272864.1_8	0	0	1	1	ENSG00000272864
ENSG00000229943.1_8	0	0	1	1	ENSG00000229943
ENSG00000261213.1_8	0	0	1	1	ENSG00000261213
ENSG00000224127.1_11	0	0	0	0	ENSG00000224127
ENSG00000224149.1_11	0	0	0	0	ENSG00000224149
ENSG00000225605.3_10	0	0	0	0	ENSG00000225605
ENSG00000230027.2_10	0	0	1	1	ENSG00000230027
ENSG00000272855.1_8	0	0	1	1	ENSG00000272855
ENSG00000237552.1_11	0	0	1	1	LINC02567
ENSG00000288543.1_3	0	0	1	1	ENSG00000288543
ENSG00000289212.1_1	0	0	1	1	ENSG00000289212
ENSG00000287870.1_3	0	0	1	1	ENSG00000287870
ENSG00000233099.1_11	0	0	0	0	ENSG00000233099
ENSG00000287647.1_5	0	0	0	0	ENSG00000287647
ENSG00000235927.4_9	0	0	0	0	NEXN-AS1
ENSG00000273338.1_8	0	0	0	0	ENSG00000273338
ENSG00000285928.1_6	0	0	0	0	ENSG00000285928
ENSG00000237413.5_9	0	0	0	0	MGC27382
ENSG00000282898.1_10	0	0	1	1	ENSG00000282898
ENSG00000235011.2_10	0	0	1	1	ENSG00000235011
ENSG00000285462.1_5	0	0	1	1	LINC02792
ENSG00000288822.2_2	0	0	1	1	ENSG00000288822
ENSG00000285409.1_7	0	0	1	1	ENSG00000285409
ENSG00000260322.1_8	0	0	1	1	ENSG00000260322
ENSG00000225598.1_10	0	0	1	1	ENSG00000225598
ENSG00000224326.1_10	0	0	1	1	ENSG00000224326
ENSG00000234184.8_10	0	0	1	1	LINC01781
ENSG00000285179.1_1	0	0	1	1	ENSG00000285179
ENSG00000227960.1_10	0	0	0	0	ENSG00000227960
ENSG00000234953.2_12	0	0	0	0	ENSG00000234953
ENSG00000236676.1_11	0	0	0	0	ENSG00000236676
ENSG00000233290.4_12	0	0	1	1	ENSG00000233290
ENSG00000230817.6_8	0	0	0	1	LINC01362
ENSG00000236268.6_9	0	0	0	1	LINC01361
ENSG00000285782.2_7	0	0	1	1	ENSG00000285782
ENSG00000231364.3_8	0	0	1	1	LINC01712
ENSG00000233008.8_11	0	0	1	1	LINC01725
ENSG00000237076.2_9	0	0	1	1	ENSG00000237076
ENSG00000233061.1_9	0	0	0	0	TTLL7-IT1
ENSG00000285201.1_5	0	0	1	1	ENSG00000285201
ENSG00000271576.2_9	0	0	0	1	PRKACB-DT
ENSG00000285361.1_5	0	0	1	1	ENSG00000285361
ENSG00000285851.1_8	0	0	0	0	ENSG00000285851
ENSG00000284882.2_6	0	0	0	0	ENSG00000284882
ENSG00000285374.1_5	0	0	1	1	ENSG00000285374
ENSG00000289881.1_1	0	0	1	1	ENSG00000289881
ENSG00000180869.4_8	0	1	0	1	LINC01555
ENSG00000285325.1_5	0	0	1	1	ENSG00000285325
ENSG00000280099.1_7	0	0	1	1	ENSG00000280099
ENSG00000223653.6_12	1	0	0	0	BCL10-AS1
ENSG00000273264.1_10	0	0	0	0	ENSG00000273264
ENSG00000282057.1_18	0	0	0	0	ENSG00000282057
ENSG00000272691.1_10	0	0	0	1	ENSG00000272691
ENSG00000230285.1_10	0	0	1	1	ENSG00000230285
ENSG00000285210.1_8	0	0	1	1	LINC02795
ENSG00000236915.3_13	0	0	0	0	CLCA4-AS1
ENSG00000291014.1_2	0	0	1	1	CLCA3P
ENSG00000284846.1_7	0	0	1	1	ENSG00000284846
ENSG00000267734.1_10	0	0	0	0	ENSG00000267734
ENSG00000224198.1	0	0	0	0	RP4-604K5.2
ENSG00000267272.5_7	0	0	0	0	LINC01140
ENSG00000284240.1_9	0	0	1	1	LINC02801
ENSG00000227290.2_9	0	0	1	1	LINC01364
ENSG00000237505.8_10	0	0	0	0	PKN2-AS1
ENSG00000279778.1_7	0	0	1	1	ENSG00000279778
ENSG00000286758.1_3	0	0	1	1	ENSG00000286758
ENSG00000289582.1_1	0	0	0	0	ENSG00000289582
ENSG00000286802.1_3	0	0	0	0	ENSG00000286802
ENSG00000284734.1_1	0	0	0	0	ENSG00000284734
ENSG00000237568.1_8	0	0	0	0	ENSG00000237568
ENSG00000290525.1_2	0	0	1	1	GBP1P1
ENSG00000286548.1_5	0	0	0	0	ENSG00000286548
ENSG00000231999.8_12	0	0	0	0	LRRC8C-DT
ENSG00000230735.1_9	0	0	0	0	ENSG00000230735
ENSG00000231613.1_9	0	0	0	0	ENSG00000231613
ENSG00000272931.1_8	0	0	0	0	LRRC8D-DT
ENSG00000272672.1_8	0	0	1	1	ENSG00000272672
ENSG00000287015.1_3	0	0	1	1	ENSG00000287015
ENSG00000287406.1_3	0	0	1	1	ENSG00000287406
ENSG00000287372.1_5	0	0	1	1	ENSG00000287372
ENSG00000229201.1_10	0	0	1	1	LINC02787
ENSG00000287076.1_3	0	0	1	1	ENSG00000287076
ENSG00000233593.12_14	0	0	1	1	LINC02609
ENSG00000285532.2_6	0	0	1	1	LINC02788
ENSG00000225446.3_10	0	0	1	1	LINC01763
ENSG00000272094.1_10	0	0	1	1	ENSG00000272094
ENSG00000289483.1_1	0	0	1	1	ENSG00000289483
ENSG00000273487.1_10	0	0	1	1	ENSG00000273487
ENSG00000289544.1_1	0	0	1	1	ENSG00000289544
ENSG00000287797.1_5	0	0	1	1	ENSG00000287797
ENSG00000223745.8_11	0	0	0	0	CCDC18-AS1
ENSG00000224093.7_10	0	0	0	0	BCAR3-AS1
ENSG00000260464.1_8	0	0	1	1	ENSG00000260464
ENSG00000233482.1_8	0	0	1	1	ENSG00000233482
ENSG00000226835.4_13	0	0	0	0	ARHGAP29-AS1
ENSG00000236098.1_11	0	0	1	1	ENSG00000236098
ENSG00000286692.1_5	0	0	1	1	ENSG00000286692
ENSG00000288736.2_2	0	0	1	1	ENSG00000288736
ENSG00000223675.1_10	0	0	1	1	ENSG00000223675
ENSG00000235501.8_12	0	0	0	1	CNN3-DT
ENSG00000230427.1_8	0	0	0	0	ALG14-AS1
ENSG00000231992.1_11	0	0	0	0	ENSG00000231992
ENSG00000226026.7_12	0	0	0	0	RWDD3-DT
ENSG00000228852.6_18	0	0	0	0	ENSG00000228852
ENSG00000287919.1_5	0	0	1	1	ENSG00000287919
ENSG00000228504.1_8	0	0	1	1	LINC01760
ENSG00000230434.3_9	0	0	1	1	LINC01650
ENSG00000237954.7_11	0	0	1	1	ENSG00000237954
ENSG00000233907.1_6	0	0	1	1	LINC01761
ENSG00000228971.4_12	0	0	1	1	LINC02607
ENSG00000271252.1_9	0	0	1	1	ENSG00000271252
ENSG00000237435.10_16	0	0	1	1	LINC02790
ENSG00000231987.1_9	0	1	0	1	LINC01787
ENSG00000232878.3_13	0	0	0	0	DPYD-AS1
ENSG00000232542.1_9	0	0	0	0	DPYD-IT1
ENSG00000235777.1_7	0	0	0	0	DPYD-AS2
ENSG00000225206.12_11	0	0	0	0	MIR137HG
ENSG00000259946.1_8	0	0	0	0	ENSG00000259946
ENSG00000288810.1_1	0	0	1	1	ENSG00000288810
ENSG00000285922.1_6	0	0	1	1	ENSG00000285922
ENSG00000226053.1_6	0	0	1	1	LINC01776
ENSG00000280040.1_7	0	0	1	1	ENSG00000280040
ENSG00000232825.3_12	0	0	0	0	PLPPR5-AS1
ENSG00000224445.3_9	0	0	1	1	LINC01708
ENSG00000228084.3_11	0	0	0	0	ENSG00000228084
ENSG00000288826.1_1	0	0	0	0	ENSG00000288826
ENSG00000241073.1_11	0	0	0	0	ENSG00000241073
ENSG00000285530.1_4	0	0	0	0	ENSG00000285530
ENSG00000224616.5_13	0	0	0	1	RTCA-AS1
ENSG00000223906.1_9	0	0	0	0	ENSG00000223906
ENSG00000228086.1_10	0	0	0	0	ENSG00000228086
ENSG00000230402.2_10	0	0	1	1	LINC01349
ENSG00000285525.1_4	0	0	1	1	ENSG00000285525
ENSG00000273204.1_8	0	0	0	0	ENSG00000273204
ENSG00000235795.1_8	0	0	0	0	ENSG00000235795
ENSG00000233184.9_12	0	0	0	0	DPH5-DT
ENSG00000289355.2_2	0	0	1	1	ENSG00000289355
ENSG00000225938.3_12	0	0	0	1	S1PR1-DT
ENSG00000231671.1_6	0	0	0	1	LINC01307
ENSG00000226715.4_8	0	0	1	1	LINC01709
ENSG00000289192.1_1	0	0	0	0	ENSG00000289192
ENSG00000233359.2_11	0	0	1	1	ENSG00000233359
ENSG00000230864.1_11	0	0	1	1	ENSG00000230864
ENSG00000232753.1	0	0	1	1	RP11-347K2.1
ENSG00000234037.1	0	0	1	1	RP11-347K2.2
ENSG00000230759.1_8	0	0	1	1	ENSG00000230759
ENSG00000224613.7_12	0	0	1	1	RNPC3-DT
ENSG00000285981.1_7	0	0	1	1	ENSG00000285981
ENSG00000230768.9_16	0	0	1	1	LINC01676
ENSG00000233047.7_9	0	0	0	1	LINC01677
ENSG00000237480.3_10	0	0	1	1	ENSG00000237480
ENSG00000237460.3_9	0	0	1	1	LINC01661
ENSG00000289612.1_1	0	0	0	0	ENSG00000289612
ENSG00000230489.1_7	0	0	0	0	VAV3-AS1
ENSG00000226822.4_12	0	0	1	1	LINC02785
ENSG00000260879.1_9	0	0	0	0	ENSG00000260879
ENSG00000280186.1_8	0	0	0	0	ENSG00000280186
ENSG00000238122.1_11	0	0	1	1	ENSG00000238122
ENSG00000290547.1_2	0	0	1	1	ENSG00000290547
ENSG00000290552.1_1	0	0	1	1	ENSG00000290552
ENSG00000224698.1_8	0	0	1	1	ENSG00000224698
ENSG00000285923.1_4	0	0	1	1	ENSG00000285923
ENSG00000290126.1_1	0	0	1	1	ENSG00000290126
ENSG00000232971.2_11	0	0	0	0	ENSG00000232971
ENSG00000203897.4_10	0	0	0	0	SPATA42
ENSG00000273382.1_9	0	0	0	0	TMEM167B-DT
ENSG00000270066.3_8	0	0	1	1	ENSG00000270066
ENSG00000254942.1_10	0	0	0	0	ENSG00000254942
ENSG00000290117.1_1	0	0	0	0	ENSG00000290117
ENSG00000225113.1_11	0	0	0	0	ENSG00000225113
ENSG00000228703.1_10	0	0	0	0	ENSG00000228703
ENSG00000260246.1_10	0	0	0	0	ENSG00000260246
ENSG00000241720.2_9	0	0	0	0	ENSG00000241720
ENSG00000228420.1_6	0	0	0	1	LINC01768
ENSG00000235005.1_10	0	0	1	1	ENSG00000235005
ENSG00000261055.1_8	0	0	1	1	ENSG00000261055
ENSG00000258634.3_9	0	0	0	0	ENSG00000258634
ENSG00000258673.2_8	0	0	0	1	LINC01397
ENSG00000227091.2_11	0	0	0	0	SLC6A17-AS1
ENSG00000235526.1_11	0	0	0	0	ENSG00000235526
ENSG00000224965.1_10	0	0	0	1	KCNC4-DT
ENSG00000227963.2_10	0	0	0	0	RBM15-AS1
ENSG00000224699.11_13	0	0	0	0	LAMTOR5-AS1
ENSG00000273373.1_9	0	0	0	0	SLC16A4-AS1
ENSG00000270380.1_10	0	0	0	0	ENSG00000270380
ENSG00000282887.2_10	0	0	1	1	ENSG00000282887
ENSG00000283999.1_9	0	0	1	1	ENSG00000283999
ENSG00000235407.1_9	0	0	0	1	CYMP-AS1
ENSG00000288803.1_1	0	0	1	1	ENSG00000288803
ENSG00000261654.1_8	0	0	1	1	ENSG00000261654
ENSG00000232811.1_8	0	0	0	0	ENSG00000232811
ENSG00000273010.1_8	0	0	0	0	ENSG00000273010
ENSG00000272982.1_8	0	0	0	0	ENSG00000272982
ENSG00000273221.1_8	0	0	0	0	ENSG00000273221
ENSG00000290764.1_2	0	0	0	1	CHIAP2
ENSG00000229283.1_10	0	0	0	0	ENSG00000229283
ENSG00000290561.1_2	0	0	1	1	PGBP
ENSG00000260948.1_10	0	0	1	1	ENSG00000260948
ENSG00000243960.1_11	0	0	0	0	ENSG00000243960
ENSG00000231346.5_9	0	0	0	0	LINC01160
ENSG00000227811.3_9	0	0	0	0	INKA2-AS1
ENSG00000284830.1_8	0	0	0	0	ENSG00000284830
ENSG00000232558.1_9	0	0	0	0	KCND3-IT1
ENSG00000237556.1_9	0	0	0	0	KCND3-AS1
ENSG00000231437.3_8	0	0	0	1	LINC01750
ENSG00000231246.3_11	0	0	1	1	LINC02884
ENSG00000273483.1_8	0	0	0	0	ENSG00000273483
ENSG00000225075.1_10	0	0	0	0	ENSG00000225075
ENSG00000261595.1_7	0	0	1	1	PPM1J-DT
ENSG00000215866.9_10	0	0	0	1	LINC01356
ENSG00000224167.3_12	0	0	1	1	LINC01357
ENSG00000226419.8_10	1	1	0	0	SLC16A1-AS1
ENSG00000287807.1_5	0	0	1	1	ENSG00000287807
ENSG00000238198.2_11	0	0	1	1	LRIG2-DT
ENSG00000231128.7_12	0	0	0	0	ENSG00000231128
ENSG00000226167.1_7	0	0	0	0	AP4B1-AS1
ENSG00000235527.7_10	0	0	0	0	HIPK1-AS1
ENSG00000282048.2_10	0	0	0	0	ENSG00000282048
ENSG00000232895.2_11	0	0	1	1	ENSG00000232895
ENSG00000233730.2_7	0	0	1	1	LINC01765
ENSG00000285698.1_6	0	0	1	1	ENSG00000285698
ENSG00000228035.1_7	0	0	0	0	NGF-AS1
ENSG00000287103.1_5	0	0	1	1	ENSG00000287103
ENSG00000228127.3_9	0	0	1	1	LINC01649
ENSG00000237993.1_10	0	0	0	0	ENSG00000237993
ENSG00000235933.2_7	0	0	1	1	LINC01779
ENSG00000287217.1_6	0	0	1	1	ENSG00000287217
ENSG00000203865.13_11	0	0	0	0	ATP1A1-AS1
ENSG00000233154.6_10	0	0	0	1	LINC01762
ENSG00000230381.2_12	0	0	1	1	ENSG00000230381
ENSG00000224950.2_12	0	0	1	1	ENSG00000224950
ENSG00000286276.1_5	0	0	1	1	ENSG00000286276
ENSG00000203864.3_5	0	0	0	1	LINC02868
ENSG00000272715.1_8	0	0	1	1	ENSG00000272715
ENSG00000236137.1_11	0	0	0	0	CD101-AS1
ENSG00000235202.2_8	0	0	0	1	LINC01525
ENSG00000271427.1_8	0	0	1	1	ENSG00000271427
ENSG00000279513.1_8	0	0	0	0	ENSG00000279513
ENSG00000236866.5_11	0	0	1	1	TENT5C-DT
ENSG00000287980.1_3	0	0	1	1	ENSG00000287980
ENSG00000226172.2_13	0	0	1	1	ENSG00000226172
ENSG00000239216.1_11	0	0	1	1	ENSG00000239216
ENSG00000224238.2_9	0	0	0	0	WARS2-IT1
ENSG00000231365.7_12	0	0	0	0	WARS2-AS1
ENSG00000227712.3_12	0	0	1	1	ENSG00000227712
ENSG00000232650.6_8	0	0	0	1	LINC01780
ENSG00000230921.1_7	0	0	0	0	HAO2-IT1
ENSG00000260941.1_6	0	0	0	1	LINC00622
ENSG00000261662.1	0	0	0	1	RP5-1042I8.7
ENSG00000273406.1_8	0	0	0	0	ENSG00000273406
ENSG00000273131.1	0	0	0	1	RP6-42F4.1
ENSG00000236933.1	0	0	0	0	RP11-439A17.7
ENSG00000227193.2_11	0	0	1	1	ENSG00000227193
ENSG00000291123.1_1	0	0	1	1	H2BP1
ENSG00000234998.1	0	0	0	1	RP11-439A17.10
ENSG00000233029.3	0	0	0	1	RP11-439A17.9
ENSG00000230806.1_10	0	0	0	1	SRGAP2-AS1
ENSG00000269996.1	0	0	1	1	RP11-343N15.5
ENSG00000227082.3_11	0	0	1	1	LINC02798
ENSG00000228826.3_11	0	0	1	1	ENSG00000228826
ENSG00000272583.2_10	0	0	1	1	ENSG00000272583
ENSG00000291141.1_2	0	0	1	1	EMBP1
ENSG00000224857.1_8	0	0	0	1	LINC01691
ENSG00000227552.1	0	0	1	1	RP11-417J8.1
ENSG00000233798.2	0	0	1	1	RP11-417J8.2
ENSG00000230880.2	0	0	1	1	RP11-417J8.3
ENSG00000203849.6	0	0	1	1	RP11-417J8.6
ENSG00000234978.1	0	0	1	1	RP11-423O2.5
ENSG00000231182.2	0	0	1	1	RP11-423O2.7
ENSG00000232274.2	0	0	1	1	RP11-782C8.2
ENSG00000230850.3	0	0	1	1	RP11-782C8.1
ENSG00000237291.2	0	0	1	1	RP11-782C8.4
ENSG00000232336.1	0	0	1	1	RP11-782C8.3
ENSG00000225278.3	0	0	1	1	RP11-782C8.5
ENSG00000242569.3	0	0	1	1	RP11-435B5.3
ENSG00000185044.10	0	0	1	1	RP11-435B5.4
ENSG00000238261.5	0	0	1	1	RP11-435B5.5
ENSG00000226897.1	0	0	1	1	RP11-435B5.6
ENSG00000235566.2	0	0	1	1	RP11-435B5.7
ENSG00000223804.1	0	0	1	1	RP6-206I17.1
ENSG00000231734.4	0	0	1	1	RP6-206I17.2
ENSG00000226637.1	0	0	1	1	RP6-206I17.3
ENSG00000289318.2_2	0	0	1	1	ENSG00000289318
ENSG00000224363.1	0	0	0	1	RP11-289H16.1
ENSG00000290903.1_2	0	0	1	1	ENSG00000290903
ENSG00000281741.2_9	0	0	0	0	ENSG00000281741
ENSG00000281571.2_6	0	0	0	0	ENSG00000281571
ENSG00000289614.2_2	0	0	0	0	ENSG00000289614
ENSG00000254539.1_11	0	0	1	1	ENSG00000254539
ENSG00000255148.2_8	0	0	0	0	ENSG00000255148
ENSG00000289642.1_1	0	0	0	0	ENSG00000289642
ENSG00000254913.1_11	0	0	0	0	ENSG00000254913
ENSG00000290999.1_2	0	0	0	0	ENSG00000290999
ENSG00000291233.1_2	0	0	0	0	ENSG00000291233
ENSG00000272755.1_10	0	0	0	0	ENSG00000272755
ENSG00000272709.1	0	0	1	1	RP11-458D21.6
ENSG00000276509.1_10	0	0	1	1	ENSG00000276509
ENSG00000233396.9_13	0	0	0	1	LINC01719
ENSG00000287190.1_3	0	0	1	1	ENSG00000287190
ENSG00000278431.1_10	0	0	0	0	ENSG00000278431
ENSG00000234222.6_15	0	0	0	0	LIX1L-AS1
ENSG00000244619.2_11	0	0	0	0	ENSG00000244619
ENSG00000235702.1	0	0	1	1	WI2-925H4.1
ENSG00000286620.1_4	0	0	1	1	ENSG00000286620
ENSG00000287374.1_6	0	0	1	1	ENSG00000287374
ENSG00000291005.1_2	0	0	0	0	NBPF25P
ENSG00000227733.4	0	0	0	1	RP4-565E6.1
ENSG00000234225.2_12	0	0	1	1	ENSG00000234225
ENSG00000237188.5_12	0	0	0	0	ENSG00000237188
ENSG00000271721.1	0	0	0	0	RP11-337C18.9
ENSG00000278811.4_9	0	0	0	0	LINC00624
ENSG00000289419.1_1	0	0	0	0	ENSG00000289419
ENSG00000227139.1_8	0	0	1	1	ENSG00000227139
ENSG00000274415.1_11	0	0	0	0	ENSG00000274415
ENSG00000234190.1_8	0	0	1	1	ENSG00000234190
ENSG00000290705.1_2	0	0	1	1	ENSG00000290705
ENSG00000273059.1_9	0	0	1	1	ENSG00000273059
ENSG00000274372.5_6	0	0	1	1	LINC02804
ENSG00000232265.8_17	0	0	0	0	LINC02805
ENSG00000226335.2	0	0	1	1	XXyac-YX155B6.6
ENSG00000234283.1_8	0	0	1	1	LINC01731
ENSG00000231196.3	0	0	0	1	RP11-495P10.8
ENSG00000238107.1_10	0	0	1	1	LINC02806
ENSG00000244252.1	0	0	1	1	RP11-495P10.7
ENSG00000224481.4_10	0	0	1	1	ENSG00000224481
ENSG00000272824.1_12	0	0	1	1	ENSG00000272824
ENSG00000291232.1_2	0	0	1	1	ENSG00000291232
ENSG00000280649.2_10	0	0	1	1	ENSG00000280649
ENSG00000276216.1_8	0	0	1	1	ENSG00000276216
ENSG00000236140.1	0	0	0	1	RP11-89F3.2
ENSG00000237253.1	0	0	1	1	RP11-666A1.5
ENSG00000237343.1	0	0	0	1	RP11-763B22.4
ENSG00000287979.1_5	0	0	1	1	ENSG00000287979
ENSG00000235887.2_10	0	0	1	1	LINC02799
ENSG00000288905.2_2	0	0	1	1	LSP1P5
ENSG00000232527.3	0	0	0	1	RP11-14N7.2
ENSG00000232721.3_10	0	0	1	1	ENSG00000232721
ENSG00000226067.2	0	0	0	1	RP11-403I13.7
ENSG00000233430.2	0	0	1	1	RP11-403I13.9
ENSG00000290735.1_1	0	0	0	0	ENSG00000290735
ENSG00000230186.3_10	0	0	0	0	ENSG00000230186
ENSG00000268544.1	0	0	1	1	RP11-277L2.4
ENSG00000233368.2	0	0	1	1	RP11-277L2.3
ENSG00000275557.1_11	0	0	1	1	ENSG00000275557
ENSG00000269614.1	0	0	1	1	RP11-277L2.5
ENSG00000229801.1	0	0	1	1	RP11-353N4.1
ENSG00000232151.5	0	0	1	1	RP11-353N4.8
ENSG00000290790.1_2	0	0	0	0	ENSG00000290790
ENSG00000290904.1_2	0	0	0	0	PDE4DIPP4
ENSG00000223759.2	0	0	0	0	RP11-353N4.4
ENSG00000233030.2_11	0	0	0	0	ENSG00000233030
ENSG00000264207.1	0	0	0	1	RP11-196G18.23
ENSG00000290791.1_1	0	0	0	0	ENSG00000290791
ENSG00000290792.1_1	0	0	1	1	ENSG00000290792
ENSG00000285184.5_9	0	0	0	0	ENSG00000285184
ENSG00000285554.1_5	0	0	1	1	LINC02988
ENSG00000276110.1_11	0	0	0	0	ENSG00000276110
ENSG00000289041.1_1	0	0	1	1	ENSG00000289041
ENSG00000228126.1_6	0	1	0	1	FALEC
ENSG00000237781.3_10	0	0	0	0	ADAMTSL4-AS2
ENSG00000203804.5_8	0	0	0	0	ADAMTSL4-AS1
ENSG00000289457.2_2	0	0	0	0	ENSG00000289457
ENSG00000290074.1_1	0	0	1	1	ENSG00000290074
ENSG00000288880.2_2	0	0	1	1	ENSG00000288880
ENSG00000259357.2_10	0	0	0	0	ENSG00000259357
ENSG00000231073.1_8	0	0	0	0	ENSG00000231073
ENSG00000261168.1_8	0	0	1	1	ENSG00000261168
ENSG00000289288.2_2	0	0	1	1	ENSG00000289288
ENSG00000232671.8_13	0	0	0	0	ZNF687-AS1
ENSG00000273481.1_11	0	0	1	1	ENSG00000273481
ENSG00000224645.1_8	0	0	0	0	ENSG00000224645
ENSG00000237976.2_10	0	0	0	0	RFX5-AS1
ENSG00000232536.1_9	0	0	0	0	ENSG00000232536
ENSG00000250734.2_11	0	0	0	0	ENSG00000250734
ENSG00000227045.1_8	0	0	0	0	ENSG00000227045
ENSG00000269621.1_9	0	0	0	0	ENSG00000269621
ENSG00000249602.1_12	0	0	0	0	ENSG00000249602
ENSG00000232937.1_9	0	0	0	0	ENSG00000232937
ENSG00000268288.1_9	0	0	0	0	ENSG00000268288
ENSG00000203288.6_11	0	1	0	0	TDRKH-AS1
ENSG00000269489.1_8	0	0	1	1	ENSG00000269489
ENSG00000234614.1_7	0	0	0	0	C2CD4D-AS1
ENSG00000285651.1_4	0	0	0	0	ENSG00000285651
ENSG00000286581.1_5	0	0	1	1	ENSG00000286581
ENSG00000229021.2_11	0	0	0	0	ENSG00000229021
ENSG00000226716.1_8	0	0	1	1	ENSG00000226716
ENSG00000237975.7_14	0	0	0	0	FLG-AS1
ENSG00000236427.1_11	0	0	1	1	CCDST
ENSG00000289062.2_2	0	0	0	0	ENSG00000289062
ENSG00000224308.1_9	0	0	0	0	LINC01527
ENSG00000229699.1_8	0	0	1	1	ENSG00000229699
ENSG00000238279.3_9	0	0	0	0	ENSG00000238279
ENSG00000285867.1_6	0	0	1	1	ENSG00000285867
ENSG00000271853.5_11	0	0	0	0	ENSG00000271853
ENSG00000272030.1_11	0	0	0	0	ENSG00000272030
ENSG00000243613.1_11	0	0	0	0	ENSG00000243613
ENSG00000233222.2_11	0	0	0	0	ENSG00000233222
ENSG00000291199.1_1	0	0	0	0	ENSG00000291199
ENSG00000284738.2_6	0	0	0	0	ENSG00000284738
ENSG00000289935.1_1	0	0	0	0	ENSG00000289935
ENSG00000282386.1_8	0	0	0	0	ENSG00000282386
ENSG00000273026.1_8	0	0	0	0	ENSG00000273026
ENSG00000272654.2_9	0	0	0	0	JTB-DT
ENSG00000228013.1_9	0	0	0	0	IL6R-AS1
ENSG00000273110.1_8	0	0	0	0	ENSG00000273110
ENSG00000229780.1_7	0	0	0	0	UBE2Q1-AS1
ENSG00000286391.3_7	0	0	1	1	ENSG00000286391
ENSG00000233875.1_10	0	0	0	0	ENSG00000233875
ENSG00000287064.1_3	0	0	1	1	ENSG00000287064
ENSG00000270361.1_10	0	0	1	1	ENSG00000270361
ENSG00000271380.1_10	0	0	0	0	ENSG00000271380
ENSG00000289103.2_2	0	0	1	1	ENSG00000289103
ENSG00000232093.1_9	0	1	0	0	DCST1-AS1
ENSG00000231064.9_13	0	0	0	0	THBS3-AS1
ENSG00000236263.1_11	0	0	0	0	ENSG00000236263
ENSG00000291137.1_2	0	0	0	0	GBAP1
ENSG00000225855.7_10	0	1	0	0	RUSC1-AS1
ENSG00000227773.1_9	0	0	0	0	ASH1L-IT1
ENSG00000235919.5_11	0	0	0	0	ASH1L-AS1
ENSG00000232519.2_11	0	0	0	0	ENSG00000232519
ENSG00000287839.2_7	0	0	1	1	ENSG00000287839
ENSG00000227673.1_10	0	0	0	0	ENSG00000227673
ENSG00000273002.1_9	0	0	0	0	ARHGEF2-AS2
ENSG00000224276.1_8	0	0	0	0	ARHGEF2-AS1
ENSG00000285677.2_9	0	0	0	0	ENSG00000285677
ENSG00000237390.1_8	0	0	1	1	ENSG00000237390
ENSG00000125462.20_13	0	0	0	1	MIR9-1HG
ENSG00000288835.1_1	0	0	1	1	ENSG00000288835
ENSG00000289593.2_2	0	0	1	1	ENSG00000289593
ENSG00000260460.1_8	0	0	1	1	ENSG00000260460
ENSG00000272971.1_8	0	0	1	1	ENSG00000272971
ENSG00000272068.1_7	0	0	0	1	BCAN-AS1
ENSG00000272405.1_8	0	0	0	0	ENSG00000272405
ENSG00000229953.1_11	0	0	0	0	BCAN-AS2
ENSG00000237588.2_11	0	0	1	1	ENSG00000237588
ENSG00000285570.1_4	0	0	0	0	ENSG00000285570
ENSG00000223356.1_10	0	0	1	1	ENSG00000223356
ENSG00000287624.1_5	0	0	0	0	ENSG00000287624
ENSG00000290592.1_2	0	0	1	1	ENSG00000290592
ENSG00000228239.1_10	0	0	1	1	ENSG00000228239
ENSG00000271736.2_11	0	0	1	1	LINC02772
ENSG00000237189.1	0	0	0	1	RP11-85G21.2
ENSG00000227217.1_11	0	0	0	0	ENSG00000227217
ENSG00000291226.1_1	0	0	1	1	ENSG00000291226
ENSG00000226520.1_8	0	0	0	0	KIRREL1-IT1
ENSG00000231666.7_9	0	0	1	1	LINC01704
ENSG00000176320.2_10	0	0	1	1	ENSG00000176320
ENSG00000236656.1_12	0	0	0	0	ENSG00000236656
ENSG00000225670.4_12	0	0	0	0	CADM3-AS1
ENSG00000228560.1_11	0	0	0	0	ENSG00000228560
ENSG00000224943.1_8	0	0	1	1	LINC02819
ENSG00000289484.1_1	0	0	0	0	ENSG00000289484
ENSG00000288775.2_2	0	0	1	1	ENSG00000288775
ENSG00000188004.11_13	0	0	0	0	SNHG28
ENSG00000272668.2_11	0	0	0	0	ENSG00000272668
ENSG00000290105.1_1	0	0	0	0	ENSG00000290105
ENSG00000287040.1_4	0	0	1	1	ENSG00000287040
ENSG00000279430.1_9	0	0	0	0	ENSG00000279430
ENSG00000224259.9_10	1	1	0	1	LINC01133
ENSG00000260766.1	0	0	0	0	RP11-226L15.5
ENSG00000225279.2_11	0	0	0	0	ENSG00000225279
ENSG00000227741.1_10	0	0	0	0	ENSG00000227741
ENSG00000228606.4_13	0	0	0	0	DCAF8-DT
ENSG00000234425.1_8	0	0	0	0	ENSG00000234425
ENSG00000228863.8_16	0	0	0	0	ENSG00000228863
ENSG00000232188.1_10	0	0	1	1	ENSG00000232188
ENSG00000198358.4_9	0	0	0	0	ENSG00000198358
ENSG00000289121.1_1	0	0	1	1	ENSG00000289121
ENSG00000228917.1_8	0	0	0	0	NECTIN4-AS1
ENSG00000224985.1_10	0	0	0	0	ENSG00000224985
ENSG00000290115.1_1	0	0	0	0	ENSG00000290115
ENSG00000289106.2_2	0	0	0	0	ENSG00000289106
ENSG00000288670.1_3	0	0	1	1	ENSG00000288670
ENSG00000273075.1	0	0	1	1	RP11-122G18.8
ENSG00000289141.2_2	0	0	1	1	ENSG00000289141
ENSG00000283696.1_8	0	0	1	1	ENSG00000283696
ENSG00000288093.1_5	0	0	1	1	ENSG00000288093
ENSG00000283360.1_10	0	0	1	1	ENSG00000283360
ENSG00000283317.1_10	0	0	1	1	ENSG00000283317
ENSG00000273112.1_9	0	1	0	0	ENSG00000273112
ENSG00000289273.1_1	0	0	0	0	ENSG00000289273
ENSG00000224515.1_10	0	0	0	0	ENSG00000224515
ENSG00000234211.2_12	0	0	0	0	ENSG00000234211
ENSG00000226889.4_13	0	0	0	0	ATF6-DT
ENSG00000227818.1_8	0	0	1	1	ENSG00000227818
ENSG00000285636.2_7	0	0	0	0	ENSG00000285636
ENSG00000227094.1_10	0	0	0	0	ENSG00000227094
ENSG00000259788.1_8	0	0	1	1	UAP1-DT
ENSG00000272574.1_9	0	0	0	0	ENSG00000272574
ENSG00000232892.1_8	0	0	0	0	RGS5-AS1
ENSG00000232995.7_14	0	0	0	0	RGS5
ENSG00000237756.1_10	0	0	0	0	ENSG00000237756
ENSG00000269887.1_9	0	0	0	0	ENSG00000269887
ENSG00000233693.1_10	0	0	0	0	PBX1-AS1
ENSG00000271917.1_10	0	0	0	0	ENSG00000271917
ENSG00000289408.2_2	0	0	1	1	ENSG00000289408
ENSG00000224702.1_8	0	0	0	0	LMX1A-AS2
ENSG00000238022.2_10	0	0	0	0	LMX1A-AS1
ENSG00000237463.7_13	0	0	0	0	LRRC52-AS1
ENSG00000236206.2_10	0	0	1	1	ENSG00000236206
ENSG00000273365.1_11	0	0	1	1	ENSG00000273365
ENSG00000224358.1_8	0	0	0	0	TMCO1-AS1
ENSG00000236364.4_14	0	0	0	0	ENSG00000236364
ENSG00000203307.2_8	0	0	0	0	FAM78B-AS1
ENSG00000230898.1_11	0	0	0	0	ENSG00000230898
ENSG00000229588.3_10	0	0	0	0	ENSG00000229588
ENSG00000225325.1_10	0	0	1	1	ENSG00000225325
ENSG00000234142.2_9	0	0	1	1	LINC01675
ENSG00000290604.1_2	0	0	1	1	FMO9P
ENSG00000227907.1_8	0	0	0	0	ENSG00000227907
ENSG00000231605.6_10	0	0	0	1	LINC01363
ENSG00000272205.2_8	0	0	1	1	POU2F1-DT
ENSG00000272033.1_9	0	0	0	0	ENSG00000272033
ENSG00000287218.1_3	0	0	0	0	ENSG00000287218
ENSG00000233411.1_11	0	0	0	0	ENSG00000233411
ENSG00000273160.1_11	0	0	0	0	ENSG00000273160
ENSG00000241666.2_11	0	0	0	0	ENSG00000241666
ENSG00000232194.1_8	0	0	0	0	ENSG00000232194
ENSG00000228697.6_16	0	0	1	1	ENSG00000228697
ENSG00000283255.1_11	0	0	1	1	ENSG00000283255
ENSG00000285622.2_6	0	0	0	0	ENSG00000285622
ENSG00000235736.1_10	0	0	1	1	ENSG00000235736
ENSG00000225826.2_8	0	0	0	1	LINC00626
ENSG00000287831.1_3	0	0	1	1	ENSG00000287831
ENSG00000203601.3_9	1	0	0	1	LINC00970
ENSG00000287282.1_3	0	0	1	1	ENSG00000287282
ENSG00000237707.1_8	0	0	1	1	ENSG00000237707
ENSG00000289466.1_1	0	0	0	0	ENSG00000289466
ENSG00000235575.1_8	0	0	0	0	ENSG00000235575
ENSG00000213062.5_10	0	0	1	1	ENSG00000213062
ENSG00000230704.1_11	0	0	0	0	ENSG00000230704
ENSG00000232959.1_8	0	0	0	0	ENSG00000232959
ENSG00000233985.2_8	0	0	1	1	LINC01681
ENSG00000224286.6_9	0	0	0	1	LINC01142
ENSG00000231407.6_11	0	0	0	0	GORAB-AS1
ENSG00000225545.1_10	0	0	1	1	ENSG00000225545
ENSG00000235303.1_8	0	0	1	1	ENSG00000235303
ENSG00000271811.1_9	0	0	0	0	ENSG00000271811
ENSG00000231424.3_11	0	0	0	0	ENSG00000231424
ENSG00000225243.5_10	0	0	0	0	ENSG00000225243
ENSG00000233540.1_7	0	0	0	0	DNM3-IT1
ENSG00000230630.5_11	0	1	0	0	DNM3OS
ENSG00000287336.1_5	0	0	0	0	ENSG00000287336
ENSG00000279061.1_7	0	0	1	1	ENSG00000279061
ENSG00000224228.2_11	0	0	0	0	ENSG00000224228
ENSG00000224000.1_9	0	0	1	1	ENSG00000224000
ENSG00000226375.1_10	0	0	1	1	ENSG00000226375
ENSG00000203739.6_13	0	0	0	0	PRDX6-AS1
ENSG00000238272.1_8	0	0	0	0	ENSG00000238272
ENSG00000289426.1_1	0	0	0	0	ENSG00000289426
ENSG00000234741.10_13	1	1	0	0	GAS5
ENSG00000270084.2_9	0	0	0	1	GAS5-AS1
ENSG00000236535.1_9	0	0	0	0	RC3H1-IT1
ENSG00000224977.2_10	0	0	1	1	RC3H1-DT
ENSG00000227373.6_11	0	0	0	0	RABGAP1L-DT
ENSG00000223525.1_7	0	0	0	0	RABGAP1L-IT1
ENSG00000229531.6_10	0	0	0	0	RABGAP1L-AS1
ENSG00000289425.1_1	0	0	0	0	ENSG00000289425
ENSG00000287697.1_5	0	0	0	0	ENSG00000287697
ENSG00000230687.1_10	0	0	1	1	ENSG00000230687
ENSG00000260990.1_8	0	0	0	0	ENSG00000260990
ENSG00000235628.1_9	0	0	0	0	TNR-IT1
ENSG00000224718.1_8	0	0	1	1	LINC01657
ENSG00000227740.2_11	0	0	1	1	LINC02803
ENSG00000228686.2_10	0	0	0	0	ENSG00000228686
ENSG00000236021.4_12	0	0	1	1	COP1-DT
ENSG00000286754.1_5	0	0	0	0	ENSG00000286754
ENSG00000224968.4_10	0	0	0	1	LINC01645
ENSG00000227579.6_12	0	0	1	1	ENSG00000227579
ENSG00000236720.2_8	0	0	1	1	LINC01741
ENSG00000254154.8_11	0	0	0	0	CRYZL2P-SEC16B
ENSG00000224687.2_9	0	0	0	1	RASAL2-AS1
ENSG00000285910.1_7	0	0	1	1	ENSG00000285910
ENSG00000213057.5_7	0	0	0	0	C1orf220
ENSG00000273384.1_8	0	0	1	1	ENSG00000273384
ENSG00000273062.1_8	0	0	0	0	RALGPS2-AS1
ENSG00000289432.2_2	0	0	1	1	ENSG00000289432
ENSG00000261250.1_10	0	0	0	0	ENSG00000261250
ENSG00000261060.1_10	0	0	1	1	ENSG00000261060
ENSG00000243062.6_11	0	0	1	1	ENSG00000243062
ENSG00000229407.5_10	0	0	0	0	ENSG00000229407
ENSG00000231966.1_10	0	0	1	1	LINC02818
ENSG00000272906.1_8	0	0	0	0	ENSG00000272906
ENSG00000261831.2_11	0	0	1	1	ENSG00000261831
ENSG00000260360.2_9	0	0	0	0	ENSG00000260360
ENSG00000261817.1_10	0	0	1	1	ENSG00000261817
ENSG00000236719.5_10	0	1	0	1	OVAAL
ENSG00000225857.5_8	0	0	1	1	LINC02816
ENSG00000243155.1_12	0	0	0	0	ENSG00000243155
ENSG00000232586.1_10	0	0	0	0	KIAA1614-AS1
ENSG00000289589.2_2	0	0	1	1	ENSG00000289589
ENSG00000237292.1_6	0	0	1	1	LINC01732
ENSG00000225359.1_10	0	0	1	1	ENSG00000225359
ENSG00000179452.2_6	0	0	1	1	LINC01699
ENSG00000288574.1_4	0	0	0	0	ENSG00000288574
ENSG00000287452.2_5	0	0	1	1	ENSG00000287452
ENSG00000224810.1_10	0	0	1	1	ENSG00000224810
ENSG00000225982.1_8	0	0	1	1	ENSG00000225982
ENSG00000228918.5_16	0	0	0	1	LINC01344
ENSG00000232309.2_11	0	0	1	1	ENSG00000232309
ENSG00000289573.1_1	0	0	1	1	ENSG00000289573
ENSG00000203729.8_8	0	0	0	0	LINC00272
ENSG00000261504.1_6	0	0	1	1	LINC01686
ENSG00000227181.1_6	0	0	1	1	LINC01688
ENSG00000287808.1_6	0	0	0	0	DHX9-AS1
ENSG00000224468.3_10	0	1	0	0	LAMC1-AS1
ENSG00000287929.1_3	0	0	0	0	ENSG00000287929
ENSG00000286372.1_3	0	0	0	0	ENSG00000286372
ENSG00000232860.10_11	0	0	0	0	SMG7-AS1
ENSG00000289099.1_1	0	0	1	1	ENSG00000289099
ENSG00000286966.1_3	0	0	1	1	ENSG00000286966
ENSG00000227554.1_10	0	0	0	0	ENSG00000227554
ENSG00000289581.1_1	0	0	0	0	ENSG00000289581
ENSG00000286655.1_5	0	0	0	0	ENSG00000286655
ENSG00000231791.1_10	0	0	1	1	ENSG00000231791
ENSG00000271387.1_9	0	0	1	1	C1orf21-DT
ENSG00000230470.1_9	0	0	0	0	ENSG00000230470
ENSG00000285847.2_7	0	0	0	0	ENSG00000285847
ENSG00000290066.1_1	0	0	1	1	ENSG00000290066
ENSG00000286378.1_3	0	0	1	1	ENSG00000286378
ENSG00000260976.2_8	0	0	0	1	LINC01633
ENSG00000279838.1_9	0	0	1	1	ENSG00000279838
ENSG00000273004.1_10	0	0	1	1	ENSG00000273004
ENSG00000279401.1_9	0	0	1	1	ENSG00000279401
ENSG00000228309.7_10	0	0	0	1	LINC01350
ENSG00000261729.2_11	0	0	1	1	ENSG00000261729
ENSG00000224691.1_10	0	0	0	0	ENSG00000224691
ENSG00000288078.1_3	0	0	1	1	ENSG00000288078
ENSG00000229739.4_10	0	0	0	0	PDC-AS1
ENSG00000273198.1_9	0	0	1	1	ENSG00000273198
ENSG00000288562.1_5	0	0	1	1	ENSG00000288562
ENSG00000273129.3_8	0	0	0	0	PACERR
ENSG00000230426.5_10	0	0	0	1	LINC01036
ENSG00000285894.2_6	0	0	1	1	ENSG00000285894
ENSG00000261182.1_8	0	0	1	1	ENSG00000261182
ENSG00000225006.1_8	0	0	1	1	ENSG00000225006
ENSG00000237283.2_12	0	0	1	1	ENSG00000237283
ENSG00000238054.3_11	0	0	1	1	ENSG00000238054
ENSG00000226486.2_8	0	0	0	1	LINC01035
ENSG00000232212.1_6	0	0	1	1	LINC01701
ENSG00000238270.1_11	0	0	1	1	ENSG00000238270
ENSG00000287472.1_3	0	0	1	1	ENSG00000287472
ENSG00000225811.1_8	0	0	0	0	ENSG00000225811
ENSG00000237457.6_8	0	0	0	1	BRINP3-DT
ENSG00000241505.1_9	0	0	1	1	ENSG00000241505
ENSG00000231175.1_7	0	0	1	1	LINC01720
ENSG00000285638.1_6	0	0	1	1	ENSG00000285638
ENSG00000261642.1_8	0	0	1	1	ENSG00000261642
ENSG00000233882.2_9	0	0	1	1	LINC01680
ENSG00000228215.3_10	0	0	1	1	LINC02770
ENSG00000223344.1_10	0	0	1	1	ENSG00000223344
ENSG00000285280.2_8	0	0	0	0	ENSG00000285280
ENSG00000236069.2_12	0	0	1	1	ENSG00000236069
ENSG00000289995.1_1	0	0	1	1	ENSG00000289995
ENSG00000232077.2_8	0	0	0	1	LINC01031
ENSG00000286285.1_3	0	0	1	1	ENSG00000286285
ENSG00000227240.2_12	0	0	1	1	ENSG00000227240
ENSG00000288950.1_1	0	0	1	1	ENSG00000288950
ENSG00000226640.2_10	0	0	1	1	ENSG00000226640
ENSG00000237011.1_11	0	0	1	1	ENSG00000237011
ENSG00000231714.1_8	0	0	1	1	ENSG00000231714
ENSG00000285718.2_7	0	0	1	1	ENSG00000285718
ENSG00000287364.1_5	0	0	1	1	ENSG00000287364
ENSG00000227421.2_9	0	0	1	1	LINC01724
ENSG00000290127.1_1	0	0	1	1	ENSG00000290127
ENSG00000230260.1_10	0	0	0	0	ENSG00000230260
ENSG00000224901.1_10	0	0	0	0	ENSG00000224901
ENSG00000287989.1_5	0	0	1	1	ENSG00000287989
ENSG00000223881.2_11	0	0	1	1	ENSG00000223881
ENSG00000261573.1_10	0	0	0	0	ENSG00000261573
ENSG00000229989.6_9	0	0	0	1	MIR181A1HG
ENSG00000225172.6_10	0	0	1	1	ENSG00000225172
ENSG00000233410.1_8	0	0	1	1	LINC01222
ENSG00000235492.1_6	0	0	0	1	LINC01221
ENSG00000286541.1_5	0	0	1	1	ENSG00000286541
ENSG00000231718.1_9	0	0	1	1	LINC02789
ENSG00000290125.1_1	0	0	1	1	ENSG00000290125
ENSG00000203721.8_11	0	0	0	1	LINC00862
ENSG00000273093.1_8	0	0	1	1	ENSG00000273093
ENSG00000230623.8_12	0	0	0	0	ENSG00000230623
ENSG00000282849.1_10	0	0	1	1	ENSG00000282849
ENSG00000260088.1_8	0	0	0	0	DDX59-AS1
ENSG00000229191.1_8	0	0	1	1	ENSG00000229191
ENSG00000234132.2_10	0	0	0	0	ENSG00000234132
ENSG00000229821.1_10	0	0	0	0	ENSG00000229821
ENSG00000286600.1_6	0	0	0	0	ENSG00000286600
ENSG00000282221.1_8	0	0	0	0	ENSG00000282221
ENSG00000224818.1_11	0	0	0	0	ENSG00000224818
ENSG00000224536.2_12	0	0	0	0	CSRP1-AS1
ENSG00000236390.1_10	0	0	0	0	ENSG00000236390
ENSG00000231871.5_10	0	0	0	0	IPO9-AS1
ENSG00000235121.1_11	0	0	0	0	ENSG00000235121
ENSG00000223774.5_8	0	0	0	0	ENSG00000223774
ENSG00000234678.2_10	1	1	0	0	ELF3-AS1
ENSG00000249007.1_11	1	0	0	0	ENSG00000249007
ENSG00000226862.1_8	0	0	0	0	ENSG00000226862
ENSG00000225620.1_8	0	0	0	0	ENSG00000225620
ENSG00000260021.1_10	0	0	1	1	ENSG00000260021
ENSG00000228288.9_11	0	1	0	1	PCAT6
ENSG00000291234.1_1	0	0	1	1	ENSG00000291234
ENSG00000290909.1_1	0	0	1	1	ENSG00000290909
ENSG00000234775.2_11	0	0	0	0	ENSG00000234775
ENSG00000224671.2_11	0	0	0	0	ENSG00000224671
ENSG00000231507.4_10	0	0	0	0	LINC01353
ENSG00000288925.1_1	0	0	1	1	ENSG00000288925
ENSG00000233791.7_12	0	0	0	1	BTG2-DT
ENSG00000286383.2_6	0	0	1	1	ENSG00000286383
ENSG00000176754.13_10	0	0	0	1	LINC00303
ENSG00000286572.1_6	0	0	0	0	ENSG00000286572
ENSG00000261065.1_8	0	0	0	0	ENSG00000261065
ENSG00000230550.2_11	0	1	0	0	ERLNC1
ENSG00000231691.2_11	0	0	0	0	ENSG00000231691
ENSG00000280924.1_4	1	0	0	0	LINC00628
ENSG00000226330.1_10	0	0	0	0	PPP1R15B-AS1
ENSG00000288934.2_2	0	0	0	0	ENSG00000288934
ENSG00000240710.1_8	0	1	0	1	ENSG00000240710
ENSG00000240219.1_8	0	0	0	0	ENSG00000240219
ENSG00000228153.1_8	0	0	0	0	ENSG00000228153
ENSG00000287197.1_6	0	0	0	0	ENSG00000287197
ENSG00000225063.1_10	0	0	0	0	TMCC2-AS1
ENSG00000226235.1_7	0	0	0	0	LEMD1-AS1
ENSG00000224717.1_8	0	0	0	0	LEMD1-DT
ENSG00000285521.1_5	0	0	1	1	ENSG00000285521
ENSG00000286619.1_5	0	0	0	0	ENSG00000286619
ENSG00000227687.1_8	0	0	0	0	ENSG00000227687
ENSG00000229874.2	0	0	0	0	RP11-312O7.2
ENSG00000236889.1_8	0	0	1	1	ENSG00000236889
ENSG00000287432.1_6	0	0	1	1	ENSG00000287432
ENSG00000226780.1_11	0	0	1	1	AVPR1B-DT
ENSG00000162888.4_8	0	0	0	0	C1orf147
ENSG00000261000.1_8	0	0	1	1	ENSG00000261000
ENSG00000279946.1_8	0	0	0	0	ENSG00000279946
ENSG00000237605.3_11	0	0	0	0	DYRK3-AS1
ENSG00000275392.1_8	0	0	0	0	ENSG00000275392
ENSG00000243636.1_9	0	0	1	1	ENSG00000243636
ENSG00000237074.2_11	0	0	0	1	LINC02942
ENSG00000283044.1_10	0	0	1	1	ENSG00000283044
ENSG00000236911.6_11	0	0	0	0	ENSG00000236911
ENSG00000285239.1_7	0	0	0	0	ENSG00000285239
ENSG00000203709.13_12	0	0	0	1	MIR29B2CHG
ENSG00000289071.2_2	0	0	1	1	ENSG00000289071
ENSG00000285719.2_7	0	0	0	0	ENSG00000285719
ENSG00000284237.1_7	0	0	1	1	LINC02767
ENSG00000287220.1_3	0	0	0	0	ENSG00000287220
ENSG00000286198.3_7	0	0	1	1	ENSG00000286198
ENSG00000261453.2_9	0	0	1	1	LINC01735
ENSG00000259815.1_10	0	0	1	1	LINC02769
ENSG00000232812.2_8	0	0	1	1	LINC01717
ENSG00000236950.1_6	0	0	1	1	LINC01774
ENSG00000287046.1_4	0	0	1	1	ENSG00000287046
ENSG00000232537.2_12	0	0	1	1	ENSG00000232537
ENSG00000227940.2_8	0	0	1	1	LINC01696
ENSG00000231648.2_8	0	0	1	1	LINC01698
ENSG00000230937.13_8	0	1	0	1	MIR205HG
ENSG00000224260.6_11	0	0	1	1	ENSG00000224260
ENSG00000287902.2_4	0	0	1	1	ENSG00000287902
ENSG00000227591.6_12	0	0	0	0	HSD11B1-AS1
ENSG00000287343.1_5	0	0	0	0	ENSG00000287343
ENSG00000203706.9_10	0	0	0	0	SERTAD4-AS1
ENSG00000287354.1_7	0	0	0	0	ENSG00000287354
ENSG00000287157.1_7	0	0	0	0	ENSG00000287157
ENSG00000279333.1_7	0	0	0	0	ENSG00000279333
ENSG00000284376.1_10	0	0	0	0	ENSG00000284376
ENSG00000234233.1_9	0	0	0	0	KCNH1-IT1
ENSG00000287033.2_5	0	0	1	1	ENSG00000287033
ENSG00000153363.15_10	1	0	0	1	LINC00467
ENSG00000223649.1_8	0	0	1	1	ENSG00000223649
ENSG00000261314.1_8	0	0	1	1	ENSG00000261314
ENSG00000288738.1_1	0	0	1	1	ENSG00000288738
ENSG00000228792.3_11	0	0	1	1	ENSG00000228792
ENSG00000227764.2_10	0	0	1	1	NTRAS
ENSG00000231057.5_14	0	0	1	1	NEK2-DT
ENSG00000226868.1_10	0	0	1	1	ENSG00000226868
ENSG00000229258.6_10	0	0	0	0	LPGAT1-AS1
ENSG00000229983.1_8	0	0	1	1	ENSG00000229983
ENSG00000226251.8_13	0	0	1	1	LINC02608
ENSG00000230063.1_9	0	0	0	0	ENSG00000230063
ENSG00000234915.1_11	0	0	0	0	ENSG00000234915
ENSG00000229832.1_9	0	0	0	0	ENSG00000229832
ENSG00000287445.1_6	0	0	1	1	ENSG00000287445
ENSG00000224535.2_11	0	0	1	1	LINC02771
ENSG00000286213.1_5	0	0	1	1	ENSG00000286213
ENSG00000228067.1_6	0	0	0	1	LINC01740
ENSG00000260805.1	0	0	0	1	RP11-61J19.4
ENSG00000288007.1_4	0	0	1	1	ENSG00000288007
ENSG00000235862.2_10	0	0	0	0	ENSG00000235862
ENSG00000237980.2_11	0	0	1	1	LINC02773
ENSG00000198468.11_12	0	1	0	1	FLVCR1-DT
ENSG00000282718.1_8	0	0	1	1	ENSG00000282718
ENSG00000225233.2_10	0	0	1	1	ENSG00000225233
ENSG00000228255.1_8	0	0	1	1	ENSG00000228255
ENSG00000230461.10_17	0	1	0	0	PROX1-AS1
ENSG00000281664.1_4	0	1	0	1	LINC00538
ENSG00000274895.1_9	0	0	0	0	ENSG00000274895
ENSG00000272167.2_10	0	0	0	0	ENSG00000272167
ENSG00000283518.1_10	0	0	1	1	LINC02775
ENSG00000228470.1_11	0	0	0	0	ENSG00000228470
ENSG00000287008.1_3	0	0	1	1	ENSG00000287008
ENSG00000282265.1_10	0	0	1	1	ENSG00000282265
ENSG00000229242.1_8	0	0	0	0	ENSG00000229242
ENSG00000233620.5_10	0	0	0	0	USH2A-AS2
ENSG00000236292.1_10	0	0	0	0	USH2A-AS1
ENSG00000234070.1_9	0	0	0	0	SPATA17-AS1
ENSG00000231814.3_6	0	1	0	1	LINC00210
ENSG00000230714.1_8	0	0	1	1	ENSG00000230714
ENSG00000232100.1_6	0	0	1	1	LINC01653
ENSG00000286775.1_5	0	0	1	1	ENSG00000286775
ENSG00000232480.3_11	0	0	0	0	TGFB2-AS1
ENSG00000281453.1_5	0	0	0	0	TGFB2-OT1
ENSG00000228208.7_6	0	0	0	1	LINC02869
ENSG00000225561.2_9	0	0	1	1	LINC01710
ENSG00000228063.4_15	0	0	0	0	LYPLAL1-DT
ENSG00000223842.1_10	0	0	1	1	ENSG00000223842
ENSG00000277007.1_8	0	0	1	1	ENSG00000277007
ENSG00000287676.1_3	0	0	1	1	ENSG00000287676
ENSG00000228536.3_11	0	0	0	1	LYPLAL1-AS1
ENSG00000238232.1_8	0	0	1	1	ENSG00000238232
ENSG00000226927.1_11	0	0	1	1	ENSG00000226927
ENSG00000260505.1_9	0	0	1	1	ENSG00000260505
ENSG00000231529.2_11	0	0	1	1	LINC02779
ENSG00000221571.3_8	0	0	0	0	RNU6ATAC35P
ENSG00000272823.1_8	0	0	0	0	ENSG00000272823
ENSG00000238078.1_6	0	1	0	0	LINC01352
ENSG00000257551.1_11	0	0	0	0	HLX-AS1
ENSG00000289142.1_1	0	0	0	0	ENSG00000289142
ENSG00000234754.2_11	0	0	0	1	LINC02817
ENSG00000232436.1_10	0	0	1	1	ENSG00000232436
ENSG00000286398.1_3	0	0	1	1	ENSG00000286398
ENSG00000286421.1_5	0	0	1	1	ENSG00000286421
ENSG00000227925.2_9	0	0	1	1	LINC01655
ENSG00000238042.5_9	0	0	0	1	LINC02257
ENSG00000228437.5_7	0	0	0	1	LINC02474
ENSG00000232679.2_9	0	0	0	1	LINC01705
ENSG00000236230.2_13	0	0	1	1	ENSG00000236230
ENSG00000226643.2_11	0	0	1	1	ENSG00000226643
ENSG00000276997.4_10	0	0	1	1	ENSG00000276997
ENSG00000225265.2_9	0	0	0	0	TAF1A-AS1
ENSG00000272750.1_10	0	0	0	0	ENSG00000272750
ENSG00000289880.1_1	0	0	0	0	ENSG00000289880
ENSG00000287684.1_5	0	0	0	0	ENSG00000287684
ENSG00000287338.1_5	0	0	1	1	ENSG00000287338
ENSG00000236846.1_10	0	0	1	1	ENSG00000236846
ENSG00000226601.1_8	0	0	1	1	ENSG00000226601
ENSG00000288999.2_2	0	0	1	1	ENSG00000288999
ENSG00000291068.1_2	0	0	1	1	ENSG00000291068
ENSG00000290989.1_2	0	0	1	1	ENSG00000290989
ENSG00000278467.1_10	0	0	1	1	ENSG00000278467
ENSG00000232628.7_12	0	0	1	1	ENSG00000232628
ENSG00000237101.1_10	0	0	0	0	ENSG00000237101
ENSG00000233384.3_11	0	0	0	0	CNIH3-AS2
ENSG00000286174.1_7	0	0	0	0	ENSG00000286174
ENSG00000229400.1_9	0	0	0	0	CNIH3-AS1
ENSG00000225334.3_11	0	0	1	1	LINC02813
ENSG00000286719.1_6	0	0	1	1	ENSG00000286719
ENSG00000234476.5_14	0	0	1	1	LINC02765
ENSG00000282418.1_3	0	0	1	1	ENSG00000282418
ENSG00000289962.1_1	0	0	1	1	ENSG00000289962
ENSG00000289602.1_1	0	0	1	1	ENSG00000289602
ENSG00000227496.3_11	0	0	1	1	ENSG00000227496
ENSG00000226349.1_10	0	0	1	1	ENSG00000226349
ENSG00000242861.1_12	0	0	0	0	ENSG00000242861
ENSG00000248322.1_11	0	0	0	0	ENSG00000248322
ENSG00000289341.2_2	0	0	1	1	ENSG00000289341
ENSG00000272562.2_11	0	1	0	0	H3-3A-DT
ENSG00000225518.3_9	0	1	0	1	LINC01703
ENSG00000234478.1_9	0	0	0	0	ACBD3-AS1
ENSG00000289348.1_1	0	0	1	1	ENSG00000289348
ENSG00000287627.1_6	0	0	1	1	ENSG00000287627
ENSG00000228382.3_11	0	0	0	0	ITPKB-IT1
ENSG00000228548.1_7	0	0	0	0	ITPKB-AS1
ENSG00000287259.1_3	0	0	1	1	ENSG00000287259
ENSG00000233706.1_8	0	0	0	0	ENSG00000233706
ENSG00000287532.1_3	0	0	0	0	ENSG00000287532
ENSG00000228625.1_8	0	0	0	0	ENSG00000228625
ENSG00000287525.1_3	0	0	0	0	ENSG00000287525
ENSG00000234277.3_9	0	0	1	1	LINC01641
ENSG00000287205.1_5	0	0	1	1	ENSG00000287205
ENSG00000230005.2_10	0	0	0	0	SNAP47-AS1
ENSG00000286389.2_4	0	0	1	1	ENSG00000286389
ENSG00000276255.2_8	0	0	1	1	LINC02809
ENSG00000287895.1_6	0	0	1	1	ENSG00000287895
ENSG00000280157.1_7	0	0	1	1	ENSG00000280157
ENSG00000203684.5_7	0	0	1	1	IBA57-DT
ENSG00000162913.10_12	0	0	0	0	OBSCN-AS1
ENSG00000269934.3_12	0	0	0	0	ENSG00000269934
ENSG00000270110.2_11	0	0	0	0	ENSG00000270110
ENSG00000286773.1_3	0	0	0	0	ENSG00000286773
ENSG00000287315.1_5	0	0	0	0	ENSG00000287315
ENSG00000270104.1_10	0	0	1	1	ENSG00000270104
ENSG00000270094.1_8	0	0	0	0	ENSG00000270094
ENSG00000231563.3_11	0	0	0	0	ENSG00000231563
ENSG00000279306.1_8	0	0	1	1	ENSG00000279306
ENSG00000282111.1_10	0	0	1	1	LINC02815
ENSG00000236975.2_11	0	0	1	1	LINC02814
ENSG00000233920.2_12	0	0	1	1	ENSG00000233920
ENSG00000177800.2_7	0	0	1	1	TMEM78
ENSG00000177788.7_14	0	0	0	0	RAB4A-AS1
ENSG00000237481.1_10	0	0	0	0	ENSG00000237481
ENSG00000288862.1_1	0	0	1	1	ENSG00000288862
ENSG00000290037.1_1	0	0	0	0	ENSG00000290037
ENSG00000226920.1_11	0	0	0	0	ENSG00000226920
ENSG00000223635.2_11	0	0	1	1	NUP133-DT
ENSG00000227043.3_10	0	0	1	1	LINC01682
ENSG00000228058.4_10	0	0	1	1	LINC01736
ENSG00000227006.2_11	0	0	0	0	ENSG00000227006
ENSG00000224407.1_10	0	0	0	0	ENSG00000224407
ENSG00000282564.3_9	0	0	1	1	ENSG00000282564
ENSG00000232964.2_9	0	0	1	1	LINC01737
ENSG00000244137.1_11	0	0	0	0	ENSG00000244137
ENSG00000225656.1_10	0	0	1	1	ENSG00000225656
ENSG00000223393.2_10	0	0	0	0	ENSG00000223393
ENSG00000288037.1_5	0	0	1	1	ENSG00000288037
ENSG00000287395.1_3	0	0	1	1	ENSG00000287395
ENSG00000235710.6_11	0	0	0	0	TRIM67-AS1
ENSG00000233461.6_11	0	0	0	0	ENSG00000233461
ENSG00000229228.1_9	0	0	0	0	LINC00582
ENSG00000286071.3_9	0	0	0	0	ENSG00000286071
ENSG00000226758.1_7	0	0	0	0	DISC1-IT1
ENSG00000235152.1_8	0	0	1	1	ENSG00000235152
ENSG00000236372.1_10	0	0	1	1	ENSG00000236372
ENSG00000225919.1_6	0	0	1	1	LINC01745
ENSG00000236497.2_9	0	0	1	1	LINC01744
ENSG00000286774.1_3	0	0	1	1	ENSG00000286774
ENSG00000287423.1_5	0	0	1	1	ENSG00000287423
ENSG00000289305.1_1	0	0	1	1	ENSG00000289305
ENSG00000286109.1_4	0	0	1	1	ENSG00000286109
ENSG00000286666.1_5	0	0	1	1	ENSG00000286666
ENSG00000287921.1_5	0	0	0	0	ENSG00000287921
ENSG00000233332.1_10	0	0	0	0	ENSG00000233332
ENSG00000231272.1_9	0	0	0	0	ENSG00000231272
ENSG00000236244.1_10	0	0	0	0	SLC35F3-AS1
ENSG00000236358.1_9	0	0	1	1	ENSG00000236358
ENSG00000273367.1_9	0	0	1	1	ENSG00000273367
ENSG00000231663.3_12	0	0	0	0	COA6-AS1
ENSG00000231768.2_11	0	1	0	1	LINC01354
ENSG00000288760.1_1	0	0	1	1	ENSG00000288760
ENSG00000286210.1_6	0	0	1	1	ENSG00000286210
ENSG00000287633.1_5	0	0	1	1	ENSG00000287633
ENSG00000230404.1_10	0	0	1	1	ENSG00000230404
ENSG00000289057.1_1	0	0	1	1	ENSG00000289057
ENSG00000228830.1_8	0	0	0	0	ENSG00000228830
ENSG00000224939.1_6	0	1	0	1	LINC00184
ENSG00000272362.1_9	0	0	1	1	ENSG00000272362
ENSG00000228044.3_11	0	0	1	1	ENSG00000228044
ENSG00000241475.1_9	0	0	1	1	ENSG00000241475
ENSG00000230628.1_10	0	0	1	1	ENSG00000230628
ENSG00000282097.1_10	0	0	1	1	ENSG00000282097
ENSG00000227630.4_7	0	0	0	1	LINC01132
ENSG00000279261.2_9	0	0	0	1	LINC02961
ENSG00000289377.2_2	0	0	1	1	ENSG00000289377
ENSG00000286263.1_6	0	0	1	1	ENSG00000286263
ENSG00000237520.2_9	0	0	1	1	LINC02971
ENSG00000238005.5_13	0	0	1	1	LNCATV
ENSG00000258082.2_10	0	0	1	1	ENSG00000258082
ENSG00000273416.1_8	0	0	1	1	ENSG00000273416
ENSG00000289114.1_1	0	0	0	0	ENSG00000289114
ENSG00000285177.1_9	0	0	0	0	ENSG00000285177
ENSG00000243533.2	0	0	0	0	RP11-293G6__A.2
ENSG00000229463.2_9	0	0	0	0	LYST-AS1
ENSG00000237845.1_11	0	0	1	1	ENSG00000237845
ENSG00000229291.1_10	0	0	1	1	LINC02768
ENSG00000286142.2_7	0	0	1	1	ENSG00000286142
ENSG00000223776.5_11	0	0	0	0	LGALS8-AS1
ENSG00000273058.2_10	0	0	0	0	ENSG00000273058
ENSG00000230325.1_11	0	0	0	0	ENSG00000230325
ENSG00000288099.1_3	0	0	1	1	ENSG00000288099
ENSG00000289628.1_1	0	0	0	0	ENSG00000289628
ENSG00000237250.3_9	0	0	0	0	ENSG00000237250
ENSG00000234464.2_10	0	0	1	1	ENSG00000234464
ENSG00000215808.4_9	0	1	0	1	LINC01139
ENSG00000231877.1_9	0	0	1	1	ENSG00000231877
ENSG00000287177.1_3	0	0	1	1	ENSG00000287177
ENSG00000287589.1_3	0	0	1	1	ENSG00000287589
ENSG00000259776.1_8	0	0	1	1	ENSG00000259776
ENSG00000233355.7_16	0	0	0	0	CHRM3-AS2
ENSG00000234601.1_9	0	0	0	0	CHRM3-AS1
ENSG00000231979.1_10	0	0	0	0	ENSG00000231979
ENSG00000287102.1_3	0	0	1	1	ENSG00000287102
ENSG00000233735.5_11	0	0	0	0	ENSG00000233735
ENSG00000233519.1_10	0	0	0	0	ENSG00000233519
ENSG00000224359.2_11	0	0	0	0	ENSG00000224359
ENSG00000231440.1_11	0	0	0	0	ENSG00000231440
ENSG00000230015.4_11	0	0	1	1	ENSG00000230015
ENSG00000226919.4_11	0	0	0	0	ENSG00000226919
ENSG00000286496.1_3	0	0	0	0	ENSG00000286496
ENSG00000287516.1_5	0	0	1	1	ENSG00000287516
ENSG00000287738.1_5	0	0	1	1	ENSG00000287738
ENSG00000287513.1_3	0	0	0	0	ENSG00000287513
ENSG00000288723.1_2	0	0	0	0	ENSG00000288723
ENSG00000272865.2_12	0	0	0	0	ENSG00000272865
ENSG00000224525.2_11	0	0	0	0	ENSG00000224525
ENSG00000234116.1_10	0	0	1	1	ENSG00000234116
ENSG00000291216.1_1	0	0	1	1	ENSG00000291216
ENSG00000291217.1_2	0	0	0	1	LINC01347
ENSG00000227230.1_8	0	0	0	0	ENSG00000227230
ENSG00000232085.1_8	0	0	0	0	ENSG00000232085
ENSG00000236031.1_8	0	0	0	0	ENSG00000236031
ENSG00000232184.1_11	0	0	0	0	ENSG00000232184
ENSG00000228939.1_9	0	0	0	0	AKT3-IT1
ENSG00000226828.2_10	0	1	0	1	LINC02774
ENSG00000289055.2_2	0	0	1	1	ENSG00000289055
ENSG00000279774.1_9	0	0	1	1	ENSG00000279774
ENSG00000229960.1_10	0	0	1	1	ENSG00000229960
ENSG00000286486.1_3	0	0	1	1	ENSG00000286486
ENSG00000237759.1_8	0	0	1	1	ENSG00000237759
ENSG00000287531.1_6	0	0	1	1	ENSG00000287531
ENSG00000289439.2_2	0	0	1	1	ENSG00000289439
ENSG00000240963.1_11	0	0	0	0	ENSG00000240963
ENSG00000282317.1_8	0	0	1	1	ENSG00000282317
ENSG00000287601.1_4	0	0	1	1	ENSG00000287601
ENSG00000273175.2_9	0	0	0	0	ENSG00000273175
ENSG00000272195.1_8	0	0	0	0	ENSG00000272195
ENSG00000232192.1_9	0	0	0	0	KIF26B-AS1
ENSG00000238224.1_10	0	0	0	0	ENSG00000238224
ENSG00000231612.1_10	0	0	0	0	ENSG00000231612
ENSG00000235096.2_10	0	0	0	0	ENSG00000235096
ENSG00000226876.3_11	0	0	0	0	SMYD3-AS1
ENSG00000230184.1_9	0	0	0	0	SMYD3-IT1
ENSG00000242042.1_10	0	0	1	1	LINC01743
ENSG00000225300.1_9	0	0	0	0	ENSG00000225300
ENSG00000260698.1_9	0	0	1	1	ENSG00000260698
ENSG00000235021.1_9	0	0	1	1	ENSG00000235021
ENSG00000260855.1_9	0	0	1	1	ENSG00000260855
ENSG00000227953.7_8	0	0	0	1	LINC01341
ENSG00000286747.1_5	0	0	1	1	ENSG00000286747
ENSG00000221953.5_7	0	0	0	1	LINC02897
ENSG00000259865.1_9	0	0	1	1	ENSG00000259865
ENSG00000290124.1_1	0	0	1	1	ENSG00000290124
ENSG00000290683.1_1	0	0	1	1	ENSG00000290683
ENSG00000232347.1_12	0	0	1	1	ENSG00000232347
ENSG00000289566.2_2	0	0	1	1	ENSG00000289566
ENSG00000289234.2_2	0	0	0	1	ZNF496-DT
ENSG00000289728.1_1	0	0	0	0	ENSG00000289728
ENSG00000286216.1_7	0	0	1	1	ENSG00000286216
ENSG00000290684.1_1	0	0	1	1	OR2W5P
ENSG00000236817.5_11	0	0	0	0	ENSG00000236817
ENSG00000235749.3_12	0	0	0	0	ENSG00000235749
ENSG00000289367.2_2	0	0	1	1	ENSG00000289367
ENSG00000290612.1_1	0	0	1	1	ENSG00000290612
ENSG00000290608.1_1	0	0	1	1	ENSG00000290608
ENSG00000229255.1_10	0	0	1	1	ENSG00000229255
ENSG00000224521.2_11	0	0	0	0	ENSG00000224521
ENSG00000227237.1_9	0	0	1	1	ZNF692-DT
ENSG00000227061.2_10	0	0	1	1	ENSG00000227061
ENSG00000228643.1_8	0	0	0	0	ENSG00000228643
ENSG00000235779.8_19	0	0	1	1	ENSG00000235779
ENSG00000277997.1_3	0	0	1	1	ENSG00000277997
ENSG00000233684.2_9	0	0	1	1	LINC01865
ENSG00000236856.1_8	0	0	1	1	ENSG00000236856
ENSG00000226277.2_10	0	0	1	1	ENSG00000226277
ENSG00000223985.2_9	0	0	1	1	LINC01874
ENSG00000284452.1_3	0	0	1	1	ENSG00000284452
ENSG00000225942.1_6	0	0	1	1	LINC01875
ENSG00000233633.2_11	0	0	0	1	ENSG00000233633
ENSG00000233296.2_9	0	0	0	0	TMEM18-DT
ENSG00000280360.1_7	0	0	1	1	ENSG00000280360
ENSG00000233970.1_9	0	0	1	1	ENSG00000233970
ENSG00000227713.2_11	0	0	1	1	ENSG00000227713
ENSG00000272342.1_12	0	0	0	1	LINC01115
ENSG00000223751.2_9	0	0	1	1	ENSG00000223751
ENSG00000231173.1_9	0	0	1	1	ENSG00000231173
ENSG00000237667.7_9	0	0	0	1	LINC01115
ENSG00000228799.6_9	1	0	0	1	LINC01939
ENSG00000234796.1_10	0	0	0	1	ENSG00000234796
ENSG00000235688.3_12	0	0	0	0	SNTG2-AS1
ENSG00000235403.1_10	0	0	0	0	ENSG00000235403
ENSG00000236665.1_9	0	0	0	0	ENSG00000236665
ENSG00000233553.1_9	0	0	0	0	ENSG00000233553
ENSG00000231482.3_10	0	0	0	0	ENSG00000231482
ENSG00000228613.1_11	0	0	1	1	ENSG00000228613
ENSG00000283766.1_3	0	0	1	1	ENSG00000283766
ENSG00000203635.2_10	0	0	1	1	ENSG00000203635
ENSG00000284600.1_7	0	0	0	0	ENSG00000284600
ENSG00000232057.1_7	0	0	0	0	ENSG00000232057
ENSG00000225619.1_9	0	0	0	0	MYT1L-AS1
ENSG00000289941.1_1	0	0	1	1	ENSG00000289941
ENSG00000290112.1_1	0	0	1	1	ENSG00000290112
ENSG00000234929.3_12	0	0	1	1	ENSG00000234929
ENSG00000289608.2_2	0	0	1	1	ENSG00000289608
ENSG00000287583.1_5	0	0	1	1	ENSG00000287583
ENSG00000237720.2_11	0	0	1	1	ENSG00000237720
ENSG00000227364.1_10	0	0	1	1	ENSG00000227364
ENSG00000288786.1_1	0	0	1	1	ENSG00000288786
ENSG00000228391.1_10	0	0	1	1	ENSG00000228391
ENSG00000234423.2_10	0	0	0	1	LINC01250
ENSG00000236760.1_10	0	0	1	1	ENSG00000236760
ENSG00000226649.1_8	0	0	1	1	ENSG00000226649
ENSG00000224885.1_10	0	0	0	0	EIPR1-IT1
ENSG00000225234.1_9	0	0	0	0	TRAPPC12-AS1
ENSG00000271868.1_8	0	0	0	0	ENSG00000271868
ENSG00000235078.1_10	0	0	0	0	ENSG00000235078
ENSG00000242282.6_12	0	0	0	0	ENSG00000242282
ENSG00000234171.5_12	0	0	0	1	RNASEH1-DT
ENSG00000287126.1_4	0	0	1	1	ENSG00000287126
ENSG00000237370.1_9	0	0	0	0	ENSG00000237370
ENSG00000289136.1_1	0	0	1	1	ENSG00000289136
ENSG00000224661.1_10	0	0	0	0	ENSG00000224661
ENSG00000237401.8_14	0	0	0	1	LINC01304
ENSG00000229550.1_7	0	0	1	1	ENSG00000229550
ENSG00000231532.6_9	0	0	0	1	LINC01249
ENSG00000289300.2_2	0	0	1	1	ENSG00000289300
ENSG00000232835.1_7	0	0	1	1	ENSG00000232835
ENSG00000224128.1_10	0	0	0	1	LINC01248
ENSG00000230090.5_12	0	0	1	1	ENSG00000230090
ENSG00000242540.3_11	0	0	0	0	ENSG00000242540
ENSG00000236106.3_10	0	0	1	1	ENSG00000236106
ENSG00000237266.2_10	0	0	1	1	LINC01810
ENSG00000232044.8_11	0	1	0	1	SILC1
ENSG00000234275.4_10	0	0	1	1	ENSG00000234275
ENSG00000227007.1_8	0	0	0	1	LINC01247
ENSG00000226488.2_8	0	0	1	1	LINC01824
ENSG00000236172.7_17	0	0	0	1	MIR7515HG
ENSG00000286851.1_3	0	0	1	1	ENSG00000286851
ENSG00000205837.7_9	0	0	0	1	LINC00487
ENSG00000225964.6_10	0	0	0	1	NRIR
ENSG00000271947.1_8	0	0	1	1	ENSG00000271947
ENSG00000228203.8_11	0	0	0	0	GRASLND
ENSG00000223884.7_11	0	0	0	0	ENSG00000223884
ENSG00000272002.1_9	0	0	1	1	LINC02973
ENSG00000229727.7_8	0	0	1	1	ENSG00000229727
ENSG00000287119.1_3	0	0	1	1	ENSG00000287119
ENSG00000230515.1_10	0	0	1	1	ENSG00000230515
ENSG00000235576.3_8	0	0	0	1	LINC01871
ENSG00000290050.1_1	0	0	1	1	ENSG00000290050
ENSG00000290092.1_1	0	0	1	1	ENSG00000290092
ENSG00000226506.6_11	0	0	1	1	ENSG00000226506
ENSG00000235665.6_11	0	0	0	1	LINC00298
ENSG00000286857.1_3	0	0	1	1	ENSG00000286857
ENSG00000236790.7_10	0	0	0	1	LINC00299
ENSG00000229740.3_8	0	0	1	1	ENSG00000229740
ENSG00000289191.2_2	0	0	1	1	ENSG00000289191
ENSG00000236008.5_12	0	0	1	1	LINC01814
ENSG00000285591.1_6	0	0	1	1	ENSG00000285591
ENSG00000231083.1_10	0	0	1	1	ENSG00000231083
ENSG00000235092.7_12	1	0	0	0	ID2-AS1
ENSG00000290023.1_1	0	0	1	1	ENSG00000290023
ENSG00000242136.1_8	0	0	1	1	ENSG00000242136
ENSG00000261104.1_8	0	0	1	1	ENSG00000261104
ENSG00000244310.2_10	0	0	1	1	ENSG00000244310
ENSG00000240980.1_8	0	0	1	1	ENSG00000240980
ENSG00000239300.6_10	0	0	0	0	ENSG00000239300
ENSG00000271855.1_10	0	0	0	0	ENSG00000271855
ENSG00000240687.4_11	0	0	1	1	ENSG00000240687
ENSG00000244260.2_10	0	0	1	1	ENSG00000244260
ENSG00000243491.1_10	0	0	1	1	ENSG00000243491
ENSG00000269973.1_10	0	0	1	1	ENSG00000269973
ENSG00000287305.1_6	0	0	1	1	ENSG00000287305
ENSG00000289033.2_2	0	0	0	0	ENSG00000289033
ENSG00000188525.4_11	0	0	0	0	ENSG00000188525
ENSG00000260476.1_9	0	0	1	1	ENSG00000260476
ENSG00000260077.1_9	0	0	1	1	ENSG00000260077
ENSG00000271787.1_9	0	0	0	0	ENSG00000271787
ENSG00000233502.1_11	0	0	1	1	ENSG00000233502
ENSG00000285872.3_10	0	0	1	1	ENSG00000285872
ENSG00000257135.8_12	0	0	0	1	ODC1-DT
ENSG00000234818.1_8	0	0	0	0	ENSG00000234818
ENSG00000243819.4_6	0	0	0	1	RN7SL832P
ENSG00000236162.1_8	0	0	1	1	ENSG00000236162
ENSG00000272275.1_10	0	0	0	0	ENSG00000272275
ENSG00000271952.3_9	0	0	1	1	LINC01954
ENSG00000232056.1_10	0	0	1	1	ENSG00000232056
ENSG00000145063.15_10	0	0	1	1	ENSG00000145063
ENSG00000230952.1_9	0	0	1	1	LINC03037
ENSG00000224177.8_8	0	0	0	1	LINC00570
ENSG00000231403.1_8	0	0	1	1	ENSG00000231403
ENSG00000285569.4_6	0	0	1	1	ENSG00000285569
ENSG00000276411.1_10	0	0	1	1	ENSG00000276411
ENSG00000228496.2_5	0	0	0	0	ENSG00000228496
ENSG00000203643.3_11	0	0	0	0	ENSG00000203643
ENSG00000230790.2_11	0	0	0	0	ENSG00000230790
ENSG00000224184.7_9	0	0	1	1	MIR3681HG
ENSG00000289856.1_1	0	0	1	1	ENSG00000289856
ENSG00000290030.1_1	0	0	1	1	ENSG00000290030
ENSG00000223360.1_8	0	0	1	1	ENSG00000223360
ENSG00000286427.1_5	0	0	1	1	ENSG00000286427
ENSG00000261117.1_8	0	0	1	1	ENSG00000261117
ENSG00000225649.7_12	0	0	1	1	ENSG00000225649
ENSG00000285876.1_6	0	0	1	1	ENSG00000285876
ENSG00000229370.1_8	0	0	1	1	ENSG00000229370
ENSG00000230448.5_9	0	0	0	1	LINC00276
ENSG00000227718.1_5	0	0	1	1	ENSG00000227718
ENSG00000228505.5_8	0	0	1	1	ENSG00000228505
ENSG00000287291.1_5	0	0	1	1	ENSG00000287291
ENSG00000235127.1_7	0	0	1	1	ENSG00000235127
ENSG00000234022.1_7	0	0	1	1	ENSG00000234022
ENSG00000224194.1_10	0	0	1	1	ENSG00000224194
ENSG00000231031.6_6	0	0	1	1	LINC01804
ENSG00000237326.1_10	0	0	1	1	ENSG00000237326
ENSG00000233718.9_10	0	1	0	0	MYCNOS
ENSG00000223850.1_8	0	1	0	1	MYCNUT
ENSG00000226764.2_11	0	0	1	1	ENSG00000226764
ENSG00000236289.4_9	0	1	0	1	GACAT3
ENSG00000236989.5_10	0	0	1	1	ENSG00000236989
ENSG00000226041.1_5	0	0	1	1	ENSG00000226041
ENSG00000228876.4_9	0	0	1	1	ENSG00000228876
ENSG00000231266.1_7	0	0	1	1	ENSG00000231266
ENSG00000285354.1_7	0	0	1	1	ENSG00000285354
ENSG00000232444.1_7	0	0	1	1	ENSG00000232444
ENSG00000224400.5_5	0	0	1	1	ENSG00000224400
ENSG00000289364.2_2	0	0	1	1	ENSG00000289364
ENSG00000237633.4_10	0	0	0	0	ENSG00000237633
ENSG00000279663.3_4	0	0	1	1	ENSG00000279663
ENSG00000223536.7_11	0	0	1	1	ENSG00000223536
ENSG00000237670.1_6	0	0	1	1	LINC01866
ENSG00000287881.1_3	0	0	1	1	ENSG00000287881
ENSG00000287849.2_5	0	0	1	1	ENSG00000287849
ENSG00000260331.1_8	0	0	1	1	ENSG00000260331
ENSG00000224626.1_5	0	0	1	1	ENSG00000224626
ENSG00000287284.1_3	0	0	1	1	ENSG00000287284
ENSG00000236204.7_10	0	0	0	1	LINC01376
ENSG00000234597.2_8	0	0	1	1	ENSG00000234597
ENSG00000237992.3_9	0	0	1	1	LINC01808
ENSG00000235911.1_5	0	0	0	1	ENSG00000235911
ENSG00000228784.9_8	0	0	0	1	LINC00954
ENSG00000271991.3_11	0	0	1	1	TTC32-DT
ENSG00000227210.2_11	0	0	0	0	WDR35-DT
ENSG00000223734.3_9	0	0	1	1	LAPTM4A-DT
ENSG00000234378.1_12	0	0	1	1	ENSG00000234378
ENSG00000290108.1_1	0	0	1	1	ENSG00000290108
ENSG00000228950.1_10	0	0	1	1	ENSG00000228950
ENSG00000227047.1_10	0	0	1	1	ENSG00000227047
ENSG00000269976.1_10	0	0	0	0	ENSG00000269976
ENSG00000231948.2_10	0	0	0	0	HS1BP3-IT1
ENSG00000270100.1_9	0	0	0	0	ENSG00000270100
ENSG00000236436.1_5	0	0	1	1	LINC02850
ENSG00000261012.2_10	0	0	1	1	ENSG00000261012
ENSG00000280390.1_6	0	0	0	0	ENSG00000280390
ENSG00000287956.1_5	0	0	1	1	ENSG00000287956
ENSG00000233005.2_11	0	0	1	1	ENSG00000233005
ENSG00000231204.7_9	0	0	1	1	ENSG00000231204
ENSG00000235537.3_9	0	0	1	1	ENSG00000235537
ENSG00000228538.7_9	0	0	1	1	ENSG00000228538
ENSG00000229621.2_9	0	0	1	1	LINC01822
ENSG00000228999.4_11	0	0	1	1	ENSG00000228999
ENSG00000234207.1_7	0	0	1	1	LINC01830
ENSG00000233587.2_8	0	0	1	1	LINC01884
ENSG00000232451.2_11	0	0	1	1	ENSG00000232451
ENSG00000223530.1_7	0	0	1	1	ENSG00000223530
ENSG00000233714.1_8	0	0	1	1	ENSG00000233714
ENSG00000223634.1_10	0	0	1	1	ENSG00000223634
ENSG00000235497.5_8	0	0	1	1	LINC02923
ENSG00000224361.1_9	0	0	0	0	ENSG00000224361
ENSG00000279526.2_5	0	0	0	0	ENSG00000279526
ENSG00000283031.2_11	0	0	0	0	ENSG00000283031
ENSG00000232642.2_11	0	0	0	0	ENSG00000232642
ENSG00000223754.1_10	0	0	0	0	ENSG00000223754
ENSG00000242628.6_9	0	0	0	0	ENSG00000242628
ENSG00000286829.1_5	0	0	1	1	ENSG00000286829
ENSG00000271936.1_8	0	0	0	0	ENSG00000271936
ENSG00000224165.8_11	0	0	0	0	DNAJC27-AS1
ENSG00000286645.1_6	0	0	1	1	ENSG00000286645
ENSG00000230452.1_7	0	0	0	1	LINC01381
ENSG00000289567.2_2	0	0	1	1	ENSG00000289567
ENSG00000235072.2_10	0	0	0	1	ARNILA
ENSG00000224220.1_7	0	0	0	0	DTNB-AS1
ENSG00000286707.1_5	0	0	1	1	ENSG00000286707
ENSG00000225378.1_10	0	0	1	1	ENSG00000225378
ENSG00000230286.1_11	0	0	0	0	ENSG00000230286
ENSG00000205500.8_11	0	0	0	0	MAPRE3-AS1
ENSG00000231636.1_9	0	0	0	0	AGBL5-AS1
ENSG00000272056.1_9	0	0	0	0	ENSG00000272056
ENSG00000229122.1_7	0	0	0	0	AGBL5-IT1
ENSG00000272148.1_8	0	0	0	0	ENSG00000272148
ENSG00000234945.8_19	0	0	0	0	GTF3C2-AS1
ENSG00000234072.1_9	0	0	0	0	GTF3C2-AS2
ENSG00000259080.1_10	0	0	0	0	ENSG00000259080
ENSG00000205334.4_10	0	0	0	1	LINC01460
ENSG00000289326.2_2	0	0	1	1	ENSG00000289326
ENSG00000223522.2_10	0	0	0	0	ENSG00000223522
ENSG00000229951.6_12	0	0	0	0	FOSL2-AS1
ENSG00000270640.1_11	0	0	0	0	ENSG00000270640
ENSG00000270210.1_10	0	0	1	1	ENSG00000270210
ENSG00000227938.1_10	0	0	1	1	ENSG00000227938
ENSG00000230730.1_10	0	0	0	0	ENSG00000230730
ENSG00000226833.7_12	0	0	0	0	PPP1CB-DT
ENSG00000273233.1_8	0	0	0	0	ENSG00000273233
ENSG00000229224.2_11	0	0	1	1	ENSG00000229224
ENSG00000286963.1_3	0	0	0	0	ENSG00000286963
ENSG00000288553.1_5	0	0	0	0	ENSG00000288553
ENSG00000230737.1_8	0	0	0	0	ENSG00000230737
ENSG00000197644.2_8	0	0	0	0	ENSG00000197644
ENSG00000233862.8_12	0	0	1	1	ENSG00000233862
ENSG00000287658.1_4	0	0	1	1	ENSG00000287658
ENSG00000235997.4_9	0	0	0	1	LINC01936
ENSG00000280154.1_7	0	0	1	1	ENSG00000280154
ENSG00000278908.1_9	0	0	1	1	ENSG00000278908
ENSG00000285984.1_6	0	0	1	1	ENSG00000285984
ENSG00000234579.1_7	0	0	0	0	ENSG00000234579
ENSG00000228563.1_8	0	0	0	0	ENSG00000228563
ENSG00000223647.1_8	0	0	1	1	LINC01946
ENSG00000273165.1_8	0	0	1	1	ENSG00000273165
ENSG00000271228.1_8	0	0	0	0	ENSG00000271228
ENSG00000288937.2_2	0	0	1	1	ENSG00000288937
ENSG00000272716.2_9	0	0	1	1	SLC30A6-DT
ENSG00000289727.1_1	0	0	0	0	ENSG00000289727
ENSG00000272754.1_10	0	0	1	1	ENSG00000272754
ENSG00000230046.1_9	0	0	0	0	BIRC6-AS1
ENSG00000276334.1_8	0	0	0	0	ENSG00000276334
ENSG00000276517.1_8	0	0	0	0	ENSG00000276517
ENSG00000274159.1_8	0	0	0	0	ENSG00000274159
ENSG00000290864.1_1	0	0	0	0	BIRC6-AS2
ENSG00000279544.1_4	0	0	0	0	ENSG00000279544
ENSG00000230876.8_8	0	0	0	1	LINC00486
ENSG00000236854.2_12	0	0	0	1	LINC00486
ENSG00000285577.1_6	0	0	0	0	ENSG00000285577
ENSG00000286415.1_3	0	0	1	1	ENSG00000286415
ENSG00000228262.11_18	0	0	0	1	LINC01320
ENSG00000237790.1_7	0	0	1	1	LINC01318
ENSG00000285754.1_6	0	0	1	1	ENSG00000285754
ENSG00000272027.2_12	0	0	1	1	ENSG00000272027
ENSG00000232153.3_11	0	0	1	1	ENSG00000232153
ENSG00000226994.9_15	0	0	1	1	ENSG00000226994
ENSG00000237320.2_8	0	0	1	1	ENSG00000237320
ENSG00000288535.1_5	0	0	1	1	ENSG00000288535
ENSG00000260025.2_9	0	0	1	1	CRIM1-DT
ENSG00000273090.1_8	0	0	0	0	ENSG00000273090
ENSG00000279519.1_7	0	0	0	0	ENSG00000279519
ENSG00000272054.1_10	0	0	0	0	ENSG00000272054
ENSG00000232028.1_9	0	0	1	1	PRKD3-DT
ENSG00000285925.1_4	0	0	0	0	ENSG00000285925
ENSG00000287316.1_5	0	0	1	1	ENSG00000287316
ENSG00000289545.2_2	0	0	1	1	ENSG00000289545
ENSG00000236213.4_11	0	0	0	0	ENSG00000236213
ENSG00000290100.1_1	0	0	0	0	ENSG00000290100
ENSG00000236572.1_10	0	0	1	1	ENSG00000236572
ENSG00000237803.6_9	0	0	0	1	LINC00211
ENSG00000235848.4_17	0	0	0	0	RMDN2-AS1
ENSG00000232973.14_17	0	0	0	0	CYP1B1-AS1
ENSG00000280276.1_3	0	0	1	1	ENSG00000280276
ENSG00000229160.1_10	0	0	1	1	ENSG00000229160
ENSG00000273006.1_8	0	0	1	1	ENSG00000273006
ENSG00000227292.1_11	0	0	1	1	ENSG00000227292
ENSG00000288994.1_1	0	0	0	0	ENSG00000288994
ENSG00000231367.6_11	0	0	1	1	LINC02613
ENSG00000287313.1_3	0	0	1	1	ENSG00000287313
ENSG00000235009.1_6	0	0	1	1	LINC01883
ENSG00000235586.1_9	0	0	0	0	ENSG00000235586
ENSG00000232518.3_15	0	0	0	0	ENSG00000232518
ENSG00000225284.1_8	0	0	0	0	ENSG00000225284
ENSG00000269210.3_9	0	0	0	0	ENSG00000269210
ENSG00000229692.3_13	0	0	0	0	SOS1-IT1
ENSG00000273035.1_10	0	0	0	0	ENSG00000273035
ENSG00000231312.8_13	0	0	0	0	MAP4K3-DT
ENSG00000289003.1_1	0	0	1	1	ENSG00000289003
ENSG00000227028.6_15	0	0	0	0	SLC8A1-AS1
ENSG00000289013.1_1	0	0	0	0	ENSG00000289013
ENSG00000288992.2_2	0	0	0	0	ENSG00000288992
ENSG00000287255.3_4	0	0	0	0	ENSG00000287255
ENSG00000285898.1_3	0	0	0	0	ENSG00000285898
ENSG00000287468.1_5	0	0	1	1	ENSG00000287468
ENSG00000233128.2_8	0	0	1	1	LINC01794
ENSG00000287145.1_5	0	0	1	1	ENSG00000287145
ENSG00000214691.9_8	0	0	1	1	LINC01913
ENSG00000234362.7_10	0	0	1	1	LINC01914
ENSG00000205086.8_11	0	0	0	1	LINC02898
ENSG00000226398.1_11	0	0	1	1	ENSG00000226398
ENSG00000224875.2_9	0	0	0	0	EML4-AS1
ENSG00000288886.2_2	0	0	0	0	ENSG00000288886
ENSG00000289082.1_1	0	0	1	1	ENSG00000289082
ENSG00000231826.9_12	0	0	0	1	LINC01819
ENSG00000233978.1_10	0	0	1	1	ENSG00000233978
ENSG00000230587.5_11	0	0	0	1	LINC02580
ENSG00000286796.1_3	0	0	1	1	ENSG00000286796
ENSG00000287387.1_3	0	0	0	0	ENSG00000287387
ENSG00000279873.2_6	0	0	0	1	LINC01126
ENSG00000234936.1_10	0	0	0	0	ENSG00000234936
ENSG00000288707.1_2	0	0	0	0	ENSG00000288707
ENSG00000273106.1_8	0	0	0	0	PPM1B-DT
ENSG00000289272.1_1	0	0	0	0	ENSG00000289272
ENSG00000259439.3_11	0	0	0	1	LINC01833
ENSG00000278957.1_10	0	0	1	1	ENSG00000278957
ENSG00000236502.3_8	0	0	0	0	SIX3-AS1
ENSG00000225156.2_10	0	0	1	1	ENSG00000225156
ENSG00000231156.1_7	0	0	1	1	ENSG00000231156
ENSG00000205054.9_10	0	1	0	1	LINC01121
ENSG00000231054.1_8	0	0	1	1	ENSG00000231054
ENSG00000286728.1_3	0	0	1	1	ENSG00000286728
ENSG00000286519.1_3	0	0	1	1	ENSG00000286519
ENSG00000228481.1_10	0	0	0	0	PRKCE-AS1
ENSG00000232696.1_9	0	0	0	0	ENSG00000232696
ENSG00000231336.1_10	0	0	0	0	ENSG00000231336
ENSG00000228100.2_9	1	1	0	1	LINC01820
[truncated: 17,975 more rows]

## Sheet: candidate features
ID	Feature	Data Source	Description	Category	Method (or reference) that have used the feature
1	H3K4me3 peak width	ENCODE	average peak width in ENCODE H3K4me3 samples	Epigenomics	DORGE
2	H3K4me2 peak width	ENCODE	average peak width in ENCODE H3K4me2 samples	Epigenomics	DORGE
3	H3K4me1 peak width	ENCODE	average peak width in ENCODE H3K4me1 samples	Epigenomics	DORGE
4	H3K27ac peak width	ENCODE	average peak width in ENCODE H3K27ac samples	Epigenomics	DORGE
5	H3K36me3 peak width	ENCODE	average peak width in ENCODE H3K36me3 samples	Epigenomics	DORGE
6	H3K9ac peak width	ENCODE	average peak width in ENCODE H3K9ac samples	Epigenomics	DORGE
7	H3K27me3 peak width	ENCODE	average peak width in ENCODE H3K27me3 samples	Epigenomics	DORGE
8	H3K9me2 peak width	ENCODE	average peak width in ENCODE H3K9me2 samples	Epigenomics	DORGE
9	H3K9me3 peak width	ENCODE	average peak width in ENCODE H3K9me3 samples	Epigenomics	DORGE
10	H3K79me2 peak width	ENCODE	average peak width in ENCODE H3K79me2 samples	Epigenomics	DORGE
11	H4K20me1 peak width	ENCODE	average peak width in ENCODE H4K20me1 samples	Epigenomics	DORGE
12	super enhancer percentage	dbSUPER	Overlap percentage with super enhancers in 99 different cell lines/tissues	Epigenomics	DORGE
13	promoter hypermethylation in cancer	COSMIC	Cancer and Normal methylation (median values) difference for promoter regions	Epigenomics	DORGE
14	gene body hypermethylation in cancer	COSMIC	Cancer and Normal methylation (median values) difference for gene body regions	Epigenomics	DORGE
15	S50 score	ENCODE	The S50 score, which determines the median replication timing (from 0–1), was calculated using a tool available from a previous study (Impact of replication timing on non-CpG and CpG substitution rates in mammalian genomes. Genome Res 20, 447-457 (2010).). Data are merged to different cell cycle stages (G1, S1, S2, S3 and S4). ﻿An S50 score that closes to 0 means early replication timing, whereas…	Epigenomics	DORGE
16	log gene length	GENCODE	The log2-transformed length of lncRNA gene	Genomics	DORGE
17	gene phyloP100way score	UCSC	Use bigWigAverageOverBed to calculate genic region mean phyloP100way score (select mean0 - average over bases with non-covered bases counting as zeroes)	Genomics	CRlncRC
18	gene phastCons100way score	UCSC	Use bigWigAverageOverBed to calculate genic region mean phastCons100way score (select mean0 - average over bases with non-covered bases counting as zeroes)	Genomics	CRlncRC
19	exon phyloP100way score	UCSC	Use bigWigAverageOverBed to calculate exon region mean phyloP100way score (select mean0 - average over bases with non-covered bases counting as zeroes)	Genomics	CRlncRC
20	exon phastCons100way score	UCSC	Use bigWigAverageOverBed to calculate exon region mean phastCons100way score (select mean0 - average over bases with non-covered bases counting as zeroes)	Genomics	CRlncRC
21	gene GC content	UCSC	GC percentage (GC number/all nucleic acids number) in genic region	Genomics	CRlncRC
22	exon GC content	UCSC	GC percentage (GC number/all nucleic acids number) in exon region	Genomics	CRlncRC
23	SINE number per kb	UCSC	Contained repeat element SINE number per kb	Genomics	CRlncRC
24	LINE number per kb	UCSC	Contained repeat element LINE number per kb	Genomics	CRlncRC
25	LTR number per kb	UCSC	Contained repeat element LTR number per kb	Genomics	CRlncRC
26	Satellite number per kb	UCSC	Contained repeat element satellite number per kb	Genomics	CRlncRC
27	location in CDT	GEO & ENCODE	1 indicates that lncRNA locates in CDT, 0 indicates that lncRNA doesn't locate in CDT in tumor samples	Genomics	CADTAD
28	k-mer	SEEKR	Count k-mer (k=6) number per transcript and normalized by transcript length, and then calculate the mean normalized value per gene. Extract PC1 as final value.	Genomics	this study
29	Gene expression logFC	TCGA	logFC of mean expression value of 10363 TCGA tumor and 730 normal samples per gene	Transcriptomics	this study
30	tissuse specificity	TCGA	Use 33 tumor tissue mean expression values to calculate tau score	Transcriptomics	this study
31	secondary structure MFE	RNAfold	Calculate minimum free energy (MFE) per transcript, and then calculate the mean value per gene	Transcriptomics	this study
32	secondary structure paired proportion	RNAfold	Calculate paired proportion per transcript, and then calculate the mean value per gene	Transcriptomics	this study
33	secondary structure paired GC proportion	RNAfold	Calculate paired GC proportion (GC content in paired sequence) per transcript, and then calculate the mean value per gene	Transcriptomics	this study
34	secondary structure information	RNAfold	Count 512 (4^3 * 2^3) trinucleotide and secendary structure combination number in lncRNA transcript, normalize them by gene length, and calculate the mean value per gene. Finally, extract PC1 to represent secondary structure information	Transcriptomics	PMirP
35	screen score	https://pubmed.ncbi.nlm.nih.gov/27980086/	﻿The screen score was calculated as | γ z-score from negative control gene distribution | x –log10 p-value. Max screen score in 7 cell lines (HeLa, K562, MCF7, MDA-MB-231, U87, HEK293T, iPSC)﻿.	Phenotype	this study
36	small protein number	SmProt	Count contained small protein (totally coveraged by gene) number per gene, which was normalized by gene length	Phenotype	this study
37	small protein length coverage	SmProt	Merged small protein genomic length per gene (small protein genomics length percentage of gene length), which was divided by gene length	Phenotype	this study
38	mRNA centrality	TCGA	Calculate the Pearson correlation between the expression of all lncRNAs and defined important mRNAs (CGC database v.94, the top 500 oncogenes and tumor suppressor genes from TUSON, and genes in PATHWAY IN CANCER from KEGG) getting a similarity matrix, and then transferred to an adjacency matrix by raising the similarity to a power. Then use an appropriate power to calculate the network between al…	Network	this study
39	miRNA centrality	TargetScan	predict interacted miRNA per transcript, and then calculate total number of unique interacted cancer-related miRNA per gene	Network	this study
40	protein centrality	ENCORI	Count interacted protein (important genes) degree per gene	Network	this study
41	exon mutation odds ratio	ExInAtor	(exon mutation number / exon non-mutation number) / (background mutation number / background non-mutation number); exon mutation: SNPs or 1-base indel	Mutation	ExInAtor
42	RNAsnp score	OncodriveFML	use PCAWG somatic SNP data and union all tumors' SNP. Predict every SNP score (RNAsnp) and calculate average functional impact socre per gene.	Mutation	OncodriveFML
43	CADD score	OncodriveFML	use PCAWG somatic SNP data and union all tumors' SNP. Download CADD score from website and calculate average functional impact socre per gene	Mutation	OncodriveFML
44	CNV	PCAWG	calculate CNV per gene in each sample according to TCGA methods, and then calculate mean CNV value per gene.	Mutation	this study

## Sheet: feature annotation
Gene	H3K4me3_peak_width	H3K4me2_peak_width	H3K4me1_peak_width	H3K27ac_peak_width	H3K36me3_peak_width	H3K9ac_peak_width	H3K27me3_peak_width	H3K9me2_peak_width	H3K9me3_peak_width	H3K79me2_peak_width	H4K20me1_peak_width	super_enhancer_percentage	promoter_hypermethylation_in_cancer	gene_body_hypermethylation_in_cancer	S50_score	log_gene_length	gene_phyloP100way_score	gene_phastCons100way_score	exon_phyloP100way_score	exon_phastCons100way_score	gene_GC_content	exon_GC_content	SINE_number_per_kb	LINE_number_per_kb	LTR_number_per_kb	Satellite_number_per_kb	location_in_CDT	k-mer	Gene_expression_logFC	tissue_specificity	secondary_structure_MFE	secondary_structure_paired_GC_proportion	secondary_structure_paired_proportion	secondary_structure_information	screen_score	small_protein_number	small_protein_length_coverage	mRNA_centrality	miRNA_centrality	protein_centrality	exon_mutation_odds_ratio	RNAsnp_score	CADD_score	cnv
ENSG00000243485.5_11	0.550562	0	0	0	0	0	0	0	0	0	0	0	0	0	0.4296	10.6036	-0.149996	0.0381812	-0.213917	0.0457757	0.488432	0.531832	0	0.642674	1.28535	0	0	8.02907	0.00235998	0.795552	-218.1	0.561099	0.630484	3.26102	0	0	0	3.46623e-06	356	0	0	0	0	2.05544
ENSG00000237613.2_6	0	0	0	0	0	0	0	0	0	0	0	0	0	0	0.4296	10.5774	0.0121584	0.0488272	0.0121321	0.0561288	0.502618	0.5242	0.65445	0.65445	0.65445	0	0	6.62681	0.00031515	0.905879	-309.25	0.606285	0.627817	4.4219	0	0	0	0.00680789	396	0	0	0	0	2.05976
ENSG00000290826.1_1	0.484551	1.27778	0.550239	0	0	0	4.64871	0	0	0	0	0	0	0	0.4345	12.6704	0.142788	0.0744706	0.571166	0.18155	0.342691	0.381895	0	0	0	0	0	-11.1481	0	0	-336.1	0.427536	0.585573	-8.56862	0	0	0	0	411	0	0	0	0	2.09827
ENSG00000238009.6_14	1.11798	0	0	2.47423	0	4.33553	4.28806	0	0.321337	1.8	0	0	0	0	0.4663	15.4392	0.135984	0.13298	0.108713	0.177206	0.399064	0.474503	0.292602	0.135047	0.157555	0	0	-0.57852	0.0044122	0.739257	-286.02	0.527853	0.582267	0.850942	0.807262	0	0	1.26549e-05	754	6	0	0.02095	3.997	2.10007
ENSG00000239945.1_12	0	0	0	1.31701	0	0	3.53864	0	0	0	0	0	0	0	0.4498	10.6027	0.0133453	0.142979	0.0158529	0.168561	0.48746	0.474602	0	0	0	0	0	0.235831	0	0	-428.3	0.524823	0.641395	1.17118	0	0	0	0	398	0	0	0	0	2.10007
ENSG00000239906.1_10	0	0	0	0	0	0	0	0	0	0	0	0	0	0	0.4902	9.10329	0.0523236	0.190173	0.0424706	0.192167	0.527273	0.5387	0	0	0	0	0	5.91913	0.0360921	0.874395	-110.5	0.589109	0.625387	6.05252	0	0	0	0.00213752	153	0	0	0	0	2.10007
ENSG00000241860.7_11	0	0	0	0	0	0	0	0	0	0	0	0	0	0	0.4977	14.9832	-0.0350758	0.0887401	-0.0216748	0.0990553	0.449628	0.452309	0.648368	0	0.216123	0	0	-1.66137	0.00870265	0.870999	-523.517	0.512627	0.642764	-1.64842	1.57398	9.2624e-05	0.143783	0.149884	1043	0	0	0	0	2.10007
ENSG00000241599.1_10	0	0	0	0	0	0	0	0	0	0	0	0	0	0	0.4345	10.0768	0.0481194	0.134492	0.0735033	0.092488	0.432407	0.400438	0	0.925926	0	0	0	-8.59157	0.00118478	0.980771	-90.4	0.430328	0.533917	-5.7284	0	0	0	0.000329909	149	0	0	0	0	2.10007
ENSG00000228463.4	2.14888	0	0	2.79639	0.449309	0	3.51756	0	0.321337	0	0	0	0	0	0.472	15.2746	0.120962	0.113334	0.422479	0.257949	0.391887	0.443601	0.201821	0.100911	0.227049	0	0	-3.41961	0.0129789	0.765049	-432.85	0.499902	0.616326	-2.2416	9.71718	0	0	4.38202e-05	779	5	0	0.0028	0.101	2.10799
ENSG00000286448.1_3	0	0	0	0	0	0	0.620609	0	0	0	0	0	0	0	0.4552	10.8146	0.0128057	0.146242	0.0127976	0.110556	0.486396	0.463315	0.555247	0	1.11049	0	0	-1.28104	0	0	-197.6	0.538265	0.532609	-0.939612	0	0	0	0	269	0	0	0	0	2.10799
ENSG00000236601.1	0	0	0	0	0	0	0	0	0	0	0	0	0	0	0.484	12.7415	-0.0156205	0.0627354	0.0202866	0.107405	0.482477	0.491339	0.584112	0.292056	0.146028	0	0	3.76881	0.000644141	0.861096	-148.05	0.548677	0.628269	1.83502	0	0	0	4.29189e-08	238	0	0	0	0	2.10727
ENSG00000236743.1	0	0	0	0	0	0	0	0	0	0	0	0	0	0	0.472	11.1668	-0.00197564	0.0584411	-0.0139364	0.0961938	0.494128	0.532544	0	0	0.869943	0	0	7.537	0.000202082	0.79062	-223.8	0.614213	0.58284	4.77718	0	0	0	4.61599e-09	268	0	0	0	0	2.10727
ENSG00000235146.2_8	0.491573	0	0	0	0	0	0	0	0.321337	0	0	0	0	0	0.472	12.8017	0.0176996	0.0664884	0.0351024	0.119691	0.485574	0.486614	0.70028	0.420168	0.140056	0	0	2.3406	0.0093376	0.76743	-147	0.545031	0.616563	0.600407	0	0	0	0.00972407	240	0	0	0.0616	1.327	2.10727
ENSG00000291215.1_2	735.997	307.422	78.9545	643.353	23.5	383.046	0.210773	0	0	172.813	1.68831	0.0606061	0	0	0.4758	15.6884	0.0240085	0.113416	0.0146889	0.15054	0.464965	0.575007	0.624953	0	0.18938	0	0	11.9083	0	0	-1543.55	0.625796	0.663608	6.36222	0	0	0	0	966	0	0.185934	0.0038	6.982	2.10763
ENSG00000235373.1	0	0	0	0	0.253456	0	0	0	0	0	0	0	0	0	0.4622	13.0021	-0.0775496	0.0414734	-0.0680613	0.048371	0.452706	0.44856	0.609459	0	0.365675	0	0	-3.85278	0.00453753	0.910984	-1670.4	0.492614	0.640741	-3.42702	0	0	0	0.913278	866	11	0	0	0	2.10619
ENSG00000229905.1_8	0	0	0	0	0	0	0	0	0	0	0	0	0	0	0.4493	10.0755	0.0727433	0.174672	0.11148	0.169419	0.431881	0.401316	0	0.926784	0	0	0	-8.10619	0.00504854	0.964025	-89.1	0.5	0.47807	-3.643	1.18742	0	0	0.0286705	136	0	0	0	0	2.10619
ENSG00000237491.10_14	874.407	496.456	41.8565	754.121	42.8502	435.408	6.11475	13.6875	308.203	162.547	7.68831	0	0	0	0.6394	14.9348	0.0364891	0.105272	0.0599293	0.116163	0.404355	0.419826	0.223506	0.255436	0.0319295	0.159647	0	1.07753	0.112244	0.845047	-328.309	0.552724	0.597441	1.21858	0.447165	0	0	0.638151	1061	97	2.18601	0.0479667	3.22833	2.10871
ENSG00000290784.1_2	70.7683	104.678	62.5957	346.327	7.64977	76.4276	0	0	0.784062	23.24	29.4935	0.020202	-0.576	0	0.4644	14.0391	0.0233027	0.0555626	0.658124	0.288486	0.397232	0.424312	0.118807	0.118807	0	0	0	-4.55645	0	0	-244	0.492337	0.598624	-1.77927	0	0	0	0	287	0	0	0	0	2.10871
ENSG00000177757.2_6	87.0323	151.189	200.687	752.887	63.03	129.743	0	0	0	146.36	109.805	0.0505051	0	-0.576	0.4487	11.2685	-0.00416052	0.0606595	-0.0167273	0.0669214	0.485205	0.502825	0	0	0.405351	0	0	4.36093	0.0139543	0.778072	-660.4	0.564593	0.644068	2.15241	0.164834	0	0	0.000945856	527	1	0	0.091475	2.572	2.10835
ENSG00000225880.6_9	679.772	556.9	183.089	555.51	2.91935	359.474	0.531616	0	0.257069	471.253	39.5974	0.010101	0	0	0.4779	11.6935	0.058055	0.0607515	0.058055	0.0607515	0.443841	0.443841	0	0	0	0	0	-2.33963	0.326112	0.524699	-964.3	0.485226	0.653986	-2.63878	0	0	0	0.00159159	770	21	0.609303	0.06155	5.077	2.11195
ENSG00000228794.12_12	796.691	972.822	640.275	981.892	755.24	455.77	9.5363	18.8125	5.68638	659.92	308.831	0.0707071	-0.563	-0.671	0.519	15.0663	0.00219747	0.0601936	-0.00382359	0.0515508	0.46533	0.478171	0.0291469	0.0874406	0.0874406	0	0	3.42487	-0.044616	0.667375	-694.091	0.555645	0.615993	1.54716	0.553578	0.000262322	0.219184	0.0130521	1238	173	0.676946	0.0518854	2.58715	2.16559
ENSG00000288531.1_5	11.8553	98.8111	61.1627	25.6907	1.1106	13.1711	399.316	12.8438	2.56041	0	9.48052	0.0707071	0	-0.698	0.4339	12.9616	-0.0490826	0.0740905	-0.0471622	0.0907102	0.494923	0.51367	0.12536	0	0	0	0	6.18786	0	0	-736.7	0.580804	0.608067	3.20971	0	0	0	0	752	0	0.533013	0.0690857	2.61957	2.18035
ENSG00000230368.2_6	122.879	375.356	262.435	17.4768	2.78111	53.0263	573.946	6.625	6.48072	4.86667	26.5584	0.010101	-0.549	0.5165	0.4136	13.1087	0.454492	0.37663	0.360581	0.36615	0.481377	0.487062	0.226424	0.226424	0	0	0	-0.148041	0.063273	0.897579	-245.267	0.542636	0.546304	-0.342947	1.08752	0.000226424	0.48715	1.42985e-06	554	1	0.728441	0.0376694	2.93872	2.18503
ENSG00000272438.1_9	866.32	1419.64	1906.94	716.314	62.2604	680.118	4291.97	0	69.6118	38.52	390.766	0.030303	-0.599	-0.517	0.3394	13.4439	-0.0861965	0.0631567	-0.111405	0.0212365	0.614736	0.626781	0.35897	0.628197	0	0	0	22.8102	0.492135	0.878944	-133.4	0.699115	0.643875	13.6149	0	0.00197433	0.289419	0.00385655	116	125	0	0.0453875	4.28691	2.21634
ENSG00000230699.2_9	27.3708	187.878	511.83	147.314	11.6175	85.3487	2072.61	0	24.9332	0	170.532	0.010101	-0.534	-0.526	0.3483	11.7789	-0.159808	0.0175074	-0.173965	0.0158787	0.585373	0.596779	0.569152	0.569152	0	0	0	15.1172	0.253104	0.948389	-1286.5	0.671171	0.656589	10.6396	0	0.00455322	0.754411	0.0434559	673	42	0.985342	0.03469	4.17	2.21562
ENSG00000241180.1_11	1.70084	0	53.2656	64.9639	3.90323	5.41447	1439.69	0	5.58098	0	18.5325	0.010101	-0.569	0	0.4136	9.64566	-0.316345	0.0266767	-0.283476	0.0454244	0.589263	0.600451	1.24844	1.24844	0	0	0	17.254	0.0690908	0.960659	-178.6	0.718978	0.61851	12.9473	0.0860759	0	0	0.007298	175	8	1.45986	0.0299	3.411	2.21562
ENSG00000223764.2_10	168.989	784.078	1557.06	327.812	22.9424	198.171	3420.44	0	41.3959	3.68	443.714	0	-0.709	-0.5725	0.3228	12.0196	-0.178245	0.0636891	-0.178245	0.0636891	0.616811	0.616811	0	0.240848	0	0	0	17.8471	0.236322	0.90449	-942.967	0.693558	0.675009	12.0052	0.249067	0	0	0.00319529	740	57	1.20144	0.0394333	3.00627	2.21634
ENSG00000272512.1_8	334.976	815.156	646.141	355.763	46.4447	406.375	1393.72	0	26.3316	59.88	427.39	0.030303	0.5435	0	0.3959	11.0265	-0.440826	0.00653404	-0.440826	0.00653404	0.661553	0.661553	0	0.479386	0	0	0	22.2595	0.550303	0.780309	-1025.34	0.728472	0.690316	12.7465	5.64448	0	0	4.79195e-05	444	37	0.765394	0.0307	3.65814	2.2221
ENSG00000224969.1_10	1305.54	1704.06	280.486	1431.98	6.19585	1098.51	22.1335	0	6.15167	9.33333	0	0.040404	-0.53	0	0.4011	10.2252	-0.0325739	0.0270134	-0.0760552	0.028913	0.446951	0.456476	0.835422	1.67084	0	0	0	-1.63607	0.23055	0.732127	-180.4	0.521341	0.696391	-0.863616	0	0	0	0.00282724	180	4	2.4568	0.0302333	3.01667	2.22426
ENSG00000242590.1_9	5.4691	3.93333	18.0981	12.951	511.401	18.2303	76.2178	0	10.3856	0	218.909	0.020202	0	0	0.4037	10.0821	0.00875554	0.125155	0.401808	0.288216	0.622694	0.594527	0	0	0	0	0	16.9327	0	0	-150.1	0.680769	0.646766	9.60974	0	0	0	0	164	0	0.614486	0.0806333	3.86933	2.22714
ENSG00000291156.1_2	1112.69	2247.77	1702.56	316.32	19.3088	773.237	2597.34	0	56.3213	36.7467	482.442	0.040404	0.6245	0	0.3676	12.7256	-0.0737235	0.0991528	0.439496	0.231981	0.628525	0.575446	0	0	0	0	0	8.22271	0	0	-306.82	0.582973	0.649179	4.67637	0	0.000147645	0.0178651	0	508	0	0.845796	0.0397731	5.32	2.22714
ENSG00000273443.1_10	97.0183	430.633	561.402	77.1778	3.75576	187.888	1174.4	0	8.41902	6.70667	162.753	0.030303	0	0.6335	0.355	10.0782	-0.0891591	0.101432	0.0846779	0.130238	0.651249	0.648975	0	0	0.925069	0	0	22.307	0.248044	0.726526	-357.4	0.72482	0.670688	15.1547	0.122172	0	0	6.5976e-06	333	4	0.909394	0.05522	5.3804	2.22714
ENSG00000285812.1_4	11.6447	14.6	240.849	37.0309	138.339	30.1382	54.6089	39.9688	287.578	316.867	203.532	0.0707071	0	0	0.3728	12.776	-0.0112218	0.114967	0.0303498	0.0749543	0.435415	0.455708	0.570288	0	0	0	0	-0.898785	0	0	-309.7	0.560656	0.557078	-1.4811	0	0.00071286	0.0463359	0	346	0	0	0.0377	2.44491	2.22786
ENSG00000223823.1_6	249.583	769.133	1312.67	1254.36	19.9516	447.757	1102.73	0	27.7455	18.8	49.974	0.0606061	0.632	0.459	0.3268	12.7814	-0.113004	0.110898	-0.280036	0.032334	0.65	0.646914	0.142045	0.142045	0	0	0	23.1275	0.0748753	0.766911	-703.6	0.747485	0.61358	13.0836	0	0	0	0.00320083	460	8	0.468734	0.0517094	4.62331	2.2275
ENSG00000272141.1_8	28.0871	173.311	452.859	108.552	91.2166	57.2961	965.836	0	14.5501	34.5733	238	0.161616	-0.634	-0.697	0.3228	9.94691	-0.430371	0.00805268	-0.430371	0.00805268	0.657548	0.657548	0	0	0	0	0	23.357	0.923659	0.771379	-447.3	0.741433	0.650456	14.3062	0	0	0	0.0118635	358	1	1.25507	0.07287	3.5573	2.22966
ENSG00000205231.1_9	92.5435	292.789	619.895	53.6856	78.4424	133.329	2088.94	0	110.311	50.1467	205.312	0.030303	-0.451	0.5135	0.4813	12.6662	-0.162098	0.0558525	-0.149057	0.0804037	0.610308	0.618063	0.307692	0	0.153846	0	0	19.8512	-0.0207699	0.884421	-1495.3	0.685957	0.665345	11.8867	0	0	0	0.00111505	661	2	1.08276	0.0483	3.14974	2.23002
ENSG00000260179.1_8	28.684	149.489	286.266	238.791	177.88	86.5329	4.40984	0	5.69666	24.9733	145.844	0.040404	0	-0.522	0.3959	10.6055	-0.0516682	0.0721913	-0.0516682	0.0721913	0.557124	0.557125	0	0	0.641849	0	0	11.3154	0.0977856	0.7372	-622.6	0.625235	0.681643	7.00283	0	0	0	0.00161186	469	16	0.588443	0.07708	3.27	2.23794
ENSG00000230415.1_8	68.8413	241.767	257.708	100.358	30.5069	115.553	19.7939	17.25	20.2828	20.96	8.61039	0.020202	0	0	0.3626	12.3437	-0.0209721	0.0951345	-0.0918012	0.0598421	0.500577	0.625731	0.769527	0	0	0	0	21.7806	0.415945	0.722847	-129.6	0.687771	0.624986	14.2695	0.247327	0	0	0.0710832	178	34	0.864303	0.0261077	3.56923	2.23974
ENSG00000240731.1_11	10.7865	166.989	577.847	1033.24	561.509	102.178	0.409836	0	0.928021	771.04	678	0.10101	0	0	0.3728	10.115	-0.0909811	0.051541	-0.100386	0.125567	0.479711	0.419689	0.901713	0	0	0	1	-1.91624	0.45849	0.43019	-107	0.46875	0.580311	-3.39661	0	0	0	0.0525586	157	25	0	0.054975	1.99575	2.24082
ENSG00000224870.9_12	1890.06	1771.91	1199.68	1703.44	1413.37	1671.79	12.4918	0	8.57841	2058.21	632.506	0.0808081	0	0	0.3321	11.3061	-0.457453	0.0096252	-0.457453	0.0096252	0.593997	0.593997	0	0.394945	0	0	1	15.018	0.348958	0.372135	-747.529	0.663277	0.661698	10.4212	0	0	0	0.0132473	648	79	1.40733	0.0273286	5.34029	2.2419
ENSG00000272455.1_9	118.532	654.667	415.864	139.686	143.539	162.105	1.95082	0	0.514139	1616.87	219.701	0.0606061	0	0	0.4412	10.5727	-0.00157518	0.126557	-0.00157518	0.126557	0.494419	0.494419	1.3132	0	0.656599	0	1	2.96178	0.730653	0.542539	-616.3	0.549618	0.688116	1.80358	1.79942	0	0	0.0035287	505	17	0	0.0077	1.395	2.2419
ENSG00000225905.1_10	267.705	417.456	802.526	937.657	8.31797	340.757	310.785	0	11.5039	22.4133	11.013	0.010101	0.536	-0.599	0.3119	11.2568	-0.326917	0.0324953	-0.0526538	0.0699503	0.665713	0.740331	0	0.408664	0	0	1	38.1702	0.111503	0.869489	-272.8	0.842541	0.666667	22.4128	0	0	0	0.00228532	197	1	0	0.06002	5.044	2.2419
ENSG00000225285.1_9	753.729	1667.19	2968.37	3906.76	13.2903	1504.41	574.991	0	27.0437	56.2133	45.5195	0	-0.507	0.524	0.3217	11.9784	-0.343757	0.0564186	-0.150183	0.145234	0.668401	0.673325	0	0	0	0	1	26.7567	0.273224	0.737666	-248	0.755757	0.680973	16.183	0	0	0	0.000171306	293	22	0.647248	0.0272923	2.92954	2.24118
ENSG00000290916.1_1	105.006	466.811	357.84	756.827	9.08295	179.125	5.98126	0	18.3393	0	2.96104	0	0	0	0.4037	12.602	-0.109801	0.061853	0.565395	0.246097	0.537719	0.605405	0.321699	0	0	0	1	20.7044	0	0	-196.9	0.70354	0.62901	12.3833	0	0.000160849	0.00932926	0	277	0	3.87911	0.066784	1.41256	2.23974
ENSG00000215014.5_11	2130.79	2374.09	611.667	2093.23	43.6521	2127.71	53.4707	9.90625	11.0129	3511.96	108.39	0	0	0	0.3743	11.5382	-0.0461627	0.135314	-0.207308	0.119511	0.561533	0.510856	0.672495	0	0	0	1	11.5129	0.0871542	0.952251	-509.4	0.597845	0.62662	5.90812	0	0	0	0.0229512	585	10	0	0.0658923	8.43162	2.22606
ENSG00000286989.1_5	469.826	600.044	575.739	66.6057	18.3733	182.263	897.347	0	19.9203	3.12	116.714	0	0	0.513	0.349	11.2228	-0.466174	0.00293096	-0.419556	0.00301913	0.64728	0.644809	0	0	0.41841	0	1	21.839	0	0	-848.3	0.700632	0.691803	13.5012	0	0	0	0	504	0	0.971859	0.0757	3.097	2.2257
ENSG00000272106.1_8	2453.25	2428.63	943.727	1874.6	55.7949	1927.09	5.97892	0	3.43959	795.8	468.857	0.313131	0	0	0.3676	10.9929	-0.17063	0.0607007	-0.17063	0.0607007	0.573602	0.573602	0	0	0	0	1	16.3857	-0.129754	0.755424	-768.5	0.676839	0.627085	8.81848	3.7347	0	0	0.537284	596	31	0.711633	0.0599286	7.10929	2.2257
ENSG00000272004.1_8	558.635	198.6	12.1196	765.049	2.66359	438.375	0	0	0	11.8133	0	0.20202	0	-0.638	0.3529	11.6786	-0.0905342	0.0482669	-0.144157	0.075525	0.491763	0.5175	0	0	0.305064	0	1	7.9334	0.00305625	0.477867	-137.2	0.568841	0.69	3.35962	0	0	0	4.02918e-05	125	22	0	0.00205	3.511	2.23974
ENSG00000268575.1_11	784.681	497.333	406.443	1407.81	4517.84	691.513	8.24824	7.375	14.3059	768.707	189.896	0.161616	0	-0.679	0.3577	15.0931	0.177479	0.140674	1.83071	0.568994	0.515549	0.524513	0.572197	0.114439	0	0	1	9.14449	0.0768094	0.848922	-1799.9	0.594469	0.633589	5.60591	15.009	0.000543587	0.509284	0.851636	830	458	1.24292	0.0351922	3.31926	2.2401
ENSG00000290854.1_2	667.053	287.844	335.443	1626.29	1749.44	435.217	3.65808	5.15625	6.21337	482.933	186.61	0.10101	-0.799	-0.681	0.4037	14.3687	0.0684814	0.0861873	0.705052	0.190358	0.521721	0.554228	0.709052	0.0472701	0.0472701	0	1	13.8976	0	0	-622.033	0.6305	0.657033	7.55025	0	0.000425431	0.76658	0	724	0	1.34513	0.0433328	3.61445	2.2401
ENSG00000231050.3_10	1824.94	1306.58	981.435	2007.71	40.7189	1380.22	6.08431	0	3.92545	590.88	111.13	0.040404	0	0	0.3885	10.5546	-0.377122	0.0058883	-0.377227	0.00616231	0.664229	0.659845	0	0	0	0	1	21.1168	0.148082	0.642826	-335.488	0.714854	0.607932	11.9774	0	0	0	0.000858352	445	5	0.686985	0.0538333	4.136	2.2401
ENSG00000233542.2_11	23.3525	87.8667	112.438	19.1418	3.19124	28.1579	1020.2	0	21.1208	0	46.4416	0.020202	0	-0.621	0.3577	11.245	-0.0079691	0.0723824	-0.0401057	0.0489375	0.520396	0.516723	0.824063	0	0.824063	0	1	6.32623	0.20399	0.82815	-491.7	0.607297	0.617707	4.86139	0	0	0	0.00274234	612	1	0.446178	0.051325	2.44488	2.2221
ENSG00000226969.1_11	690.61	677.2	506.407	544.918	4.73502	369.579	957.101	0	14.874	6.88	20.9221	0.010101	0	0	0.3483	9.76155	-0.114969	0.044379	-0.140883	0.0259665	0.644009	0.64684	0	0	0	0	1	21.6419	-0.0060164	0.722785	-133.65	0.674283	0.571203	10.9894	0	0	0	1.33406e-05	243	3	1.11828	0.0516333	3.93133	2.2221
ENSG00000271806.1_8	15.0295	59.8333	198.818	151.34	384.258	51.2368	136.82	0	5.55527	4.65333	168.234	0.10101	0	-0.658	0.3577	12.0348	-0.122692	0.0485462	-0.122692	0.0485462	0.557436	0.557436	0.476644	0.238322	0	0	1	11.5937	0.0260788	0.912535	-1627.2	0.642964	0.636797	7.37334	0	0	0	0.00377693	821	0	0.787838	0.0442071	2.99843	2.22138
ENSG00000182873.5_10	4.98174	1.83333	33.8158	27.5	519.217	31.5658	27.3372	0	11.5141	0	101.039	0.323232	0	0	0.3529	11.3421	-0.0694549	0.0900859	-0.0846811	0.0641344	0.577812	0.594579	0	0	0.385208	0	1	14.8279	0.0708912	0.530366	-373.05	0.680713	0.624792	9.86878	0.622739	0	0	0.0108692	493	22	0.993702	0.049425	2.23338	2.22174
ENSG00000234396.3_10	690.487	1052.28	2025.11	2474.95	26.5876	1613.12	203.478	0	61.329	61.4933	61.3506	0.0606061	0	0.54	0.3676	13.0042	-0.145033	0.0628169	0.761221	0.302061	0.575219	0.601227	0.730282	0	0	0	1	16.4335	0.0705936	0.8194	-115.7	0.73913	0.564417	11.4219	0.34056	0.00340798	0.823028	0.000715014	151	25	0	0.0402	3.88422	2.22138
ENSG00000287356.1_5	844.302	1307.06	3112.05	4094.48	39.1221	1530.68	753.143	0	43.7558	57.2933	90.7792	0.040404	0	0.5095	0.3438	12.9741	-0.68411	0.0284616	-0.612092	0.0386638	0.661198	0.661201	0	0	0	0	1	24.9805	0	0	-2449.5	0.734456	0.693935	15.5395	0	0	0	0	809	0	0.779832	0.0416759	3.46872	2.23506
ENSG00000272161.1_9	5.26124	9.06667	68.6411	26.2938	3.92396	47.7829	154.307	0	4.51157	0	5.8961	0	-0.7535	0	0.3577	8.94544	0.506503	0.403089	0.506503	0.403089	0.62069	0.62069	0	0	0	0	1	20.1521	-0.00515223	0.66181	-195.9	0.695946	0.600406	10.7435	0	0	0	0.00845202	208	1	1.53	0.0433	2.68925	2.23578
ENSG00000272420.1_9	0.608146	0	0.27512	0	5.97696	0	5.8829	0	78.4139	3.21333	3.77922	0.040404	0	0	0.3782	9.14975	0.0160475	0.0693785	0.0160475	0.0693785	0.360915	0.360915	0	0	0	0	1	-11.5991	0.218265	0.584662	-133.27	0.424699	0.584507	-9.62022	0	0	0	0.00371114	189	3	0	0.0405	3.43767	2.23542
ENSG00000224387.1_10	4.24579	68.7	379.333	39.4072	126.426	25.2237	403.422	0	4.89717	0	62.1688	0.030303	0	-0.519	0.3782	9.90539	-0.832368	0.00126799	-0.708143	0.00203736	0.645464	0.630769	0	0	0	0	1	20.2243	0.164029	0.926913	-171.7	0.70438	0.602198	13.4689	0	0	0	0.00417905	179	0	0.796802	0.0962571	2.02229	2.23074
ENSG00000229393.1_10	14.0098	242.867	606.218	127.719	92.0599	73.9737	322.806	0	7.25193	0	74.7532	0.0707071	-0.685	-0.623	0.3728	10.0265	-1.1961	0.000929051	-1.23926	0.000821012	0.649089	0.671206	0	0	0	0	1	26.5516	0.177889	0.939138	-216.4	0.762987	0.599222	15.2915	0	0	0	0.00523564	210	0	0.30903	0.0361	3.39533	2.23074
ENSG00000272449.3_11	2265.9	4086.61	5907.41	4277.83	67.3687	2262.79	4027.17	0	96.4653	121.307	549.403	0.010101	-0.458	0	0.4202	14.0875	-0.299631	0.0634994	-0.681905	0.00428664	0.631434	0.706874	0.287224	0.0574449	0	0	1	30.5005	0.422128	0.798957	-715.45	0.775987	0.706897	18.9289	6.88921	5.74449e-05	0.00557215	0.00201266	432	10	1.26787	0.0492831	5.03234	2.2311
ENSG00000238164.6_17	1478.96	1583.21	2038.95	3429.01	42.1359	1318.38	160.557	0	11.4293	147.2	32.2597	0.151515	-0.617	-0.535	0.4136	12.796	-0.496006	0.0202569	-0.49533	0.0133917	0.628656	0.628646	0.140607	0.56243	0	0	1	17.8541	0.187017	0.798857	-758.333	0.695589	0.63297	12.3227	0	0	0	0.00995137	871	0	0.441692	0.0609	8.11775	2.2311
ENSG00000225931.3_9	7.01966	5.15556	80.7608	8.20619	10.4355	32.3882	349.916	0	7.9563	0	9.35065	0.222222	0	-0.736	0.4011	11.7645	-0.180011	0.0258799	-0.222436	0.0193832	0.640126	0.64148	0	0.287439	0	0	1	21.689	0.128114	0.834291	-584.5	0.713457	0.664611	16.1006	0	0	0	0.00133914	378	0	0.351098	0.05832	2.6374	2.23074
ENSG00000228037.1_8	136.669	640.6	1048.86	1193.88	24.0691	142.921	129.173	0	32.4242	10.0533	24.5065	0.222222	0	0	0.4487	11.5382	-0.0190962	0.0554913	-0.0345687	0.0209185	0.511096	0.484026	0.336247	0.672495	1.68124	0	1	0.805952	0.0487375	0.833291	-190.3	0.556701	0.619808	1.92845	0	0	0	0.0060503	245	0	0	0.0724	3.0194	2.23002
ENSG00000289610.2_2	1721.18	1703.03	651.766	1980.89	11.0714	1274.45	7.83841	0	3.15424	127.92	6.36364	0.222222	-0.546	0	0.3728	8.81698	-0.191204	0.00806652	-0.191204	0.00806652	0.620843	0.620843	0	0	0	0	1	19.2713	0	0	-197.3	0.710884	0.651885	11.7831	0	0	0	0	200	0	6.63862	0.0038	9.99	2.23002
ENSG00000237058.1_8	20.5281	68.8667	287.569	53.8015	5.82028	88.7895	953.536	6.25	430.239	0	14.5844	0.131313	0	-0.5955	0.4994	11.9848	-0.141392	0.0367994	-0.22715	0.00649062	0.597089	0.533512	0	0	0.246731	0	1	7.68852	0.00741145	0.990935	-123.6	0.598291	0.627346	6.43176	0	0	0	0.00158259	127	1	1.17202	0.06867	3.3598	2.22822
ENSG00000285945.1_6	27.1503	5.52222	51.9617	10.3531	20.4677	12.4211	828.639	7.8125	1335.43	1.81333	50.7662	0	0	0	0.5098	14.0225	-0.481079	0.0491935	-0.263265	0.037285	0.540172	0.532884	0.0600925	0	0	0	1	5.2803	0	0	-191.8	0.625	0.607083	4.41903	0	0	0	0	179	0	3.43559	0.0357476	2.65426	2.2257
ENSG00000283259.1_8	0	0	0	0	0	0	19.4333	0	10.6401	0	0	0	0	0	0.5098	11.4873	-0.700911	0.0194051	-0.807628	0.0153291	0.574016	0.580831	0	0	0	0	1	11.5915	0	0	-494.5	0.647059	0.543131	8.87261	0	0	0	0	220	0	1.23372	0.031825	2.71336	2.2257
ENSG00000233234.1_10	4.36376	7.85556	18.8062	4.68814	1.82719	3	330.415	0	510.152	2.69333	0	0	0	0	0.5541	9.71939	-0.127967	0.00605813	-0.138738	0.00497858	0.518387	0.565074	0	0	0	0	1	10.4342	0.00127115	0.853788	-204.4	0.647929	0.556837	7.12436	0	0	0	0.069406	240	0	0.72959	0.05815	1.7435	2.22318
ENSG00000287396.1_3	11.1194	0	6.50478	1.66753	4.62673	8.32237	373.761	0	349.221	0	28.8052	0	0	-0.786	0.531	11.858	-0.196847	0.0308157	-0.301765	0.00846606	0.49542	0.509804	0.269397	0	0.269397	0	1	6.95773	0	0	-201	0.595122	0.618401	4.14578	0	0	0	0	214	0	1.19251	0.0672217	0.894348	2.22318
ENSG00000231630.1_10	4.22753	0	2.71053	0	0.735023	2.27632	128.148	0	147.781	0	7.66234	0	-0.528	0	0.531	9.1472	-0.270981	0.00524162	-0.234112	0.00562005	0.603175	0.592075	0	0	1.76367	0	1	15.0513	0.0143024	0.808322	-157.2	0.698473	0.610723	10.8366	0	0	0	3.41692e-07	179	0	0	0.085825	1.33425	2.22318
ENSG00000284745.1_8	34.4382	41.1667	266.718	329.451	12.477	126.382	841.55	40.875	836.65	1.33333	27.974	0	0.7595	-0.71	0.5974	12.9748	-0.225055	0.0590584	-0.138548	0.073214	0.525838	0.560459	0	0.248447	0	0	1	10.4692	0	0	-522.85	0.632702	0.651646	7.67619	0	0	0	0	463	0	1.71114	0.0461662	2.0946	2.21706
ENSG00000177133.14_12	1257.77	1119.98	1337.61	1048.02	142.668	560.553	4280.63	0	124.486	75.7733	505.857	0.040404	0.609	0	0.5882	13.2108	-0.270753	0.078603	-0.208373	0.0990318	0.623036	0.628888	0.105474	0	0	0	1	17.2132	-1.83996	0.954474	-674.009	0.682752	0.628772	10.2713	0	0	0	0.00837729	910	28	0.866577	0.0412683	4.70523	2.22354
ENSG00000226286.1_10	26.3076	57.0556	485.787	631.912	10.4355	26.7829	474.728	0	14.9769	10.3333	24.8571	0.0606061	-0.666	0	0.531	9.61287	-0.362178	0.00512899	-0.366704	0.00120682	0.582375	0.558635	0	0	0	0	1	10.4484	-0.121188	0.829445	-177.4	0.614907	0.686567	6.87808	0	0	0	0.00010879	207	0	0.585892	0.0109	3.036	2.2221
ENSG00000279839.1_8	14.3581	22.1444	315.23	537.665	30.8295	55.7237	365.799	0	46.5784	0	53.3506	0.020202	-0.526	-0.672	0.5707	11.3864	-0.510122	0.00413747	-0.510123	0.00413747	0.590586	0.590586	0.747105	0	0	0	1	15.6377	-0.0304428	0.961475	-1079.4	0.661494	0.649981	10.0683	0	0	0	0.00224696	665	3	0.630286	0.0700529	1.37394	2.22534
ENSG00000272235.1_8	14.6025	143.044	289.304	165.747	13.7028	61.8684	446.686	0	26.3419	10.3867	53.6883	0.0707071	0	-0.6915	0.5098	11.757	-0.462276	0.00232881	-0.462277	0.00232881	0.542329	0.542329	0	0.288934	0	0	1	8.52713	0.0551816	0.844914	-1326.2	0.625567	0.637388	6.46468	0	0	0	0.00212511	735	2	1.40638	0.0544167	1.45767	2.22246
ENSG00000287828.1_5	289.017	920.3	2493.5	2178.72	35.6728	821.026	1658.09	0	250.326	44.9467	183.61	0.010101	0.74	-0.591	0.484	13.3018	0.111056	0.158869	-0.617106	0.0363146	0.530204	0.60989	0.0990295	0	0	0	1	19.2485	0	0	-302.9	0.672764	0.675824	12.4076	0	0	0	0	250	0	0.217438	0.053942	3.8372	2.22246
ENSG00000286518.1_5	61.25	228.344	1050.75	1194.11	22.4724	268.237	837.187	23.6875	50.4319	6.33333	129.442	0	0	-0.601	0.472	12.5779	-0.244005	0.0377038	-0.266427	0.0241886	0.53173	0.541667	0	0.327118	0	0	1	9.1366	0	0	-1050.5	0.61676	0.64296	5.36796	0	0	0	0	707	0	0.640796	0.0536	2.21078	2.22426
ENSG00000272088.1_8	0.226124	0	0.830144	0.634021	0.490783	0	42.0468	0	19.9563	0	4.2987	0.0808081	0	0	0.4432	8.57743	-0.0511597	0.0531675	-0.0511597	0.0531675	0.403141	0.403141	0	2.6178	0	0	1	-10.1654	0.277905	0.681105	-85.1	0.479798	0.518325	-3.84206	0.963425	0	0	0.00158163	111	0	0	0	0	2.21202
ENSG00000238260.3_11	1498.71	1375.3	967.38	712.271	22.7051	1059.62	67.3021	0	6.97172	272.347	154.468	0	0	0.528	0.4994	10.9144	-0.259033	0.00491088	-0.259033	0.00491088	0.599482	0.599482	0	0	0	0	1	17.4816	0.363248	0.754272	-470.729	0.692362	0.597223	13.0436	0	0	0	0.0152499	489	6	0.482624	0.02085	4.31475	2.21022
ENSG00000227589.1_10	138.546	1139.07	940.297	436.858	12.1221	239.618	1236.41	4.0625	16.0283	904.653	348.831	0	0	-0.7125	0.519	13.2637	-0.0909978	0.0546237	-0.215451	0.00625862	0.488256	0.52122	0.406711	0.101678	0.915099	0	1	7.27088	0.131056	0.931313	-215.6	0.602381	0.557029	4.81105	0	0	0	4.12797e-09	233	2	2.89277	0.0457757	3.19292	2.2095
ENSG00000235131.1_9	16.3174	48.6111	537.012	455.147	10.2189	154.987	666.735	0	6.9383	0	121.455	0	0	0	0.4813	11.0355	-0.51881	0.0216879	-0.330846	0.108405	0.59838	0.569801	0.476417	0	0	0	1	13.1362	0.038252	0.886085	-134.7	0.618852	0.695157	7.93786	0	0	0	0.00335243	135	0	0	0.04091	3.8778	2.21058
ENSG00000272153.1_8	1.95365	18.1778	53.2344	17.0773	1726.05	12.1645	1.37002	0	2.95373	26.4933	125.091	0.010101	-0.689	-0.5505	0.4994	9.05257	0.390561	0.163834	0.390561	0.163834	0.538606	0.538606	0	0	0	0	1	9.585	0.290189	0.616571	-167.5	0.632258	0.583804	6.42446	3.08186	0	0	0.0439559	205	1	0.755555	0.0023	0.331	2.20842
ENSG00000236423.8_10	2113.04	2962.32	1504.38	2394.6	113.541	2095.18	1073.88	0	112.499	166.253	241.545	0	0	-0.624	0.4498	14.0429	-0.301461	0.029896	-0.291453	0.0179371	0.566088	0.557742	0.177736	0.11849	0.11849	0	1	13.0712	0.0880232	0.706055	-567.05	0.647063	0.648345	7.63273	0	0	0	0.000377261	898	74	0.630658	0.0500065	2.66605	2.2077
ENSG00000233304.7_8	25.8581	80.9667	235.938	36.0722	36.8548	63.25	2277.43	9.84375	656.203	2.53333	65.8182	0	-0.659	-0.799	0.4663	13.8511	-0.181935	0.042742	-0.1204	0.0257732	0.516005	0.517016	0.135345	0.338364	0.338364	0	1	5.23557	0.00857182	0.744602	-542.975	0.582867	0.612242	3.59336	0	0	0	0.000888882	937	6	0.937921	0.0440008	2.42286	2.20626
ENSG00000226374.3_9	9.63624	17.2667	83.0837	6.94845	17.9424	24.875	867.614	4.0625	285.226	0	15.9481	0	0	-0.799	0.4607	12.1286	-0.327061	0.0124292	-0.299869	0.0220494	0.552255	0.52952	0	0.223314	0	0	1	8.29917	-0.0163589	0.970066	-459.25	0.616449	0.626392	6.31487	0	0	0	5.84783e-06	616	5	1.86482	0.0504788	2.73402	2.20626
ENSG00000284668.2_8	113.201	279.689	365.873	278.131	119.574	247.73	2874.11	23.5625	1970.8	40.16	238.468	0	0	-0.53	0.4902	15.1585	-0.142268	0.0455251	-0.0989733	0.0686507	0.521136	0.494823	0.355463	0.0546866	0.191403	0	1	7.93498	0	0	-307.133	0.589328	0.656212	5.14614	0	0	0	0	552	0	0	0.04351	2.42023	2.20554
ENSG00000284703.1_9	20.6994	185.189	123.907	53.8866	16.5369	32.8816	379.012	8.78125	168.398	6.01333	32.5455	0	0	-0.6255	0.5167	12.6856	-0.0632369	0.0651859	-0.0486162	0.0761999	0.450971	0.445713	0.607165	0	0.607165	0	1	-2.01045	0	0	-1633.5	0.503247	0.639402	-2.22599	0	0	0	0	874	0	0.545133	0.0501786	3.8005	2.20518
ENSG00000235054.4_8	50.0351	61.6111	198.459	86.7036	27.8134	12.6513	322.169	37.4062	1362.93	3.29333	40.9481	0.010101	-0.7115	0	0.538	13.6283	-0.131706	0.05072	-0.211356	0.0279068	0.435679	0.504274	0.236911	0	0.552792	0	1	2.81512	0.00874757	0.92983	-433.923	0.562684	0.628431	1.04095	0	0	0	3.90176e-05	682	8	0.674359	0.0501056	2.70152	2.20518
ENSG00000284694.1_8	11.7177	10.9667	41.8708	34.8608	10.7903	13.2303	236.48	0	428.201	1.86667	20	0	0	-0.6035	0.5515	12.3567	-0.291888	0.0358724	-0.176563	0.0546767	0.52164	0.492651	0	0.571973	0.190658	0	1	1.92509	0	0	-1118.6	0.576004	0.614932	1.98816	0	0	0	0	690	0	1.19203	0.0492913	2.38705	2.20446
ENSG00000227169.2_11	1.33708	2.61111	0.645933	0.889175	0	0	15.4895	0	46.0308	0	0	0	0	0	0.5515	8.68299	-0.336433	0.0235596	-0.305402	0.0271798	0.46472	0.455056	0	0	2.43309	0	1	-0.725757	0.000880395	0.838876	-99.5	0.56	0.561798	-0.0103012	0	0	0	2.09787e-05	109	0	0.957019	0.0363333	1.74167	2.20338
ENSG00000232596.3_8	33.9326	95.5444	199.773	61.7345	27.5069	22.9342	1650.51	0	706.154	14.7867	69.5714	0.010101	0	0	0.5515	14.4599	-0.116388	0.049935	-0.149427	0.0647362	0.443779	0.475361	0.0443734	0.0887469	0	0	1	1.8996	0.00561279	0.903394	-346.55	0.569768	0.620072	2.58302	0	0	0	0.116458	739	5	0.967389	0.050136	2.90142	2.20374
ENSG00000287586.1_5	26.3006	14.9222	151.344	100.559	33.8318	56.0921	465.714	0	205.645	13.3333	43.6623	0	-0.81	0	0.5515	12.2234	-0.346532	0.0400648	-0.425686	0.00911473	0.538269	0.544186	0.418235	0.209118	0	0	1	7.94773	0	0	-1177.8	0.61995	0.64641	5.72737	0	0	0	0	784	0	1.18214	0.0426022	2.74218	2.19978
ENSG00000284739.1_9	13.2317	66.6778	148.359	46.6985	8.21659	17.7697	423.628	0	372.337	2.41333	35.5325	0	0	-0.727	0.5882	13.19	-0.236412	0.0522602	-0.567929	0.00197198	0.487319	0.532328	0.321027	0	0.214018	0	1	6.24837	0	0	-160.8	0.631206	0.607759	7.06178	0	0	0	0	125	0	1.64583	0.0442621	2.79893	2.20086
ENSG00000284674.1_6	10.6868	7.84444	87.2273	103.057	10.1244	14.1382	508.918	0	358.879	3.48	31.8442	0	0	-0.712	0.5962	12.9993	-0.138688	0.081133	-0.298051	0.00884494	0.497924	0.498101	0.36639	0	0	0	1	3.44308	0	0	-495.7	0.550633	0.6	2.23161	0	0	0	0	478	0	1.19913	0.0541955	2.17667	2.20086
ENSG00000231510.1_10	6.90028	13.1	26.9761	3.80412	9.18203	1.08553	67.4567	19.6875	224.488	1.98667	6.80519	0	0	0	0.5882	12.1167	-0.0723641	0.0910646	-0.306748	0.00524944	0.410043	0.518931	0	0.675524	0.225175	0	1	4.9429	0.0191108	0.874132	-142.6	0.594891	0.610245	3.14204	0	0	0	8.92617e-07	171	1	0.474452	0.0410465	3.40872	2.20374
ENSG00000284616.1_8	5.41152	10.3889	10.1579	3.89948	3.37097	4.07237	193.881	9.25	145.244	3.2	21.5844	0	0	0	0.5656	12.4165	-0.137976	0.0645059	-0.0280024	0.118381	0.438815	0.45551	0.548747	0	0.182916	0	1	-2.1399	0	0	-363.8	0.519531	0.626939	-1.88606	0	0	0	0	409	0	1.36291	0.0571424	2.33032	2.20158
ENSG00000284692.2_9	28.2289	65.5111	550.048	151.294	14.4147	76.5855	1653.39	13.0938	442.82	5.52	115.831	0	0	-0.702	0.7353	13.8059	-0.224802	0.0395654	-0.272991	0.0127798	0.507192	0.502159	0.209468	0.139645	0.0698227	0	1	4.65878	0	0	-432.233	0.576772	0.652224	3.66264	0	0	0	0	615	0	0.597685	0.0553511	2.0046	2.2005
ENSG00000284666.1_8	2.67978	25.3222	43.6148	22.1443	1.64747	3.57237	311.923	0	76.0231	1.06667	6.53247	0	0	-0.813	0.7497	10.2784	-0.201386	0.00597424	-0.316246	0.00260099	0.521739	0.533662	0.805153	0	0	0	1	7.84911	0	0	-201.7	0.630556	0.591133	5.96477	0	0	0	0	225	0	1.46784	0.0653353	1.26218	2.2005
ENSG00000260972.1_8	6.99579	15.0222	289.828	109.464	1.62212	35.6776	309.382	0	41.0591	0	10.6494	0	0	0	0.7497	10.7288	-0.184388	0.0618969	-0.184388	0.0618969	0.516205	0.516205	0	0	0	0	1	5.20109	-0.0112762	0.937047	-571.6	0.591346	0.612846	3.86165	0	0	0	0.000437812	514	0	0.897786	0.0474533	3.18213	2.2005
ENSG00000236948.2_12	182.763	484.167	1311.52	569.812	138.82	319.099	6556.47	105.219	4546.42	33.3867	499.948	0	0	-0.7375	0.6268	16.7017	-0.127071	0.0448406	0.0113753	0.139008	0.468706	0.488584	0.168876	0.412808	0.272078	0	1	5.46345	0.00224409	0.834944	-200.85	0.57101	0.610783	4.55325	0	0	0	0.0244784	380	44	0.761396	0.0442792	2.98058	2.19942
ENSG00000289893.1_1	180.364	300.678	1496.42	289.198	51.6521	383.855	4659.89	31.0312	1131.03	6.36	396.987	0	0	-0.575	0.5167	15.2174	-0.18063	0.0475144	-0.0555687	0.126613	0.524858	0.543801	0.209996	0.262495	0.183746	0	1	9.50892	0	0	-517.8	0.607143	0.660377	7.34868	0	0	0	0	440	0	1.26255	0.0443845	2.59208	2.1987
ENSG00000226944.1_10	1225.49	1429.74	850.28	990.369	2.93779	800.809	827.471	0	9.28792	101.893	2.74026	0.010101	0.6945	0.731	0.3577	9.87805	-0.120816	0.0223613	-0.113032	0.0414683	0.581297	0.579365	2.1254	1.0627	0	0	1	16.0555	0.0261885	0.743348	-130.5	0.661157	0.640212	9.49307	0	0	0	0.000945291	140	9	0	0	0	2.20266
ENSG00000225077.3_8	1474.7	2220.33	1147.46	1011.29	92.4378	1792.07	957.475	0	26.599	1553.51	396.987	0.020202	-0.5675	0.539	0.3438	12.2146	0.125218	0.12536	0.0580288	0.0783961	0.568062	0.52799	0.63118	0.420787	0	0	1	7.34398	0.23193	0.903994	-548.667	0.611145	0.634191	5.28842	0.052022	0	0	0.0445646	652	14	0.386037	0.0522875	6.44913	2.20518
ENSG00000271746.1_8	1264.12	1173.72	388.749	1280.7	3.4447	1024.28	13.719	5.84375	0.398458	49.8133	1.58442	0.0505051	0	0.503	0.4037	9.70908	-0.217573	0.039405	-0.217573	0.039405	0.632019	0.632019	0	0	0	0	1	23.4265	0	0	-361.4	0.739623	0.633214	14.271	0.449588	0	0	0	249	0	0	0.0749667	5.14967	2.20626
ENSG00000231868.1_10	238.848	570	533.132	150.201	7.89631	147.184	1577.15	0	8.80977	2.48	43.0909	0.0808081	0.594	0	0.3626	11.956	0.20867	0.147388	-0.175462	0.0494017	0.608608	0.60114	0.503398	0	0	0	1	13.9309	0.27777	0.789886	-149.1	0.660377	0.603989	9.60782	0	0	0	0.000144227	165	2	0	0.0846143	5.46071	2.2023
ENSG00000228750.7_8	17.9157	235.156	249.806	195.067	4.30184	55.7697	146.984	12.6875	6.67095	2.6	12.5584	0	0	-0.703	0.4072	12.3923	0.0247294	0.0822649	0.0451111	0.0767194	0.482143	0.501828	0.558036	0.744048	0.744048	0	1	1.9761	-0.0229005	0.824415	-227.083	0.576317	0.573409	1.14242	0	0	0	0.0299033	582	2	0.681632	0.0548333	2.47233	2.20374
ENSG00000284744.1_6	2.59831	48.9778	26.945	21.5258	1.48618	10.4605	150.766	6.90625	5.32648	2.13333	7.25974	0	0	0	0.4072	11.0258	-0.100741	0.0352019	-0.0561834	0.0414691	0.467146	0.470111	1.43885	0	0.479616	0	1	0.797456	0	0	-310	0.566775	0.622087	1.82398	0	0	0	0	352	0	1.56123	0.0532333	3.50933	2.2023
ENSG00000237436.1_9	1215.1	1438.87	329.141	1327.73	13.129	1207.16	6.57845	0	0.784062	259.32	17.5974	0	0	0	0.4269	9.89482	0.184245	0.197688	0.260198	0.167855	0.597689	0.571084	0	0	0	0	1	16.4465	0.140733	0.692312	-154.1	0.661417	0.612048	8.04974	0	0	0	0.00350046	135	6	0.649934	0.06065	9.3775	2.2023
ENSG00000237365.1_11	31.2767	34.9556	243.366	129.196	10.7281	50.9539	528.447	7.09375	26.3676	0	161.974	0	0	0	0.4557	12.5275	-0.126472	0.0691491	-0.128395	0.0626361	0.552676	0.544413	0.50813	0	0	0	1	9.41193	0.00336022	0.945954	-105.5	0.590909	0.567335	4.44495	0	0	0	8.65983e-05	133	2	1.22554	0.04809	3.25703	2.2005
ENSG00000237402.1_7	2.00702	0	27.7129	30.2423	2.10138	10.9474	55.3958	0	12.6658	1.77333	28.3766	0.010101	0	0	0.5676	10.3761	-0.0660331	0.0642152	0.342071	0.222479	0.524454	0.534247	0	0	0	0	1	5.96159	0.0864401	0.867144	-121.3	0.605505	0.59726	4.39199	0	0	0	4.39871e-05	161	4	0	0.04375	2.19867	2.20626
ENSG00000237728.2_10	48.0365	300.411	1052.08	700.758	7.8894	358.171	323.635	0	37.9871	7.81333	92.8442	0	0	0.51	0.5777	12.8271	-0.257879	0.052018	-0.297634	0.00879946	0.53048	0.537012	0.275217	0.412825	0	0	1	8.48663	0.00856899	0.846251	-136.95	0.612148	0.614048	5.81549	0	0	0	0.000889988	263	2	0.245521	0.0405679	2.52185	2.20662
ENSG00000225126.1_9	5.19944	2.33333	51.5431	27.5387	0.276498	5.95395	78.5714	0	5.75578	0	0	0	0	0	0.5304	8.84235	-0.2572	0.0111895	-0.23195	0.0140665	0.481481	0.490305	0	0	0	0	1	1.60988	0.0112994	0.934403	-100.9	0.569307	0.559557	1.44731	0	0	0	2.76832e-06	126	0	0	0	0	2.20698
ENSG00000270171.1_8	3.625	0	10.3301	17.6521	11.4816	4.07237	203.646	0	350.645	0	1.68831	0	0	0	0.4689	10.749	-0.00531028	0.0371458	-0.00531028	0.0371458	0.479372	0.479372	0	0	1.16212	0	1	-0.224876	0.0639973	0.898577	-560.2	0.537634	0.64846	0.671343	0	0	0	0.177375	436	2	0.974379	0.0404111	2.971	2.20698
ENSG00000270035.1_8	0.567416	0	16.6531	5.69072	1.88018	3.25658	24.7564	0	1.60925	0	1.32468	0	0	0	0.4372	9.15482	-0.0629474	0.00560351	-0.0629474	0.00560351	0.552632	0.552632	1.75439	0	0	0	1	8.55471	0.176316	0.756583	-218	0.617486	0.642105	6.05225	0	0	0	0.00142292	233	0	0	0	0	2.20698
ENSG00000269978.1_8	1.49017	0	1.24163	0	2.04839	1.77632	195.054	6.25	6.8072	0	10.5584	0	0	0	0.4095	8.0607	0.105659	0.00695131	0.105659	0.00695131	0.382022	0.382022	0	0	3.74532	0	1	-11.817	0.487794	0.586722	-61.5	0.450617	0.606742	-8.02308	2.04718	0	0	0.00081413	91	0	3.23953	0.062175	2.0245	2.20698
ENSG00000269925.1_9	0	9.3	42	4.26546	423.479	1.48026	0.28103	0	0	623.413	126.532	0	0	0	0.4345	8.61839	0.0216158	0.0366031	0.0216158	0.0366031	0.366412	0.366412	0	0	0	0	1	-12.8859	0.339106	0.801969	-98	0.41453	0.59542	-7.93608	1.28785	0	0	0.559153	84	3	17.0003	0.0094	1.245	2.20698
ENSG00000236266.1_10	321.978	315.322	78.1962	285.894	4297.56	181.928	39.2342	58.25	712.892	81.0133	59.6364	0	0	-0.738	0.4095	14.0618	0.0279165	0.0638481	0.100217	0.13376	0.391439	0.50241	0.175428	0.233904	0.116952	0	1	6.23277	0.023896	0.559959	-263.5	0.578629	0.59759	3.09142	0	0	0	0.00500645	238	11	0.279551	0.0421333	3.44729	2.20554
ENSG00000284747.1_9	190.167	897.989	1257.45	2448.02	213.037	632.493	11.6066	7.78125	38.7301	49.9333	126.442	0.020202	0	0.591	0.4339	13.7915	0.0232971	0.119964	0.0429657	0.103656	0.445871	0.470603	0.282107	0.0705268	0.0705268	0	0	1.33169	0	0	-670.8	0.549219	0.627093	0.214635	0	0	0	0	781	0	1.38558	0.0503761	3.61078	2.2077
ENSG00000284716.1_8	0.58427	2.38889	1.70096	3.72423	7.03226	3.31579	0.831382	0	8.47044	3.58667	2.66234	0.151515	0	0	0.4487	10.7715	0.0432769	0.206739	0.037652	0.151717	0.422769	0.410355	1.14416	1.14416	1.14416	0	0	-5.45117	0	0	-346.5	0.45858	0.64813	-3.71222	0	0	0	0	311	0	0	0.0888333	0.621667	2.20734
ENSG00000238290.1_11	2686.16	8670.19	11463.3	18626.8	126.191	6525.95	1399	378.469	635.627	932.307	171.519	0.030303	0	-0.562	0.4339	16.5502	0.0286958	0.0796844	-0.177302	0.0322593	0.43049	0.526419	0.521023	0.270932	0.0625228	0	0	7.59721	-0.0518167	0.797317	-714.1	0.574273	0.638943	6.15959	0	0	0	0.000332374	563	53	1.9329	0.0474011	3.80928	2.20518
ENSG00000288816.1_1	20.2654	305.067	326.868	531.521	2.69355	178.671	32.4286	0	3.89717	0	6.33766	0.040404	0	0	0.4202	11.6595	0.275092	0.174316	0.172727	0.154202	0.442968	0.434132	0.927357	0.309119	0.618238	0	0	-4.36073	0	0	-260.7	0.508224	0.606786	-2.76918	0	0	0	0	322	0	1.02775	0.028631	3.86993	2.20662
ENSG00000227634.3_8	289.751	1439.19	2549.9	3920.7	13.8088	1202.47	467.342	5.15625	32.7147	118.12	34.1948	0.010101	0.517	-0.529	0.4202	13.7412	-0.168604	0.0390959	-0.0802717	0.11492	0.497773	0.474525	0.58424	0.21909	0	0	0	2.57832	-0.0412878	0.871849	-228.1	0.554386	0.628392	1.68665	0	0	0	0.000291962	315	10	1.32704	0.0521224	2.89606	2.2077
ENSG00000233645.1_10	7.09551	42.8778	481.502	285.085	3.22581	25.6513	335.66	5.71875	6.87404	5.06667	26.3377	0	0	0	0.519	11.1923	-0.0873893	0.0343756	-0.21043	0.00662893	0.473932	0.551363	0.854701	0	0	0	0	10.6179	0.00644451	0.783642	-153.7	0.7	0.566038	8.96567	0	0	0	0.0876699	186	2	4.50003	0.0758625	2.48188	2.20698
ENSG00000232912.6_10	1344.72	2356.43	2929.47	5326.77	200.979	1120.89	24.3232	67.25	14.6041	1616.47	1380.43	0.121212	0	0	0.4412	13.34	0.0819239	0.0784703	-0.0315102	0.0548667	0.449706	0.496604	0.0964413	0.0964413	0.0964413	0	0	-0.697226	0.0608922	0.898702	-185.133	0.551002	0.575913	1.88195	0	0	0	0.378848	406	3	0.278984	0.0472217	5.75548	2.21022
ENSG00000228423.2_12	0.605337	2.05556	53.3565	2.13918	15.523	0	0.901639	0	1.45501	1814	1081.6	0.0808081	0	0	0.3782	10.2192	0.0896502	0.132232	0.350708	0.29351	0.447148	0.407932	0.838926	0.838926	0	0	0	-9.00625	0.224928	0.982276	-90	0.457143	0.594901	-4.31616	0.105064	0.000838926	0.0285235	0.3729	109	10	1.12933	0.03105	4.9455	2.20122
ENSG00000230679.1_7	3024.74	3034.52	895.084	3956.34	13.8249	2890.61	2.02108	0	4.08226	800.413	1.23377	0	0	0	0.355	10.0498	-0.084466	0.107323	-0.288728	0.0261294	0.595283	0.489035	0	0	0	0	0	3.89157	-0.0232241	0.732202	-141.4	0.565217	0.605263	0.891215	0	0	0	0.00501297	186	7	0.44035	0.1028	6.874	2.20338
ENSG00000290109.1_1	145.383	71.7556	112.572	122.673	0.460829	27.25	39.267	0	4.68123	0	1.23377	0	0	-0.622	0.3728	9.56033	0.11466	0.102752	0.11466	0.102752	0.507285	0.507285	1.3245	0	0	0	0	4.95128	0	0	-252.8	0.616379	0.61457	4.10557	0	0	0	0	222	0	4.94612	0.0797	5.6262	2.2023
ENSG00000228526.8_10	3162.61	5670.03	5911.51	5082.26	2232.82	3791.66	3024.34	35.3438	248.674	13004.1	7123.39	0.121212	0.6345	-0.5385	0.3626	15.6353	-0.0778966	0.0421305	0.0661905	0.0906927	0.510905	0.527398	0.609085	0.0392958	0.0392958	0	0	15.1246	0.125764	0.498965	-946.48	0.64859	0.673577	9.09443	0	0	0	0.000198408	1108	390	0.839493	0.0533973	4.32307	2.19726
ENSG00000289914.1_1	38	681.233	886.77	1221.95	40.8571	449.691	20.0164	0	2.08226	1081.24	1509.34	0	0	0	0.3438	9.2854	-0.0132756	0.0532612	-0.0132756	0.0532612	0.572115	0.572115	0	0	0	0	0	11.5683	0	0	-247.8	0.637755	0.628205	7.16903	0	0	0	0	245	0	0.738165	0.0596	7.5465	2.19726
ENSG00000234546.5_9	2383.52	3229.82	1826.76	1600.8	170.15	1805.55	1323.54	22.625	51.473	2295.29	379.195	0	0.536	0.514	0.3529	13.8018	-0.132231	0.0207716	-0.0820788	0.0334793	0.51635	0.53007	0.350116	0.280092	0.0700231	0	0	9.77922	0.358128	0.636613	-332.892	0.632264	0.596282	6.78612	0	0	0	0.000825748	595	75	1.33151	0.0487926	3.68115	2.19762
ENSG00000284652.1_6	28.1896	428.644	321.684	205.291	4.72811	53.6184	217.927	9.3125	29.4473	0	1.68831	0.020202	0	0	0.3577	10.7855	0.121236	0.10528	0.121236	0.10528	0.500283	0.500283	0	0.566572	0.566572	0	0	3.23321	0	0	-620.5	0.573192	0.642493	1.66673	0	0	0	0	515	0	0.56234	0.1189	8.2762	2.2005
ENSG00000284693.2_9	1262.92	2687.41	3113.23	3896.31	15.4885	1671.43	274.867	57.25	17.6067	66.3333	21.6753	0	-0.5405	-0.624	0.3577	13.9173	0.0253715	0.0872927	0.138672	0.145333	0.487557	0.519965	0.969556	0.387822	0.193911	0	0	6.49199	0	0	-410.635	0.598992	0.61358	4.02199	0	0	0	0	802	0	0.726452	0.0421582	5.314	2.2005
ENSG00000235263.1_10	45.8567	77.1556	118.756	211.894	3.68203	77.1711	103.759	0	2.05656	0	14.5065	0	0	0	0.3728	11.2167	-0.124217	0.0511483	-0.212705	0.0180113	0.460924	0.521186	0	0	0	0	0	5.87277	-0.135769	0.973226	-219.5	0.608696	0.584746	3.10751	0	0	0	0.000133605	227	1	3.27391	0.0250385	4.552	2.20194
ENSG00000179840.5_9	1365.01	1836.17	899.727	1124	34.1429	626.322	1230.99	0	14.3316	456.467	300.584	0.010101	-0.5645	-0.535	0.3394	10.9491	-0.290475	0.0369322	-0.300472	0.0393549	0.552858	0.55458	0.505817	0	0	0	0	11.5056	0.151279	0.98715	-630	0.646729	0.586945	6.95073	0	0	0	2.37023	538	0	1.28133	0.0322	9.71622	2.21598
ENSG00000231789.4_12	1436.55	2214.63	1970.78	1222.61	761.456	687.158	392.583	0	19.7198	1561.47	1536.34	0	0.763	0.84	0.3893	13.8898	-0.0331988	0.0479255	-0.0700759	0.0113077	0.496739	0.559717	1.51525	0.263522	0.131761	0	0	10.6068	0.422762	0.888411	-382.1	0.634069	0.6417	7.00356	0	0.000395283	0.184861	0.0465133	366	27	0.769645	0.0434	3.31194	2.21598
ENSG00000280113.2_6	41.1868	508	335.83	1010.17	2.6106	114.803	81.1733	0	5.0874	4.12	7.27273	0.0707071	0	-0.669	0.3351	10.9535	-0.0114685	0.0704322	-0.0114685	0.0704322	0.479576	0.479576	1.00857	0	0	0	0	5.01547	0.0321528	0.795419	-445.7	0.554645	0.62794	1.42049	0	0	0	0.0523387	574	2	1.36401	0.044375	8.8825	2.2113
ENSG00000223989.1_8	111.829	599.9	320.689	350.711	375.318	174.908	13.452	0	11.2674	12.08	36.961	0.030303	0	0	0.3228	10.8431	-0.00829232	0.0862324	0.593094	0.309854	0.580294	0.521226	0	0	0	0	0	5.93061	0	0	-124.1	0.677273	0.518868	8.35506	0	0	0	0	154	0	1.35175	0.0378	5.46392	2.21094
ENSG00000285701.1_5	166.572	443.3	1632.62	1488.99	84.1705	412.553	21.6511	12.0312	6.30334	1324.04	620.545	0.0505051	0.567	-0.585	0.3483	12.8574	0.0197624	0.0681827	-0.109822	0.018958	0.479585	0.524934	0.404258	0.673764	0	0	0	5.46957	0	0	-236	0.606481	0.566929	4.36082	0	0	0	0	300	0	1.16952	0.05096	5.57787	2.21202
ENSG00000228150.1_9	1781.97	2300.99	804.591	1953.06	383.099	1768.33	10.7728	5.78125	7.78406	1068.85	24.1818	0.0808081	0	0	0.3626	12.7838	0.0140501	0.0653678	0.00781818	0.0471295	0.470505	0.436364	0.850822	0.283607	0.141804	0	0	-2.07983	0.0520485	0.457596	-114.7	0.484496	0.586364	-2.86142	0	0	0	0.00128616	148	63	0.688126	0.0660545	3.29359	2.2131
ENSG00000241326.1_9	0.522472	0	47.1507	147.557	436.846	14.6118	2.82904	0	0.336761	1.06667	9.03896	0	0	0	0.4487	10.4798	0.0175441	0.0702255	0.113771	0.128897	0.47549	0.433486	1.40056	0	0	0	0	-3.22418	0	0	-152.5	0.46831	0.651376	-2.99425	0	0	0	0	182	0	0	0.03346	2.4342	2.21058
ENSG00000284735.1_9	9.37079	174.8	512.27	803.168	435.29	320.658	3.29977	0	4.62982	155.68	57	0	0	0	0.4072	12.3565	-0.112438	0.0214273	-0.0743891	0.0389122	0.490656	0.485714	0.953471	0.572082	0.381388	0	0	2.56066	0	0	-329.233	0.546126	0.632187	1.51265	0	0	0	0	598	0	3.05312	0.0509714	2.10957	2.20806
ENSG00000284642.1_6	89.2135	127.4	58.1962	119.776	16.3963	122.822	0.58548	7.75	18.8021	235.987	8.20779	0.010101	0	0	0.4269	10.978	0.0580015	0.211025	0.0573074	0.174305	0.466534	0.451591	0.991572	0.991572	0	0	0	-1.34455	0	0	-329.225	0.537237	0.643302	-0.431737	0	0	0	0	440	0	0	0.03485	3.19625	2.20842
ENSG00000271989.1_8	1336.57	1543.9	442.222	850.044	8.33871	1036.89	0.81733	0	1.03599	42.24	8.35065	0	0	-0.522	0.3676	9.63844	-0.086522	0.0908118	-0.086522	0.0908118	0.604768	0.604768	0	1.25471	0	0	0	20.1886	0.0304369	0.612264	-314.9	0.691532	0.622334	11.235	2.98454	0	0	0.00185902	261	3	1.06534	0.028	11.2347	2.21058
ENSG00000203469.2_8	2.38062	107.533	204.983	233.436	341.244	22.7105	0.325527	0	0.557841	0	20.8961	0.020202	0	0	0.4339	9.61471	-0.0101059	0.0467296	0.00283726	0.0521328	0.496173	0.486081	0	0	0	0	0	0.960025	0	0	-146.2	0.617188	0.54818	2.3872	0	0	0	0	166	0	1.80798	0.0273333	3.296	2.21958
ENSG00000287727.1_5	28.8708	48.3222	303.378	103.075	290.689	97.4211	34.9883	0	6.06684	116.827	472.455	0.171717	-0.68	0	0.4072	12.0468	-0.0609478	0.0681839	0.061613	0.096194	0.522099	0.52573	0	0.236351	0	0	0	5.79047	0	0	-993.9	0.612079	0.598748	4.93541	0	0	0	0	695	0	0.831093	0.0425364	3.87227	2.2383
ENSG00000272078.1_8	230.861	612.9	1790.61	2281.64	2547.17	365.336	1057.34	0	106.599	2.13333	381.597	0	-0.526	-0.595	0.4072	13.8816	1.36823	0.363328	1.91169	0.468097	0.614855	0.617317	0.0662559	0.132512	0	0	0	19.6266	0.000946569	0.627812	-3655.9	0.694611	0.674492	12.548	0	0	0	0.00190857	999	19	1.21645	0.0421171	11.7087	2.24478
ENSG00000226849.1_9	28.5997	271.511	301.562	344.784	4441.24	201.092	9.17799	0	10.2648	39.6	251.571	0	0	0	0.3676	12.1759	-0.15998	0.0768262	-0.181154	0.0760675	0.502702	0.50261	0.432246	0.432246	0	0	1	3.61848	0.0272268	0.887386	-857.7	0.585396	0.602535	2.77903	0	0	0	0.824726	659	10	0.644312	0.02965	8.4136	2.22786
ENSG00000230337.3_10	1452.2	1819.17	363.459	1073.14	21.4378	1586.73	19.0843	0	2.96658	1357.91	34.4286	0	-0.508	0.6805	0.3836	11.3859	0.0191072	0.0836536	0.119734	0.132181	0.542601	0.597964	0.747384	0.373692	0	0	1	17.6806	0.367083	0.606282	-222.9	0.673391	0.642309	9.90651	0	0	0	0.00161382	235	6	0	0.0326875	4.75038	2.22822
ENSG00000225602.5_7	9.98315	158.278	483.146	527.91	3155.38	104.816	4.78689	6.25	2.87661	9.30667	66.4416	0	0	0	0.4136	12.4615	0.418757	0.13762	0.907279	0.193886	0.453901	0.433814	0.177305	0.177305	0.70922	0	1	-3.26005	0.0587362	0.981972	-187.4	0.512475	0.582283	-1.37285	0.0169235	0	0	0.851109	239	2	0.644745	0.0576522	7.64783	2.22678
ENSG00000284646.1_8	51.0885	138.733	418.182	141.879	13.1498	144.454	572.204	5.15625	13.3393	0	102.571	0	0	0	0.4644	12.8455	0.019122	0.0808474	0.154571	0.152927	0.515761	0.532345	1.49457	0.543478	0.679348	0	1	6.72565	0	0	-246.3	0.622807	0.614555	6.6005	0	0	0	0	292	0	1.68943	0.0433024	4.15243	2.21562
ENSG00000285833.1_6	32.5548	49.2889	175.249	19.25	184.544	28.2961	546.689	0	375.103	244.413	455.065	0	-0.624	0.529	0.4148	10.2456	2.21963	0.528502	2.30193	0.529804	0.61944	0.607992	0	0	0	0	1	19.6776	0	0	-453.9	0.684971	0.658421	11.7563	0	0	0	0	312	0	0	0.0403455	9.65855	2.2185
ENSG00000235643.2_8	3.06039	16.4333	26.8086	6.16237	1.62903	20.7961	328.415	16.2812	54.5219	0	37.1039	0.010101	0	0	0.4813	11.9259	0.00285582	0.0344636	-0.0518009	0.037889	0.520946	0.527757	0.514007	0	1.02801	0	1	6.54143	0.0242515	0.817839	-485.4	0.592723	0.630644	4.82709	0	0	0	1.16911e-06	451	2	2.42228	0.0526	1.90756	2.21346
ENSG00000284708.1_6	16.941	119.7	169.545	17.1366	22.8594	65.2697	2772.77	0	85.2468	1.8	455.117	0	0	-0.525	0.4412	14.2775	0.0403206	0.0884613	0.0924078	0.114951	0.508938	0.534862	0.90639	0.30213	0.151065	0	1	7.00585	0	0	-926.7	0.592254	0.678128	4.47958	0	0	0	0	558	0	1.43185	0.0383248	3.65433	2.21526
ENSG00000177553.6_9	3.08708	10.1444	52.3876	20.6959	3.39862	35.0197	88.1194	0	2.84833	0	19.3896	0.242424	-0.567	-0.536	0.3529	11.3123	-0.123682	0.0364298	-0.12069	0.0306804	0.572552	0.557816	0.393236	0	0	0	1	9.0984	0.00207776	0.867035	-738.2	0.615385	0.668094	6.17414	0	0	0	0.000427043	557	0	0.452168	0.0539909	5.64555	2.21886
ENSG00000285646.2_7	1310.78	1906.37	554.833	2596.84	15.9816	1926.73	13.082	0	6.20566	18.8667	47.961	0.040404	0	0	0.3626	12.6346	-0.0217124	0.0991639	-0.0257359	0.110299	0.494417	0.491697	0.62903	0.314515	0.157257	0	1	1.38428	0	0	-315.8	0.520381	0.651134	0.473644	0	0	0	0	731	0	2.04327	0.0489359	3.59115	2.21562
ENSG00000287384.1_5	1302.57	1158.3	634.548	1988.88	8.46774	992.086	2.47307	0	1.37275	5.17333	30.5714	0	0	0.528	0.3351	9.21675	0.221894	0.112422	0.221894	0.112422	0.542857	0.542857	0	0	0	0	1	10.9785	0	0	-204	0.638587	0.618487	7.32112	0	0	0	0	209	0	0.634098	0.1235	4.471	2.21526
ENSG00000285604.1_6	57.2374	184.389	513.746	200.291	55.924	52.6513	99.7705	19.875	36.5167	112.827	39.7792	0.181818	0	0	0.3577	11.9009	-0.0180735	0.0684035	-0.0623428	0.0565309	0.513337	0.520903	0.523013	0	1.04603	0	1	5.00967	0	0	-430.5	0.603306	0.607023	5.00446	0	0	0	0	374	0	0.723863	0.0417759	2.52379	2.21382
ENSG00000229484.3_10	78.8483	426.656	977.266	958.809	10.4101	261.23	26.4941	6.5	19.6041	0	11.8571	0.252525	-0.723	-0.704	0.4011	12.2808	-0.162074	0.0325689	-0.242126	0.0266658	0.499598	0.528907	0.803859	0.200965	0	0	1	11.9271	-0.105718	0.926406	-550.9	0.640109	0.65389	8.35646	0	0	0	0.00798503	611	0	0.83128	0.0496059	3.77447	2.2149
ENSG00000288927.2_2	3275.6	3479.32	874.022	3661.51	6.51382	2447.81	245.002	0	5.53985	83.7867	29.6753	0	0	0	0.4136	9.22641	0.834933	0.452255	0.834933	0.452255	0.582638	0.582638	0	0	0	0	1	18.0624	0	0	-214.2	0.701092	0.605667	10.4785	0	0	0	0	171	0	0	0	0	2.21274
ENSG00000272482.2_9	3208.26	3413.88	1216.57	3671.42	3.59447	2419.76	240.26	0	4.06684	123.48	63.4935	0	0	-0.53	0.4269	10.0782	0.22072	0.168456	0.22072	0.168456	0.576318	0.576318	0	0	0	0	1	14.1561	0.197909	0.945248	-423.8	0.623944	0.656799	8.23396	1.86935	0	0	0.220672	408	4	0.622926	0.056675	7.26025	2.21274
ENSG00000228338.1_8	0	0	0	0	0	0	0.847775	0	3.49871	0	0	0	0	0	0.5031	8.88874	-0.365705	0.00700844	-0.393365	0.00844974	0.476793	0.489418	2.1097	0	0	0	1	0.35549	0.000971681	0.897252	-113.8	0.577982	0.57672	0.560168	0	0	0	0.00318405	160	0	0	0	0	2.2095
ENSG00000233336.1	0	0	0	0	0	0	0	0	0	0	0	0	0	0	0.6373	8.90689	-0.300148	0.0071125	-0.306341	0.00852604	0.475	0.486979	2.08333	0	0	0	1	0.660872	5.07298e-05	0.954622	-112	0.631818	0.572917	2.15718	0	0	0	4.94083e-08	153	0	0	0	0	2.2095
ENSG00000228229.2	0	0	0	0	0	0	0	0	0	0	0	0	0	0	0.6952	8.90689	-0.422706	0.00279167	-0.41774	0.00323698	0.477083	0.486979	2.08333	0	0	0	1	0.560702	0.00098753	0.896989	-112.6	0.616505	0.536458	2.13829	0	0	0	7.34838e-08	183	0	0	0	0	2.20842
ENSG00000259961.1_8	308.524	534.411	299.969	383.758	13.129	197.947	2379.42	0	54.9794	160.28	69.026	0.010101	0.673	0.5155	0.7081	11.5751	0.336106	0.170905	0.76708	0.271778	0.575549	0.582809	0.983284	0	0	0	1	14.1217	0.00949843	0.888598	-195.4	0.64557	0.662474	10.101	0	0	0	4.80848e-07	216	2	0.27804	0.0557588	6.20235	2.21094
ENSG00000237445.2_11	2.08567	1.27778	2.64354	11.5747	1.51382	0	11.63	0	107.452	0	1.68831	0.111111	0	0	0.5238	11.3443	0.211549	0.142507	1.40394	0.84724	0.529231	0.266491	0	0	0	0	1	-21.9584	0.18888	0.951354	-69	0.282787	0.643799	-16.0603	0	0	0	0.0061068	103	2	1.06631	0.04139	3.7273	2.21346
ENSG00000289380.1_1	28.3399	440.578	1012.09	507.134	28.9078	20.0658	0	0	0	5325.07	2821.68	0.0606061	0	0	0.5974	9.42626	-0.0697485	0.0315988	-0.0697485	0.0315988	0.420058	0.420058	1.45349	0	0	0	1	-3.22346	0	0	-191.8	0.459459	0.645349	-2.73615	0	0	0	0	259	0	0.597618	0.0297	2.7475	2.21274
ENSG00000231606.2_11	144.274	1070.93	1754.13	1766.8	87.3018	286.289	2048.41	713.25	1233.42	45.48	219.948	0.020202	-0.712	0	0.538	16.3331	-0.0227245	0.058463	0.233932	0.191318	0.423019	0.502905	0.242251	0.327039	0.278589	0	1	1.11598	0.107437	0.96296	-310.2	0.539815	0.629359	0.648645	0	0	0	3.9475e-05	471	0	1.07779	0.0489257	3.58647	2.21526
ENSG00000234593.3_10	222.768	1010.11	1735.8	786.923	121.629	319.829	1506.57	432	2259.46	67.2267	146.974	0	-0.603	0	0.7353	16.3083	-0.0121134	0.0700488	-0.144083	0.0109325	0.420456	0.489853	0.234134	0.221811	0.234134	0	1	3.16412	0.00776882	0.923937	-359.886	0.575423	0.583952	1.85512	0	6.16143e-05	0.00256315	1.21311e-05	706	34	1.30026	0.0466597	3.16494	2.21454
ENSG00000287756.1_5	51.1713	147.178	156.998	56.5155	21.5645	102.632	32.9274	21.9688	38.3805	109.947	25.1169	0	0	0	0.5882	11.6702	-0.103996	0.0147082	-0.0963551	0.0113716	0.505677	0.498968	2.45474	0.306843	0.306843	0	1	3.1376	0	0	-503.5	0.576509	0.638679	3.56226	0	0	0	0	457	0	0.700979	0.0266125	2.43312	2.21634
ENSG00000175147.13_10	2007.66	2555.69	2370.94	2783.33	358.929	1480.51	2775.62	40.9062	413.201	89.4533	412.403	0.030303	0.709	-0.515	0.4257	15.3514	-0.107504	0.0396869	-0.173672	0.0445639	0.495096	0.530611	0.574108	0.358817	0.167448	0	1	8.5212	0.122316	0.802368	-1512.75	0.604765	0.646651	5.04157	0	0	0	0.000771264	1150	46	0.979413	0.050612	3.68787	2.22282
ENSG00000204464.7_7	27.5056	290.122	707.713	658.111	34.4562	110.783	59.0843	42	5.50643	1444.91	154.909	0.040404	0	0.534	0.4148	12.7678	-0.0694673	0.0301441	-0.118195	0.0419034	0.433611	0.477639	0.573559	0.716949	0.286779	0	1	1.59904	0.16537	0.852629	-85.3	0.581112	0.560411	2.2033	0	0.000286779	0.334098	0.0530057	204	4	3.80451	0.0492095	3.47276	2.22246
ENSG00000233485.1_10	232.999	1215.32	2512.26	1882.08	14.4816	516.342	609.222	48.9062	105.398	10.96	86.2857	0	0	-0.432	0.4072	14.0699	-0.0712125	0.0518889	0.110955	0.174221	0.4802	0.497585	0.581497	0.232599	0.116299	0	1	5.10621	-0.0351836	0.972849	-1065.3	0.567831	0.626731	3.71181	0	0	0	0.000180639	708	13	1.29976	0.0408549	3.8526	2.22102
ENSG00000236045.1_11	1.45365	0	37.512	19.6443	1.57834	5.55263	85.2061	0	6.87918	0	7.64935	0	0	0	0.4136	10.3432	-0.085843	0.0270947	-0.0320165	0.0400757	0.509623	0.484182	0.769823	0	0	0	1	0.329498	0.0627319	0.767396	-230.7	0.532389	0.679505	0.902152	0.972224	0	0	2.20199e-05	223	1	1.17805	0.01152	1.7548	2.22066
ENSG00000228140.2_12	1945.25	2009.79	972.244	2224.47	5.40323	1293.17	309.595	6.65625	12.2468	9.36	46.3247	0	0	0.48	0.3836	12.6562	0.0949935	0.121501	0.107567	0.139717	0.487374	0.500579	0	0.154919	0.464756	0	1	3.04953	0.0114652	0.630431	-1165.1	0.561342	0.641531	1.89717	0	0	0	0.000649295	863	7	1.14384	0.039756	4.3514	2.21742
ENSG00000272510.1_8	0.203652	0	4.81579	10.6418	1762.74	0	0.30445	0	0.634961	0	0	0.030303	0	0	0.3438	8.43463	0.585095	0.136237	0.585095	0.136237	0.372832	0.372832	0	0	0	0	1	-10.112	-0.320516	0.860224	-63.7	0.477273	0.508671	-5.09987	0.316823	0	0	0.0171642	81	1	2.89596	0.0085	4.554	2.21922
ENSG00000237301.1_10	1024.03	1252.52	807.541	1404.7	89.6475	808.717	254.995	0	47.6812	95.3467	32.1818	0	-0.6095	0.769	0.3836	14.0943	0.0331584	0.104769	-0.0980109	0.0378077	0.466068	0.521968	0.571723	0.171517	0.285861	0	1	7.02017	0.0479302	0.863101	-1080.2	0.589827	0.649561	5.18552	0	0	0	0.0245577	644	17	0.571525	0.0504477	4.26911	2.21994
ENSG00000271742.1_8	72.3989	224.5	342.703	1115.64	1.85023	158.763	2.65105	0	0.401028	5.89333	2.72727	0.010101	-0.587	0	0.3743	8	-0.109922	0.0205977	-0.109922	0.0205977	0.523438	0.523438	0	0	0	0	1	5.5401	0.0664449	0.909016	-20.2	0.625	0.21875	0.254386	0	0	0	0.00149668	116	1	0	0	0	2.22066
ENSG00000237938.5_14	153.854	303.189	1649.73	2396.84	7590.66	647.257	37.0117	7.78125	38.5733	74.6667	823.299	0.030303	-0.538	-0.654	0.349	14.0176	0.487981	0.174037	0.305266	0.125252	0.596262	0.55773	0.120591	0	0.0602954	0	1	11.7505	0.172797	0.936162	-260.233	0.64312	0.645682	8.28626	0	0	0	2.01865	454	23	1.27377	0.049798	7.42549	2.21994
ENSG00000224459.2_10	184.935	575.522	1217.92	1133.39	87.6129	397.059	106.881	0	27.4936	66.2	92.2338	0.0606061	0	0.5165	0.3813	13.2658	0.0991029	0.106872	0.0266184	0.100963	0.579957	0.593458	0.913798	0.203066	0.203066	0	1	13.7546	0.0271492	0.764894	-252.4	0.673077	0.647975	10.2725	0	0.000304599	0.00873185	8.05227e-05	258	4	4.28698	0.0545952	5.9976	2.21994
ENSG00000179743.4_12	6155.26	7659.83	1939.95	7860.79	62.9654	6137.33	60.9742	18.625	33.8869	3382.75	30.987	0.010101	0	0.606	0.3728	13.7391	0.14772	0.137715	0.0569951	0.111125	0.504754	0.611808	1.09697	0	0	0	1	22.3602	0.0559821	0.658287	-1053.1	0.705846	0.650222	12.4579	0	0	0	0.0155399	597	63	0.88614	0.0579407	4.88456	2.21346
ENSG00000233078.1_10	2.35112	42.1889	80.7129	10.4691	3.66359	40.8487	61.8431	0	0.604113	1.8	4.41558	0.10101	0	-0.644	0.3008	9	-0.046082	0.114217	-0.00769313	0.125406	0.546875	0.534335	0	1.95312	0	0	1	7.68584	0	0	-164	0.587662	0.660944	4.29701	0	0	0	0	185	0	0	0	0	2.21382
ENSG00000227959.2_9	2341.91	3117.47	1605.22	3113.28	89.6797	2008.61	474.785	0	17.2211	2633.72	253.052	0.010101	0	0.509	0.3577	11.5377	0.169319	0.149907	0.136958	0.132016	0.56744	0.549488	0.672721	0	0	0	1	10.5537	-0.118236	0.670002	-656.4	0.6274	0.651877	6.34243	0	0	0	0.0190801	541	7	1.32793	0.0363778	8.02456	2.2131
ENSG00000224621.1_8	40.8272	727.567	548.455	856.459	21.7512	142.789	144.696	0	3.73008	52.6533	30.7013	0.0606061	0	0	0.3728	11.3542	-0.0115298	0.0675237	0.181096	0.195215	0.50573	0.503676	0.763942	0.763942	0	0	1	3.39061	-0.112008	0.824047	-169.5	0.583333	0.617647	3.56929	0	0	0	0.00840728	217	8	0.981517	0.0626846	2.93146	2.21346
ENSG00000234166.1_7	0.764045	0	7.12201	32.7938	186.355	2.67763	0	0	0.958869	0	1.63636	0.262626	0	0	0.3217	8.97728	0.0820754	0.0796171	0.0749476	0.0863303	0.494048	0.476082	0	0	3.96825	0	1	-0.580637	0	0	-125.2	0.563492	0.574032	0.796918	3.44938	0	0	0	153	0	0	0	0	2.21562
ENSG00000291077.1_2	1009.71	1239.7	812.28	578.789	3.20046	474.967	216.375	0	10.9332	5.02667	22.1818	0	0.768	0.535	0.3375	10.5689	0.190256	0.141246	0.188796	0.182512	0.559579	0.612774	1.31666	0	0	0	1	16.9814	0	0	-256.77	0.691692	0.621574	9.43101	0	0	0	0	350	0	1.6	0.0616333	9.97022	2.21634
ENSG00000288398.1_4	21.9256	156.344	163.17	57.7345	135.968	62.2171	1038.29	0	10	2	76.5714	0	0	-0.578	0.3885	11.3783	-0.0475838	0.0158208	-0.0475838	0.0158208	0.563486	0.563486	0.751315	0	0	0	1	10.2664	0	0	-1236	0.618009	0.671675	6.52456	0	0	0	0	693	0	0.931648	0.05986	4.3058	2.21418
ENSG00000226029.1_6	7.50702	9.17778	106.421	140.881	2213.29	35.8092	2.44496	16.2188	8.91003	9.73333	259.481	0	0	0	0.3836	12.8792	-0.0170049	0.0616998	-0.0872576	0.0187673	0.461508	0.459168	0.79639	0.132732	0.132732	0	1	-2.64278	0.0760976	0.86702	-1238.3	0.510027	0.676117	-1.86571	0.0954646	0	0	0.956817	704	41	2.40482	0.0613438	3.27988	2.21634
ENSG00000290842.1_2	1211.58	1268.09	553.385	925.224	4414.53	817.414	36.822	18.8125	18.9923	553.213	665.39	0	0	0	0.3782	14.9577	0.0779472	0.103544	0.60158	0.249453	0.512727	0.519454	0.597071	0.157124	0.0628496	0	1	17.7579	0	0	-727.38	0.689221	0.631284	12.8924	0	0	0	0	1020	0	0.804597	0.0433949	3.8784	2.2149
ENSG00000261135.1_8	240.213	264.056	25.7153	526.201	0.564516	164.849	1.0445	0	0	0	0	0	0	0	0.4994	10.1163	-0.122081	0.0117054	-0.122081	0.0117054	0.412613	0.412613	0	0	0.900901	0	1	-6.03957	0.112771	0.77381	-290.3	0.460756	0.61982	-4.44059	4.90713	0	0	0.00122571	338	2	0.50831	0.01735	2.13	2.21274
ENSG00000285853.1_4	294.209	519.167	145.818	410.412	2.69355	154.336	740.365	21.4062	10.3959	0	3.18182	0	0	0.593	0.4412	12.7217	-0.0733728	0.0408033	-0.059122	0.0192208	0.468394	0.452503	0.296077	0.148038	0.888231	0	1	-2.84973	0	0	-442.9	0.519272	0.599487	-1.47832	0	0	0	0	462	0	0.58665	0.0235412	3.66929	2.21274
ENSG00000224174.2_10	186.004	287.044	88.8708	24.7191	1.29954	69.4276	489.492	0	9.36504	0	3.18182	0	-0.509	0.593	0.3836	10.1072	-0.0670399	0.0134796	-0.0336147	0.0131407	0.56029	0.474006	0	0	0	0	1	1.66972	0.0257445	0.766889	-86	0.505263	0.58104	0.0899317	0	0	0	3.47531e-05	104	0	0.551013	0.01745	4.6045	2.21274
ENSG00000233421.5_8	391.338	376.244	197.426	43.8814	1.19124	63.9408	347.309	0	5.3856	0	3.8961	0	0	0.739	0.4412	10.7846	-0.153327	0.028822	-0.168159	0.0297119	0.590703	0.582041	0	0	0	0	1	17.8718	-0.104383	0.738811	-596.5	0.67284	0.627907	10.7189	0	0	0	9.82141e-06	474	37	0	0.05925	7.2795	2.21166
ENSG00000271732.1_8	11.2177	37.9333	30.6699	24.3789	203.747	45.3882	1.01405	0	1.05913	0	8.41558	0	0	0	0.4644	8.40514	-0.122808	0.0214336	-0.122808	0.0214336	0.39823	0.39823	0	0	0	0	1	-5.57116	0.156561	0.958295	-79.9	0.425	0.589971	-6.46369	0	0	0	1.29974e-05	133	0	0.941779	0.130433	4.28267	2.20446
ENSG00000291072.1_2	1643.68	2089.76	1867.28	1977.98	6553.91	2216.96	85.7518	0	81.8972	2866	1359.53	0.010101	-0.714	0	0.4564	14.6901	0.132296	0.137762	0.583169	0.344762	0.532496	0.596244	0.680941	0.0378301	0	0	1	16.7221	0	0	-755.629	0.671263	0.661603	11.5246	0	0	0	0	840	0	1.78643	0.0463845	5.42792	2.2041
ENSG00000282143.1_8	1.03652	0	0	0	0	0	0.210773	0	0	0	0	0.10101	0	0	0.4902	13.378	0.0118874	0.0968441	-0.0325789	0.0886487	0.467406	0.564259	0.375728	0.093932	0	0	1	14.5111	0	0	-269.4	0.599222	0.629131	6.14394	0	0	0	0	275	0	0	0	0	2.20302
ENSG00000290849.1_1	20.0927	107.356	118.605	25.5593	68.9493	34.6579	3290.33	48.2188	19.9229	0	121.429	0.030303	0	-0.546	0.4994	12.2793	0.205963	0.15528	1.34276	0.46824	0.505934	0.607706	1.207	0	0	0	1	18.4509	0	0	-226.8	0.681081	0.647986	12.8133	0	0	0	0	220	0	1.41647	0.0355475	5.65525	2.20194
ENSG00000279151.1_8	312.423	700.856	1063	150.461	20.7811	248.421	3843.07	0	48.9049	3	112.026	0.0606061	0	0	0.4994	11.9833	0.192621	0.143881	-0.159695	0.0254581	0.602618	0.593596	0.493949	0	0	0	1	13.5029	0.0163397	0.816463	-153.4	0.646341	0.605911	8.90797	0	0	0	0.108423	197	0	0.758213	0.0466444	6.96422	2.20266
ENSG00000282740.1_10	1.92697	2.42222	7.47608	3.77577	0.126728	0.940789	0	0	0	0	0	0.0808081	0	0	0.4994	13.3788	0.0409884	0.105894	0.102657	0.112748	0.467424	0.565324	0.375516	0.0938791	0	0	1	14.4668	0	0	-269.9	0.599222	0.627595	6.08242	0	0	0	0	275	0	0	0.0418	2.7605	2.20374
ENSG00000290850.1_1	1.92697	2.42222	7.47608	3.77577	0.126728	0.940789	0	0	0	0	0	0.020202	0	0	0.4994	13.3838	0.113357	0.12417	1.54203	0.479475	0.472355	0.636998	0.748433	0	0.280662	0	1	20.1855	0	0	-258.1	0.693122	0.659686	14.5813	0	0	0	0	189	0	0.498129	0.0356429	4.21043	2.20374
ENSG00000290851.1_2	94.5927	106.078	171.294	422.518	3.71198	43.9868	586.649	30.0312	6.81234	0	12.7922	0	0.6055	0	0.4902	13.9039	0.404766	0.252387	0.947161	0.45981	0.504371	0.49849	0.26096	0	0.0652401	0	1	6.58765	0	0	-687.76	0.590943	0.642654	3.96318	0	0	0	0	973	0	2.13559	0.0586655	5.82134	2.2041
ENSG00000223643.6_11	0	0	0	0	0	0	0	0	0	0	0	0.525253	0	0	0.4339	10.8711	0.00616551	0.151962	0.00999881	0.182188	0.447944	0.457587	0	1.06781	0	0	1	-4.42202	0.00221627	0.784614	-187.7	0.512563	0.611675	-2.02288	0	0	0	4.21015e-07	259	0	0	0.0106	0.044	2.20446
ENSG00000228549.5_12	506.107	565.889	389.677	173.278	4.8318	156.362	1300.36	14.4688	18.5835	0	20.8701	0	0.61	0	0.4487	13.6342	-0.0336248	0.0595808	-0.0928722	0.0355852	0.482108	0.56696	0.314589	0.0786473	0.157295	0	1	14.5229	-0.0818387	0.668649	-426.344	0.651262	0.603974	8.61226	0	0	0	7.13261e-07	743	34	0.780847	0.0548333	3.98522	2.20518
ENSG00000238142.4_13	830.706	853.844	400.352	927.668	3.43318	691.072	107.726	0	9.59126	18.7067	0	0.111111	0.721	0.556	0.4269	11.0694	-0.0807343	0.0495133	-0.0807343	0.0495133	0.456491	0.456491	0	0	0	0	1	7.12377	-0.0371606	0.448804	-266.45	0.602964	0.59961	3.36867	0	0	0	0.000383412	545	3	0.550281	0.03559	6.828	2.20554
ENSG00000272426.1_9	1082.05	1534.06	299.888	2419.92	5.75576	1379.14	2.19204	0	1.88175	3.16	0	0	0	0	0.4269	8.77479	-0.00368265	0.0580046	-0.00368265	0.0580046	0.408676	0.408676	0	0	0	0	1	-5.88	0.108125	0.706437	-108.9	0.445312	0.584475	-4.77062	0.0594173	0	0	0.00100443	134	4	0.978896	0.0182667	9.24533	2.20482
ENSG00000290122.1_1	859.225	1545.62	224.718	2453.5	3.70968	1359.29	0.491803	0	13.0874	0	9.94805	0	0	0	0.509	7.62936	-0.134253	0.0392525	-0.134253	0.0392525	0.368687	0.368687	0	0	5.05051	0	1	-13.8299	0	0	-44.4	0.393443	0.616162	-9.68307	0	0	0	0	56	0	3.29122	0	6.02467	2.20482
ENSG00000286898.1_3	30.6081	69.0556	331.395	334.972	315.929	165.408	10.6721	0	5.67095	537.413	470.286	0.10101	0	0	0.3483	10.5421	0.12814	0.157269	0.164829	0.108447	0.61167	0.597403	0	0.670691	0	0	1	12.5528	0	0	-141.9	0.6875	0.623377	9.29028	0	0	0	0	190	0	1.84249	0.0234333	13.758	2.19942
ENSG00000226526.1_8	1210.33	1468.26	1788.83	1867.08	6600.74	1393.07	702.52	0	67.4473	663.56	936.792	0.030303	-0.646	-0.502	0.4011	14.6754	0.235303	0.13016	0.36908	0.212676	0.573645	0.63522	0.535045	0.30574	0.114653	0	1	19.2877	0.0491817	0.776644	-285.6	0.711364	0.691824	13.5645	0	0	0	0.000584402	216	19	0.593582	0.0475283	5.27662	2.19834
ENSG00000204362.6_10	54.1629	453.367	669.715	682.041	19.2396	348.467	401.745	0	48.1877	10.7467	26.8182	0.010101	0	-0.635	0.4644	12.9357	-0.132348	0.0343113	-0.161347	0.0306527	0.535929	0.542985	0.765795	0.382897	0.382897	0	1	6.8599	0.167084	0.952193	-1018.1	0.608104	0.651819	5.27654	0	0	0	0.000687334	837	14	0.978427	0.0434872	2.47064	2.1987
ENSG00000282843.1_13	30.1138	308.111	702.273	527.564	17.7834	202.599	560.222	7.90625	22.437	6.81333	38.6623	0.010101	-0.515	-0.526	0.4727	13.0536	-0.130916	0.0283896	-0.230593	0.0080513	0.5267	0.561889	0.352858	0.235239	0.235239	0	1	10.4487	0	0	-440.9	0.645119	0.617264	7.41734	0	0	0	0	423	0	0.512858	0.0380292	2.59635	2.19906
ENSG00000227751.1_8	6.63483	8.8	18.3947	51.9253	380.452	0	0	0	0	0	222.247	0	-0.702	0	0.4314	9.28309	0.232345	0.184949	0.776373	0.345537	0.504013	0.450161	0	0	0	0	1	0.301554	0	0	-73.8	0.53125	0.514469	-0.0504114	0.947675	0	0	0	122	0	0.8187	0.081	5.82867	2.19618
ENSG00000290096.1_1	2047.64	1447.46	58.9737	1960.53	22.7097	1679.62	7.33958	0	2.79692	970.533	21.5584	0	0	0	0.4727	7.15987	0.508434	0.255154	0.508434	0.255154	0.643357	0.643357	0	0	0	0	1	27.4258	0	0	-54.1	0.732558	0.601399	18.0704	0	0	0	0	40	0	0	0	0	2.19582
ENSG00000236648.2_11	31.8624	143.678	531.754	61.6031	23.0207	189.664	2841.25	38.8125	251.545	6.38667	213.662	0.020202	0	-0.51	0.4966	14.9817	-0.118707	0.0475024	-0.0350459	0.0680889	0.510045	0.493976	0.834518	0.247265	0.123632	0	1	2.25167	0.281202	0.9984	-258.55	0.57474	0.597034	2.41635	0	0	0	6.7316e-05	460	13	1.25375	0.0541038	2.67222	2.19294
ENSG00000284653.1_6	26.4368	320.944	428.225	127.052	16.0346	82.9737	4106.42	61.8125	213.388	9.04	351.377	0.010101	0	-0.537	0.6268	14.8679	-0.125263	0.0601146	0.230145	0.200518	0.483128	0.488823	0.367881	0.367881	0.100331	0	1	1.6096	0	0	-667.3	0.551005	0.642822	1.19801	0	0	0	0	562	0	0.611993	0.0477269	2.99369	2.19258
ENSG00000261781.1_6	10.8048	29.9444	164.84	61.4304	4.78802	15.9013	950.96	74.0938	135.429	4.05333	100.883	0.010101	0	0	0.6373	13.0961	-0.212145	0.00955665	-0.300104	0.0106115	0.495203	0.498584	0.342622	0.571037	0.342622	0	1	2.85959	0.0017497	0.817226	-789	0.57095	0.604614	2.85188	0	0	0	0.0263751	632	2	0.780039	0.0417337	2.67975	2.19294
ENSG00000280222.1_8	648.796	804.733	990.876	215.237	9.68664	202.987	3558.58	0	66.2905	77.0667	355.831	0	0.6285	0.742	0.6592	12.6602	-0.102867	0.0512527	-0.102867	0.0512527	0.543952	0.543952	0.154488	0.463464	0	0	1	8.81572	0.0149061	0.722215	-2574.4	0.610692	0.655956	5.26338	0	0	0	0.00150173	1028	17	0.925059	0.0460429	4.91045	2.19186
ENSG00000230035.2_10	17.1756	256.878	462.428	103.838	16.1912	78.3882	2035.48	5.78125	104.301	6.01333	235.649	0.010101	0	-0.4385	0.6592	13.6001	-0.137439	0.0536117	-0.25563	0.0207209	0.500564	0.590698	0.644226	0.322113	0.0805283	0	1	14.5025	0.00999627	0.745046	-168.9	0.684783	0.64186	11.1207	0	0	0	0.00115372	177	7	0.667107	0.0406833	3.93429	2.19258
ENSG00000225387.1_8	17.3624	180.667	270.304	76.6186	3.97696	46.625	339.663	5.15625	51.838	1.64	44.2987	0	0	0	0.6481	11.3912	-0.195874	0.00960387	-0.280145	0.00711405	0.510797	0.507128	0.744602	0	0.372301	0	1	5.17247	0.0189554	0.964224	-146.22	0.597222	0.586558	4.09472	0	0	0	0.00217665	171	0	1.27842	0.0277312	2.78481	2.19474
ENSG00000272084.1_9	59.7008	52.7222	1257.36	1118.91	4090.84	147.868	19.0492	0	6.7635	3.28	274.649	0	0	-0.632	0.3951	11.7322	0.0560012	0.108528	0.0560012	0.108528	0.559377	0.559377	0.293945	0	0	0	1	10.0743	0.049367	0.649412	-1407.3	0.629564	0.6602	6.78852	0	0	0	0.00411889	744	47	1.06636	0.0551714	3.97636	2.19186
ENSG00000230424.3_10	2481.57	2800.86	2078.96	3975.79	13696	2980.72	22.5808	0	30.4396	4908.33	1777.26	0	0	0	0.4412	14.89	0.320205	0.115407	0.398518	0.211815	0.459357	0.529489	0.856334	0.263487	0	0	1	15.5741	0.0593953	0.538757	-171.1	0.634568	0.623306	9.64279	0	0	0	0.00629618	272	158	0.260812	0.0441622	6.44043	2.18754
ENSG00000235185.1_11	1651.46	1540.61	519.761	2293.09	3.73041	1617.18	73.3981	22.4062	1.61183	71.1867	3.7013	0.0808081	0	0	0.4011	12.2966	0.104073	0.0885637	0.365507	0.240213	0.434109	0.52657	0.993838	0.795071	0	0	0	8.60555	-0.0436602	0.729777	-58.9	0.657895	0.550725	4.2784	0	0	0	5.32069e-05	60	3	0	0.039124	5.3428	2.19006
ENSG00000235434.1_9	160.52	213.744	621.624	735.874	4.4977	292.947	256.356	11.5938	16.4113	0	30.8312	0.010101	-0.719	-0.5395	0.4202	12.3264	0.0818917	0.0987798	0.260864	0.154174	0.499221	0.496644	0.389408	0	0.389408	0	0	2.8836	-0.21731	0.934739	-145.4	0.56993	0.639821	3.22203	0	0	0	0.00170642	149	0	0	0.03175	5.58023	2.19402
ENSG00000227066.2_10	98.5295	265.444	279.897	239.317	25.9724	100.48	78.9578	22.25	1296.17	178.027	16.4026	0	0	0	0.4607	12.6434	-0.0219506	0.092086	-0.0351485	0.0682816	0.491716	0.496928	0	0	1.25039	0	0	1.31619	0.653712	0.908528	-480.875	0.556376	0.627377	1.94735	0	0	0	7.56253e-06	658	3	0	0.0626029	3.95354	2.1897
ENSG00000228105.2_8	3.16713	4.27778	10.6794	16.2629	1.80184	2.13158	391.26	6.84375	14.8946	0	7.79221	0.010101	-0.517	0	0.4607	10.6165	0.00809681	0.0397541	-0.0399598	0.0425418	0.442675	0.50774	0.636943	0	1.27389	0	0	5.19757	0.00732316	0.995142	-167.95	0.575579	0.604438	3.2927	0	0	0	0.000612303	213	0	0	0.0717937	3.40894	2.1897
ENSG00000284710.1_6	5.05899	46.6889	74.11	66.0593	1.71659	25.3553	308.637	21.8438	13.3573	0	9	0	0	0	0.4395	11.545	-0.0113293	0.0508146	0.0600732	0.0826046	0.471553	0.478951	1.00402	0.334672	0	0	0	0.482023	0	0	-375.8	0.559927	0.620838	1.56288	0	0	0	0	502	0	0.7478	0.0167733	4.071	2.1897
ENSG00000226664.1_10	109.16	296.011	643.844	266.941	38.4009	156.138	3524.11	32.125	70.635	4.90667	304.623	0	-0.551	-0.651	0.4829	14.8226	-0.0358493	0.0477223	-0.00237118	0.0743581	0.513649	0.49345	0.724713	0.552162	0.0345101	0	0	2.09893	0.00948243	0.698012	-58	0.535211	0.620087	1.03892	0	0	0	1.30411e-06	68	19	0.799512	0.047511	3.78823	2.18934
ENSG00000236963.9_13	611.824	2624.36	3143.37	938.639	84.1406	806.632	14979.7	194.344	2103.49	25.64	781.247	0.111111	-0.521	-0.5385	0.4372	16.1085	0.0106242	0.069815	-0.0403416	0.0489782	0.48504	0.524081	0.467052	0.36798	0.0424592	0	0	5.68132	0.0861295	0.950771	-408.873	0.573154	0.631503	2.94254	0	0.00055197	0.341825	0.501363	888	55	1.16361	0.0435533	4.32494	2.18862
ENSG00000226487.1_11	0.280899	0	33.8445	7.24485	1.11521	6.65132	228.354	0	1.40617	0	0	0.0505051	0	0	0.4111	9.89178	-0.111921	0.02452	-0.0385293	0.0442128	0.466316	0.468085	1.05263	2.10526	0	0	0	-1.42364	0.00290534	0.825394	-92.1	0.545045	0.590426	-0.867818	0	0	0	0.0151009	133	4	0	0.0550571	4.37071	2.1879
ENSG00000284641.1_6	222.313	828.778	1213.49	877.077	4.20507	395.776	1157.06	0	13.9049	101.747	26.3896	0.010101	0	0	0.4994	11.4073	0.277564	0.197652	0.295488	0.192479	0.511782	0.470896	0.368189	0.368189	0	0	0	-1.56111	0	0	-305.15	0.576054	0.565386	0.452732	0	0	0	0	396	0	1.55453	0.0706143	6.73707	2.18754
ENSG00000284743.1_8	57.2275	409.956	584.892	788.866	1.29493	290.329	719.258	0	1.36761	64.48	158.416	0.020202	0	0	0.4813	10.6609	0.123005	0.129161	0.0649021	0.0604347	0.443484	0.412463	0.617665	0	0	0	0	-7.98084	0	0	-183.1	0.475124	0.596439	-5.01348	0	0	0	0	188	0	1.82916	0.06792	5.416	2.18754
ENSG00000289402.2_2	1620.29	1318.21	541.156	1302.27	5.09217	919.809	952.215	0	15.1799	25.3067	50.3247	0	0	0.692	0.4564	10.0334	0.193237	0.185701	0.105871	0.140887	0.689885	0.70751	0	0	0	0	0	32.4132	0	0	-370.6	0.772149	0.696436	18.3871	0	0	0	0	268	0	0.856702	0.0207857	10.448	2.18719
ENSG00000117242.7_10	10.4368	28.7333	45.9067	75.634	5552.25	112.618	10.3232	0	17.6067	9.70667	252.922	0	0	0	0.4072	13.2193	0.290242	0.139552	0.435168	0.168411	0.492922	0.510241	0.943693	0.104855	0.314564	0	0	4.5706	0.0138047	0.556629	-1725	0.58142	0.64686	2.93523	0	0.000524274	0.380099	0.00669961	891	86	0.551742	0.0376286	7.32424	2.1879
ENSG00000233069.1_8	1371.32	1869.59	1082.87	1068.65	4.87327	862.342	461.576	0	9.81234	5.04	108.896	0	0	0.7805	0.3676	10.0674	0.0522265	0.174281	-0.0559833	0.0277759	0.524697	0.535117	0.931966	0	0	0	0	7.40057	0.0243874	0.909682	-96.9	0.637363	0.608696	5.31276	0	0	0	0.00193279	120	2	0	0	0	2.18647
ENSG00000203394.2	0.608146	2.73333	39.9976	36.7809	2205.94	15.3026	1.32084	0	0.652956	75.6533	174.364	0	0	0	0.4412	9.93074	0.790058	0.437102	1.21368	0.585245	0.411885	0.372378	2.04918	0	0	0	0	-9.61408	0	0	-128.8	0.436709	0.552448	-5.966	3.47409	0	0	0	147	0	2.43172	0.0255	9.5114	2.18467
ENSG00000287192.1_3	1113.96	711.122	239.99	1267	3.00922	554.237	39.3115	7.21875	1.79177	10.96	2.80519	0	0	0	0.3626	10.1176	0.137424	0.0955608	0.137424	0.0955608	0.565257	0.565257	0.90009	0	0	0	0	13.7441	0	0	-407.7	0.672012	0.617462	9.26681	0	0	0	0	389	0	0	0.0648333	1.08233	2.1897
ENSG00000236936.1_8	3.33989	71.8778	335.823	837.392	770.459	87.3224	4.89227	7.59375	2.41645	132.867	47.2727	0.020202	0	0	0.3189	10.1923	0.0133855	0.0464581	0.00104149	0.022112	0.531624	0.503458	0	0	0.854701	0	0	3.08495	0.0496265	0.86085	-238.9	0.565789	0.630705	2.52047	0	0	0	0.0382383	279	2	0	0.0596	3.728	2.18754
ENSG00000231105.2_10	414.515	1400.08	2763.24	2721.04	172.12	878.921	52.4426	0	8.93573	1307.57	633.519	0.0606061	0	0	0.3529	12.685	-0.0602782	0.0470712	-0.0560244	0.0544521	0.513136	0.535479	1.06302	0.15186	0	0	0	6.70282	0.0569995	0.848076	-794.7	0.613225	0.639716	4.93984	0	0	0	0.032575	620	7	0.578762	0.0451269	4.12812	2.18683
ENSG00000236009.1_9	0	0	0	0	0.714286	0	107.016	0	0.866324	1.06667	0	0	0	0	0.4011	10.6393	0.0444288	0.14069	0.062477	0.128551	0.425078	0.43364	0	1.25392	0	0	0	-5.48458	0.0119183	0.926355	-154.85	0.507895	0.579234	-2.6214	0	0	0	0.000369791	251	0	0.636825	0.054925	4.04125	2.18575
ENSG00000233431.1_7	59.3441	420.911	1104.2	277.619	8.41475	235.678	871.867	0	6.92031	1.73333	132.468	0	0	0.684	0.3893	12.2033	-0.00334372	0.0936652	-0.300909	0.01076	0.585878	0.565164	0.424088	0	0	0	0	12.2166	-0.0607246	0.744114	-318.5	0.647388	0.652862	7.22361	0	0	0	6.98749e-05	296	6	0.27083	0.0469857	6.04271	2.1933
ENSG00000285959.1_4	2209.21	3065.76	2134.77	3298.57	283.853	2235.88	179.834	0	19.1054	818.36	167.325	0.333333	0	0.799	0.3782	15.5207	0.0357918	0.0682194	1.51062	0.373032	0.490343	0.574178	1.21246	0.0638135	0.170169	0	0	10.3582	0	0	-429.25	0.606208	0.648181	6.80352	0	0	0	0	477	0	0.812369	0.0457897	3.91921	2.1969
ENSG00000228397.3_9	2075.44	2566.9	829.474	2120.47	28.3065	1957.3	11.5316	0	6.79949	291.267	27.6234	0.020202	0	0.799	0.4037	11.0077	-0.146022	0.0281855	-0.0946429	0.0213363	0.543953	0.518892	1.45702	0	0	0	0	4.89506	0.0217037	0.855371	-347.333	0.586534	0.636212	3.03689	0	0	0	1.12031e-07	483	2	0	0.03485	9.18175	2.1969
ENSG00000218510.9_11	2107.85	2647.17	1395.52	2425.91	327.618	2024.53	13.9672	0	10.6067	801.76	167.818	0.030303	0.799	0	0.3626	12.7026	-0.0245906	0.0562412	-0.00474575	0.0666214	0.476298	0.492561	0.60006	0	0	0	0	4.34079	0.0030708	0.520497	-361.167	0.569785	0.627977	2.47056	0	0	0	0.00119072	839	0	0	0.04036	6.7518	2.1969
ENSG00000285752.1_7	1958.75	2401.29	3087.9	3667.44	377.751	1805.11	61.555	19.7188	96.9614	943.52	170.792	0	0	0	0.3836	14.587	0.0428262	0.0763767	0.159694	0.115482	0.473041	0.454157	1.01581	0.284426	0.0406322	0	0	-1.4529	0	0	-773.4	0.52459	0.616162	-0.774204	0	0	0	0	632	0	0.392258	0.0592459	4.26619	2.19546
ENSG00000230068.2_9	59.5126	286	2572.73	327.92	474.843	93.5329	0.981265	9.59375	4.64781	12498	7125.04	0.111111	0	0	0.4339	12.2886	0.105536	0.0870768	0.104616	0.0898584	0.410154	0.393064	0.59964	0	0	0	0	-8.47961	0.2442	0.987766	-165.2	0.454545	0.572254	-7.10499	1.84067	0	0	1.74132	213	63	1.00579	0.0538667	2.91413	2.19618
ENSG00000271840.1	4.75983	102.356	363.502	75.6134	315.878	23.1908	0	0	0.794344	1000.03	2203.3	0.0909091	0	0	0.3577	9.54689	0.0752126	0.074873	0.0752126	0.074873	0.433155	0.433155	1.3369	0	0	0	0	-6.55806	0.152327	0.921174	-205.8	0.487342	0.63369	-5.00799	0	0	0	0.38345	250	11	0.7916	0.00403333	6.11333	2.19438
ENSG00000285873.1_4	611.052	723.367	461.356	222.861	20.0369	225.842	2470.31	6.5	47.6427	68.32	786.987	0.0606061	0	0	0.3676	13.8289	0.0258602	0.0913515	0.134568	0.0970617	0.524601	0.563502	0.687191	0.206157	0.137438	0	0	11.8653	0	0	-305.2	0.634	0.616523	7.67155	0	0	0	0	300	0	2.38903	0.0382233	3.9959	2.18754
ENSG00000279625.1_7	33.4944	30.9222	66.1459	61.2113	18.3041	25.7434	507.923	20.5312	7.02828	1.66667	27.987	0	0	0	0.4095	10.8556	-0.012224	0.044503	-0.012224	0.044503	0.494334	0.494334	1.07933	0	0	0	0	1.69887	0.00106413	0.744316	-625.8	0.567388	0.648678	0.992942	0	0	0	0.0114405	544	0	0.75277	0.0463786	3.473	2.18395
ENSG00000237200.1_7	3.36938	1.11111	85.4115	59.9588	3081.65	17.0855	2.2459	0	1.97943	0	52.1818	0	0	0	0.4202	11.1261	-0.00252081	0.0326515	-0.0770256	0.0135897	0.440716	0.490842	0.894855	0	0	0	0	1.13494	0.136036	0.953144	-82	0.571429	0.615385	1.40967	0	0	0	2.07582	99	17	0.796304	0.04	8.10675	2.18575
ENSG00000225952.1_10	6.08287	71.0889	189.249	43.1443	20.7811	30.4276	99.3138	0	4.7635	8.21333	786.675	0	0	-0.832	0.4813	10.151	0.494952	0.295515	0.508977	0.335131	0.538259	0.525	0	1.75901	0	0	0	7.04752	0.0413865	0.880359	-162.6	0.596774	0.645833	4.45806	0	0	0	0.00249432	163	1	2.56868	0.0282	5.71	2.18503
ENSG00000240553.1_11	2456.52	4293.28	2993.61	2733.49	17374	2403.34	59.8548	140.781	393.843	25122.4	13930.4	0.010101	0	-0.749	0.4072	16.0514	0.358406	0.134055	0.227003	0.212035	0.392346	0.495495	0.441748	0.265049	0.0147249	0	1	5.32887	0.0529866	0.980878	-169.4	0.568681	0.546547	3.20997	0	0.000250324	0.141168	0.249968	240	221	0.381756	0.0428988	5.70284	2.18107
ENSG00000289014.1_1	1690.06	1359.52	634.586	1634.46	9.01613	1094.5	27.6979	0	1.65296	3523.68	1387.95	0.030303	0	0	0.3959	9.62936	0.920091	0.493677	0.920091	0.493677	0.545455	0.545455	0	0	0	0	1	10.2961	0	0	-301.1	0.588123	0.659091	5.53336	0	0	0	0	282	0	0	0	0	2.18179
ENSG00000261326.4_9	45.7149	495.678	495.823	507.175	2064.19	205.211	2.55738	13.125	6.69409	161.707	171.195	0	0	0	0.3394	12.5939	0.174401	0.112739	0.174401	0.112739	0.36946	0.36946	0.16176	0	0	0	1	-11.6754	0.408342	0.619805	-1017.86	0.419236	0.610894	-8.2838	0.19673	0	0	0.19483	889	121	0.731671	0.0424895	4.53868	2.18359
ENSG00000284726.1_9	3.1264	4.03333	16.1507	132.049	1945.46	11.1316	0.444965	9.46875	3.81491	264.373	175.195	0	0	0	0.3577	12.3078	0.0526777	0.0456355	-0.0530232	0.0160166	0.420907	0.440397	1.18343	0	0	0	1	-2.35032	0	0	-156.4	0.54386	0.566225	-0.0876031	0	0	0	0	234	0	0	0.0540222	3.231	2.18287
ENSG00000249087.9_11	2782.15	2895.04	1641.45	3306.19	42.9977	2318.62	482.063	0	8.31105	1150.39	206.714	0	0	0.535	0.3189	11.5023	0.537171	0.286005	0.53717	0.286005	0.521544	0.521544	0.344709	0	0	0	1	12.7254	0.129693	0.597153	-372.009	0.648777	0.636414	7.62863	0	0.00344709	0.214409	0.0256759	704	53	0.69116	0.05909	13.22	2.18323
ENSG00000271420.1_10	0.889045	57.9778	253.751	707.361	9.45853	25.2566	248.119	0	0.393316	1.09333	14.2857	0.030303	0	0	0.3577	9.3443	-0.0477046	0.0242769	-0.0477046	0.0242769	0.447692	0.447692	0	0	0	0	1	-1.94448	-0.024417	0.812937	-186.6	0.531579	0.584615	-1.30886	0	0	0	0.0145904	251	1	0	0.0028	1.462	2.18323
ENSG00000235052.1_10	5.73315	166.5	303.859	620.745	1.78802	96.3421	68.9133	6.78125	0.305913	2.22667	0	0.282828	0	0	0.3676	10.7952	0.0373005	0.070031	0.0382325	0.0450921	0.459201	0.427632	1.12549	0	0	0	1	-6.48416	0.135784	0.832708	-116.1	0.485075	0.587719	-4.5042	0.0902829	0	0	8.16737e-05	153	1	0	0.043	3.5202	2.18251
ENSG00000285802.1_6	486.687	3559.46	4176.56	5076.98	20.6221	1974.15	162.82	16.7188	18.4859	238	40.2727	0	0	0	0.4037	14.0689	0.0700733	0.0914088	0.121825	0.128178	0.477423	0.483359	1.28011	0.349121	0.116374	0	1	0.422002	0	0	-440.1	0.547393	0.638427	1.70077	0	0	0	0	444	0	0.323046	0.0487434	4.58255	2.18035
ENSG00000197880.10_8	1547.78	6892.58	8687.16	7245.44	112.475	3186.25	2439.2	108.844	119.386	310.093	137.143	0.20202	-0.5295	0	0.3577	15.8502	0.0210414	0.0747231	-0.015537	0.0757617	0.495666	0.523831	0.89718	0.558621	0.101568	0	1	5.46202	-0.0373532	0.819116	-323.525	0.588217	0.604013	3.70708	0	0.000338558	0.0310966	0.00209102	627	35	0.719874	0.0483666	4.76882	2.18107
ENSG00000236810.8_12	4042.52	6030.18	5319.36	5280.32	11345.4	4463.54	58.2623	40.1875	52.8817	13846.4	8344.3	0.030303	-0.77	0.685	0.3893	16.1241	0.155345	0.10445	0.0306738	0.157189	0.463129	0.46488	0.756038	0.40602	0.0560028	0	1	-0.175724	0.20594	0.54359	-247.184	0.554145	0.599806	-0.0393792	0.242284	0	0	0.00204196	792	125	0.861952	0.0465387	4.55446	2.18215
ENSG00000289835.1_1	1883.86	2464.5	1723.49	2031.1	606.965	1805.41	12.9578	0	4.5527	1864.03	397.922	0	0	0.646	0.3438	11.5265	0.447175	0.206679	0.283914	0.214862	0.608136	0.505576	0.338983	0	0	0	1	4.22956	0	0	-79.2	0.625	0.594796	5.00688	0	0	0	0	96	0	0	0.059225	13.4827	2.18467
ENSG00000232557.3_11	26.3778	825.7	318.242	373.683	3.51152	116.579	62.5948	0	0.521851	115.72	12.6234	0	0	0	0.4011	9.59805	0.0313819	0.0887832	0.0194952	0.103119	0.482581	0.452381	1.29032	0	0	0	1	-2.61311	0.0368444	0.946538	-83.9	0.528571	0.666667	0.117704	0	0	0	0.0479639	96	0	0	0.055925	4.47825	2.18683
ENSG00000225315.2_11	135.584	836.922	1590.57	1510.83	953.263	564.171	1305.54	133.531	391.442	13.5733	316.325	0.020202	0	0	0.3728	15.4882	0.10937	0.0969788	0.820663	0.323949	0.487523	0.54185	0.500381	0.435114	0.0652671	0	1	9.98755	0.0218218	0.962961	-158.2	0.647059	0.599119	6.64217	0	0	0	0.0380562	155	15	1.15765	0.0530134	4.75743	2.18934
ENSG00000230703.1_9	60.4972	255.5	632.794	596.789	382.917	211.039	600.89	33.7812	19.8458	4.33333	140.948	0.020202	0	0	0.3782	14.0355	0.12935	0.0952498	-0.0581562	0.0186334	0.50006	0.496746	0.416865	0.297761	0.0595522	0	1	2.98802	0.0163063	0.902337	-141.8	0.549296	0.616052	0.488082	0	0	0	0.000175116	156	9	0	0.0450047	5.04666	2.19006
ENSG00000230023.2_11	69.8329	959.056	830.481	723.039	54.1544	407.322	424.763	23.8125	34.9023	35.5867	77.5974	0	0	-0.533	0.4487	13.4836	-0.0260156	0.056808	0.0242034	0.0375938	0.504365	0.51325	0.785752	0.0873057	0.0873057	0	1	4.09568	0.0168467	0.937032	-635	0.584071	0.611141	3.13676	0	0.000960363	0.233106	4.51781e-05	535	6	0.783464	0.0472295	3.84855	2.18647
ENSG00000232298.2_9	1195.96	2561.54	2632.44	1415.22	20.2788	1131.05	2586.8	16.9062	24.2519	115.427	258.312	0.010101	0.636	-0.53	0.4072	13.8084	0.226281	0.13523	0.0893131	0.0724217	0.467308	0.55257	0.487941	0.278823	0	0	1	9.35987	0.0756591	0.697034	-312.1	0.629496	0.649533	6.67669	0	0	0	0.00208415	293	19	2.03615	0.0429538	6.42396	2.18575
ENSG00000288982.1_1	0	2.34444	21.0239	97.4227	1.51613	0	1.72131	0	0	0	0	0.020202	0	0	0.3728	8.56224	0.14487	0.061545	0.14487	0.061545	0.285714	0.285714	0	0	0	0	1	-18.8042	0	0	-58.5	0.323529	0.539683	-14.5051	0	0	0	0	88	0	0	0.0008	0.482	2.18934
ENSG00000286061.1_5	2188.74	3608.44	3343.85	3220.12	1534.85	1934.87	1228.02	67.5312	134.388	1675.87	842.922	0.020202	-0.707	-0.564	0.3893	15.2566	0.113149	0.081661	-0.0149698	0.0650079	0.43283	0.494751	0.510895	0.178813	0.0510895	0	1	-0.0542879	0	0	-117.38	0.550868	0.59516	0.559583	0	0	0	0	232	0	0	0.0606434	4.35845	2.18826
ENSG00000264443.1_10	490.704	1881.53	1691.99	1000.35	103.12	492.467	1615.91	13.1562	22.0077	15.64	87.1558	0	0	-0.504	0.3626	14.0721	-0.000752206	0.0571847	-0.116445	0.0268817	0.446412	0.453979	0.754761	0.0580585	0.348351	0	1	-1.16726	-0.0310887	0.803873	-452.1	0.515152	0.639446	-1.3268	0	0	0	0.0010658	413	9	1.84192	0.0545108	4.63055	2.18898
ENSG00000284699.1_6	275.279	972.4	1630.86	2060.97	10.1912	704.632	29.5785	27.5625	10.2057	142.387	28.039	0	0	-0.5185	0.3836	13.6329	-0.01993	0.0531445	-0.10731	0.0275384	0.491774	0.481941	1.1021	0.157443	0.472329	0	1	-0.0374131	0	0	-278.1	0.533101	0.647856	0.224603	0	0	0	0	302	0	0.818181	0.0503214	3.49364	2.18754
ENSG00000229162.1_8	284.851	715.211	350.349	315.539	16.5829	243.27	298.176	0	4.31362	635	32.7922	0.131313	0	0	0.4011	10.7756	-0.0847964	0.0887205	-0.0808683	0.0739488	0.533371	0.515854	0	0	0	0	0	4.82736	0.146029	0.892526	-275.3	0.592	0.609756	4.25559	0	0	0	0.000516627	283	0	0.704545	0.01035	5.891	2.18071
ENSG00000261025.1_9	17.5154	200.811	473.921	93.2577	2.2788	102.803	406.681	0	6.491	0	19.6234	0.0808081	0	0	0.3893	11.2544	-0.205071	0.0149623	-0.205071	0.0149623	0.554646	0.554646	0.818666	0	0.409333	0	0	9.72467	0.0257953	0.969568	-956.8	0.637821	0.638559	6.36361	0	0	0	8.93172e-06	615	1	2.92788	0.03352	3.7229	2.18107
ENSG00000285823.1_6	7.35253	51.4222	204.026	15.1572	9.63825	52.3026	642.333	0	161.085	1.73333	69.7403	0.0909091	0	0	0.4564	12.614	-0.0788965	0.0599126	-0.0733152	0.0228539	0.524167	0.507338	0.31903	0.31903	0	0	0	2.79292	0	0	-299.3	0.56335	0.618312	2.21157	0	0	0	0	516	0	1.52984	0.0485741	2.39559	2.18143
ENSG00000233755.1_10	178.357	1216.93	2882.72	721.397	91.1429	658.421	5294.52	52	1560.47	37.4933	472.61	0	0	-0.583	0.4813	16.0829	-0.0302414	0.0702478	-0.0930834	0.0206165	0.505431	0.494786	0.461002	0.158469	0.158469	0	0	4.27356	0.0231357	0.817575	-164.05	0.576499	0.576833	4.49119	0	2.88126e-05	0.73076	0.000975891	314	26	1.03773	0.050149	3.75317	2.18107
ENSG00000231953.2_10	3.96067	19.1	62.9713	62.4742	1.26498	25.9737	70.0703	0	0.321337	0	3.50649	0.010101	0	0	0.4813	10.3432	0.0112733	0.0266982	0.0694767	0.0326802	0.399538	0.427126	0.769823	1.53965	0.769823	0	0	-6.29129	0.0197597	0.931301	-241.5	0.462199	0.589069	-5.92675	0	0	0	0.148664	300	0	0	0.047425	3.06125	2.18035
ENSG00000284602.1_6	1781.34	1966.1	728.572	1799.92	143.323	1661.89	4.67213	0	3.89974	1346.85	111.078	0	0	0	0.4269	11.0967	-0.0478653	0.0899493	-0.0478653	0.0899493	0.461187	0.461187	0.913242	0.913242	0.456621	0	0	0.17573	0	0	-931.8	0.514075	0.681279	-0.590892	0	0	0	0	586	0	0	0.053675	6.88325	2.18143
ENSG00000284657.1_6	1060.53	1630.94	833.234	1768.62	62.318	1207.34	0.459016	0	0.933162	11.6667	22.3247	0	0	0	0.3577	9.56986	-0.0365039	0.130191	-0.0365039	0.130191	0.561842	0.561842	0	0	0	0	0	14.349	0	0	-281.3	0.625984	0.668421	9.77495	0	0	0	0	236	0	1.52273	0.0283	5.7285	2.18215
ENSG00000272432.1_8	2225.71	1707.32	276.069	1641.24	4.2212	1288.34	1.7541	0	2.11568	41.3333	0	0	0	0	0.4011	8.92184	-0.264592	0.00356082	-0.264592	0.00356082	0.529897	0.529897	0	0	0	0	0	10.1599	0.116974	0.6927	-160.6	0.618056	0.593814	4.49235	1.47991	0	0	0.00128645	174	3	0	0	0	2.18179
ENSG00000225643.1_8	44.5042	441.989	857.148	366.384	25.3318	199.033	206.672	51.2188	79.7429	3.78667	39.7013	0.151515	0	-0.5335	0.4564	13.1162	-0.0436987	0.047536	-0.109215	0.0242816	0.509742	0.587992	0.901002	0	0.337876	0	0	13.5788	0.0761927	0.607018	-179	0.684211	0.6294	10.1365	0	0	0	0.000205111	189	13	0	0.0522941	2.48629	2.17711
ENSG00000233478.1_10	37.448	112.233	2209.62	953.485	513.088	244.599	841.23	17.9375	23.91	97.36	407.065	0.020202	0	-0.726	0.4269	13.8305	0.0373337	0.0997109	-0.159331	0.0229874	0.513248	0.554856	0.686436	0.137287	0	0	0	9.48315	0.0444978	0.873659	-852.1	0.618881	0.642986	7.02347	0	0.000274574	0.531027	0.000672128	628	2	0.827546	0.0562409	4.34045	2.17711
ENSG00000228172.5_11	2357.25	3088.99	1512.77	2633.18	493.7	2640.37	22.815	0	7.69152	1326.17	159.455	0.030303	0.645	0.5225	0.4011	11.9833	-0.0211516	0.0875189	0.0397569	0.103086	0.574216	0.584318	0.493949	0	0.493949	0	0	10.4267	-0.0547254	0.635975	-386.833	0.630822	0.595207	5.74521	0	0	0	0.0111488	667	20	0.173328	0.050325	4.321	2.17675
ENSG00000272478.1_8	4.88764	20.1889	196.354	163.575	2035.06	17.8158	0.257611	0	0.542416	54.0133	76.2468	0.0606061	0	0	0.3951	7.79442	2.56727	0.77482	2.56727	0.77482	0.454955	0.454955	0	0	0	0	0	-2.56863	0	0	-55	0.523077	0.585586	-0.221264	1.42051	0	0	0	64	0	9.14422	0.0655	14.8	2.17675
ENSG00000236528.3_11	1288.01	1681.62	768.844	1203.32	563.659	1116.22	13.0281	0	18.2005	190.373	23.2208	0.0505051	0.7335	0	0.3951	11.9073	0.613143	0.194572	1.64748	0.404303	0.506899	0.512733	0.781047	0.260349	0	0	0	5.62404	0.0202373	0.920128	-245.25	0.562428	0.622742	3.60484	0	0.000260349	0.0307212	0.154757	405	16	0.708175	0.03645	5.08517	2.17459
ENSG00000284309.1_7	248.103	361.778	444.856	780.722	5.17742	93.1974	2610.13	0	18.8638	2.29333	53.8831	0.030303	0.69	0.666	0.3893	11.2497	-0.0121146	0.0594251	-0.0942561	0.020474	0.48501	0.521785	0.410678	0.821355	0	0	0	7.46071	0	0	-325.8	0.618557	0.618491	4.78677	0	0	0	0	337	0	1.26708	0.0565182	4.33018	2.17135
ENSG00000225891.2_10	4.92837	36.1222	158.256	78.7938	3179.04	40.1842	4.25293	0	4.59383	40.3067	369.117	0.010101	0	0	0.3626	12.3606	0.120168	0.053463	0.211281	0.0737082	0.464917	0.458366	0.950751	0.570451	0	0	1	-4.10377	0.204386	0.958296	-245.55	0.486636	0.620063	-2.90403	0	0	0	1.99316	437	25	0	0.0573667	5.22775	2.16847
ENSG00000289452.1_1	1724.69	1741.4	18.8589	2728.05	12.9078	1628.76	1.22014	0	0.578406	5.73333	0	0	0	0	0.3813	7.67243	0.402441	0.303221	0.402441	0.303221	0.617647	0.617647	0	0	0	0	1	21.8549	0	0	-61	0.681818	0.539216	10.0645	0	0	0	0	71	0	0	0	0	2.16955
ENSG00000260063.1_8	1873.77	3273.06	1761.98	4715.15	8.79032	2475.13	14.459	0	3.02571	309.667	6.80519	0.0505051	0	0	0.3309	10.9658	1.2953	0.596092	1.2953	0.59609	0.5095	0.5095	0	0	0	0	1	6.85175	0.0564207	0.53211	-658.4	0.597682	0.604	4.59676	2.1617	0	0	0.000310276	571	21	1.018	0.04715	15.675	2.16559
ENSG00000290006.1_1	1741.04	2974.97	238.833	4536.58	7.54608	2148.62	2.54333	0	1.13368	9	6.80519	0.020202	0	0	0.3351	8.84862	0.74179	0.41797	0.74179	0.41797	0.544469	0.544469	0	0	0	0	1	11.4408	0	0	-161.7	0.614286	0.607375	5.95997	0	0	0	0	176	0	0	0	0	2.16559
ENSG00000226698.1_8	9.54916	111.333	213.184	224.281	968.749	125.579	0.257611	0	0.501285	72.5733	119.935	0.151515	0	0	0.3577	11.0451	0.132997	0.10651	-0.0318072	0.0401111	0.470421	0.408497	0.473261	0	0	0	1	-4.15111	0	0	-69.2	0.526316	0.496732	-3.65468	2.46221	0	0	0	114	0	0	0.0543	6.58233	2.16631
ENSG00000289554.1_1	0.654494	0	20.6699	23.7912	1827.91	10.7829	0.887588	0	1.79692	22.9067	56.5584	0.020202	0	0	0.4011	10.1383	0.0389663	0.110091	0.0389663	0.110091	0.444543	0.444543	0	0	0	0	1	-3.19302	0	0	-350.8	0.508475	0.628217	-2.56838	0	0	0	0	357	0	0	0.06552	5.4878	2.16667
ENSG00000224311.1_12	928.299	920.522	365.024	497.397	2.93318	326.618	26.5948	6.78125	3.40103	0	5.94805	0	0	-0.689	0.3728	12.3573	0.098238	0.0788365	0.298361	0.166148	0.469792	0.548813	1.3341	0.571755	0	0	0	10.0329	0.0131855	0.8372	-119	0.640909	0.580475	5.89298	0	0.00209644	0.0781399	0.180217	192	1	1.02364	0.0534357	3.63625	2.17351
ENSG00000241169.1_10	1.97893	3.11111	427.301	69.0103	69.053	15.9803	0.580796	0	2.59383	2527.17	933.104	0.151515	0	0	0.4136	11.2198	0.0930021	0.128839	0.223991	0.184736	0.437736	0.371495	1.67715	0	0	0	0	-11.2827	0.17038	0.983551	-121.5	0.416084	0.668224	-8.1825	0	0	0	0.13153	164	2	0	0.07182	3.9977	2.18035
ENSG00000237429.1_8	1580.29	2757.03	3934.01	4344.25	73.4078	2025.22	111.981	0	16.7763	255.267	146.519	0.030303	0.5975	0	0.3676	12.2158	0.435797	0.258882	0.0785194	0.108346	0.585453	0.526502	0.210217	0.420433	0	0	0	4.49282	0.271734	0.784854	-91.2	0.591954	0.614841	3.84274	0	0	0	0.00187722	132	21	0	0.0656417	8.95258	2.18287
ENSG00000233975.2_10	728.857	1173.88	1267.24	1880.44	212.698	850.691	30.2155	0	6.92288	43.8533	92.6104	0	-0.715	0	0.3438	12.5392	0.140372	0.0980339	0.174952	0.11762	0.509409	0.505382	0.672043	0.840054	0	0	0	2.5193	0.141875	0.742969	-308.5	0.580478	0.573147	2.14433	0	0.000168011	0.196069	2.07522e-07	550	2	0.893293	0.0672043	3.63696	2.18107
ENSG00000225886.3_16	1525.01	2642.39	2424.11	2341.48	62.894	1326.28	774.527	167.594	1144.26	247.64	150.442	0.0909091	0	0.816	0.3782	15.036	0.0882761	0.157667	0.0731096	0.20711	0.449696	0.490612	0.357185	0	0.178593	0	0	6.41904	0.151415	0.585382	-175.633	0.5943	0.604667	3.52663	0	0	0	0.0015894	461	11	0	0.0444457	4.74215	2.18071
ENSG00000287244.1_3	556.86	601.511	443.402	862.876	2.07604	450.197	13.3162	8.625	17.9229	3.53333	1.23377	0	0	0.432	0.3114	9.86882	-0.0234631	0.0695219	-0.0234631	0.0695219	0.550802	0.550802	0	0	0	0	0	11.3225	0	0	-333.9	0.620339	0.631016	7.0568	0	0	0	0	347	0	0.609318	0.03295	8.45	2.18035
ENSG00000269971.1_9	1587.39	1598.23	511.622	1583.63	5.97235	1265.53	0.257611	0	0.534704	1902.17	205.987	0	0	0	0.3394	7.52356	0.706087	0.424087	0.706087	0.424087	0.418478	0.418478	0	0	0	0	0	-5.42273	0.0246597	0.888709	-39	0.428571	0.684783	-5.96474	1.23383	0	0	0.134894	57	0	0	0	0	2.18107
ENSG00000270031.1_9	0.203652	0	1.50478	3.04897	781.394	2.72368	0	0	1.63239	0	0	0	0	0	0.3836	8.48784	0.169591	0.0780167	0.169591	0.0780167	0.337047	0.337047	0	0	0	0	0	-15.9244	-0.0379639	0.856364	-72.1	0.385321	0.607242	-12.8216	1.30533	0	0	0.193195	88	1	0	0	0	2.18143
ENSG00000286433.1_5	1880.24	2362.88	329.218	1472.78	42.0138	1811.37	16.6956	10.3125	13.1799	3031.71	47.6364	0.0505051	0	0	0.3782	11.7305	0.281018	0.1572	0.626719	0.264823	0.473514	0.457512	0.294291	0	0	0	0	-0.933445	0	0	-433.08	0.539261	0.588715	-1.76972	0	0	0	0	435	0	4.07887	0.03657	7.325	2.18071
ENSG00000227050.1_10	1539.15	2045.68	1467.03	2197.47	648.703	1597.79	402.557	25.3438	30.6478	220.8	180.584	0	0	-0.578	0.3438	14.3799	0.159673	0.0718587	1.35394	0.322976	0.50781	0.553971	1.12576	0.328346	0.0469065	0	0	11.5533	-0.0301678	0.810712	-159.6	0.645833	0.586558	7.09287	0	0	0	0.00572272	167	22	1.29663	0.048858	3.98821	2.17567
ENSG00000289576.2_2	119.039	568.233	609.907	662.948	9.29032	123.303	194.541	15.5312	22.6375	2.86667	9.16883	0.010101	0	-0.684	0.4011	13.3061	0.257387	0.195171	0.0753538	0.0721629	0.469392	0.436953	1.28357	0.296209	0.197472	0	0	-4.29173	0	0	-218.675	0.499361	0.58831	-2.0202	0	0	0	0	342	0	0.491487	0.0380741	4.05779	2.17711
ENSG00000290123.1_1	1755.71	2156.08	361.089	1807.52	26.8871	1572.32	9.59719	0	5.46272	1418.79	4.35065	0.040404	0	0	0.3676	11.2046	0.105168	0.0884462	0.401706	0.172365	0.507203	0.498077	1.69492	0	0.847458	0	0	6.08176	0	0	-174.4	0.590062	0.619231	3.0594	0	0	0	0	186	0	0	0.0626571	5.04543	2.17747
ENSG00000270605.1_8	1.34972	64.9667	147.395	587.479	153.767	21.1447	0.667447	0	1.42416	37.32	25.3117	0.030303	0	0	0.4202	10.9256	0.0657434	0.0850905	0.0657434	0.0850905	0.415938	0.415938	0	0	0	0	0	-5.84072	0.432577	0.702911	-526.9	0.473422	0.619023	-4.71751	0.109005	0	0	0.00195748	490	15	2.16462	0.05761	3.3246	2.17747
ENSG00000271398.1_8	1147.69	2297.96	910.725	2752.02	3.92857	1299.26	1.23888	0	0.874036	0	0	0	0	0	0.3268	8.73132	0.250929	0.177868	0.250929	0.177868	0.555294	0.555294	0	0	0	0	0	14.68	0.0770741	0.857565	-137.6	0.642308	0.611765	6.96385	0	0	0	0.0306958	119	0	0	0.04475	12.2812	2.18107
ENSG00000242125.3_8	3823.23	4511.12	2415.11	4543.6	2979.1	4496.78	32.0398	0	31.126	3323.75	2155.18	0	0.66	-0.5235	0.3483	12.2624	-0.0929497	0.109484	-0.147824	0.0829366	0.464075	0.466732	0.407083	0	0	0	0	-4.39488	1.09685	0.810282	-554.233	0.484157	0.644719	-4.02319	0	0	0	0.0815957	817	225	1.90782	0.0436395	5.93035	2.18143
ENSG00000279443.1_7	2.36798	22.4889	3.97847	7.31701	3.447	2.68421	2.41218	0	0.321337	0	5.57143	0.0707071	0	0	0.3893	11.0244	0.0357307	0.144346	0.0357307	0.144346	0.463754	0.463754	1.44023	0.480077	0	0	0	-0.466888	0.236207	0.833352	-883.3	0.515449	0.683629	-1.5558	0	0	0	0.0147709	567	33	0	0.07595	2.18075	2.18107
ENSG00000197989.15_11	2763.05	3638.33	1554.25	2552.77	2557.85	2751.72	68.2998	6.03125	10.9537	2556.33	1973.01	0	0	-0.6425	0.349	12.1658	0.0320155	0.106653	-0.000267229	0.0980436	0.509902	0.511486	0.652884	0	0	0	0	7.78821	0.896368	0.546896	-399.647	0.593699	0.64992	4.4031	0	0	0	0.0206027	872	195	0	0.0551429	8.00457	2.18323
ENSG00000229388.1_10	2567.76	2852.32	1250.44	3851.66	16.7028	2711.79	4.49883	10.5938	3.38817	385.093	13.8442	0	0	0	0.4136	12.3864	-0.00913186	0.0627578	-0.112493	0.0748027	0.479641	0.481595	0.933881	0.186776	0	0	0	3.79168	0.0362964	0.675139	-191.95	0.541679	0.614378	1.14873	0	0	0	0.00348168	316	19	0	0.0713143	4.30636	2.18611
ENSG00000270103.3_8	508.444	953.4	49.2273	1727.83	2.43548	896.039	1.55972	0	0	2.92	0	0.010101	0	0	0.264	7.03342	4.30185	0.842412	4.30185	0.842412	0.519084	0.519084	0	0	0	0	0	10.6527	0	0	-47.4	0.65	0.610687	6.38159	0	0	0	0	32	0	0	0	15.57	2.18539
ENSG00000289291.1_1	2293.49	2700.02	523.833	2199.94	41.8548	2288.47	18.6909	0	3.74807	7058.6	1632.82	0	0	0.765	0.3813	10.668	0.784379	0.388195	0.784376	0.388195	0.615243	0.615243	0	0	0	0	0	22.2578	0	0	-671.1	0.705426	0.634296	13.7222	0	0	0	0	364	0	0	0.123	12.769	2.18431
ENSG00000226852.2	3.86376	48.5333	53.6148	23.7165	4.31567	23.4211	391.04	0	6.60668	9.45333	28.6494	0	0	0	0.3626	11.8506	0.0502118	0.0823647	0.223796	0.14509	0.512862	0.512307	2.43704	0	0	0	0	3.49622	0	0	-634.6	0.597884	0.649113	3.44274	0	0	0	0	522	0	0.254609	0.0824	4.37831	2.18683
ENSG00000233427.1_10	30.4537	172.211	225.608	53.2577	6.48157	62.2303	297.412	0	6.86118	7.41333	30.4416	0.020202	0	0	0.3951	12.7427	-0.0511657	0.0701967	-0.105195	0.0383235	0.491538	0.541014	0.583601	0	0	0	0	7.55249	0.0100255	0.891977	-397.2	0.605114	0.648848	4.80497	0	0	0	0.00931257	413	2	0.339749	0.06345	2.5405	2.18683
ENSG00000225750.1_10	20.2303	186.6	276.763	515.026	1977.92	122.586	1.78454	0	10.9126	62.68	169.182	0.020202	0	-0.507	0.4011	11.2883	-0.142123	0.019475	-0.137452	0.00925806	0.47461	0.458781	0.39984	0	0	0	0	-5.24959	0.0115168	0.959662	-70	0.493976	0.594982	-2.48469	0.730399	0	0	0.0984421	96	19	1.29688	0.0561273	2.82073	2.1897
ENSG00000227637.1	0	0	15.299	19.4253	2492.71	2.56579	0	0	0	646.72	181.416	0.010101	0	0	0.4727	8.97441	-0.00410935	0.0733201	-0.0459	0.0274031	0.487078	0.459375	1.98807	3.97614	0	0	0	-0.119979	0	0	-73.4	0.528736	0.54375	-1.92601	0	0	0	0	138	0	0	0.0147	5.354	2.19006
ENSG00000237934.1_10	0.363764	4.95556	37.7249	21.9613	362.541	30.3092	0.468384	0	1.49614	110.667	71.6623	0.0505051	0	0	0.4136	9.7879	0.044517	0.0352545	0.0219738	0.0357993	0.484163	0.481675	0	0	0	0	0	-0.319767	0.0970476	0.923457	-168.1	0.532787	0.638743	0.518065	0	0	0	0.940947	197	0	0.533332	0.02205	10.751	2.19114
ENSG00000230523.1_8	37.5801	183.822	233.211	86.2552	22.3618	92.7434	2308.01	100.906	139.614	11.5733	142.286	0	0	-0.748	0.4202	14.323	0.0503134	0.0847229	-0.115959	0.0391797	0.478361	0.535382	0.634301	0.0975848	0.19517	0	0	6.54683	0.00598473	0.730323	-823.2	0.602691	0.657356	5.40274	0	0	0	0.00752116	593	6	0.734297	0.0481378	4.39469	2.19222
ENSG00000228176.1_10	42.1601	562.611	601.373	578.021	0.794931	303.434	57.8946	0	3.35733	0	11.4935	0	0	0	0.5462	9.44501	0.11827	0.12728	0.185643	0.165751	0.542324	0.538153	1.43472	0	0	0	0	8.03024	0.0101167	0.76262	-162.9	0.605263	0.610442	4.9093	0	0	0	0.000191164	194	1	0.545736	0.04044	6.7208	2.2023
ENSG00000284676.1_6	30.5885	256.633	239.019	112.299	35.1175	113.625	2828.63	142.031	605.177	8.86667	225.753	0.010101	0	-0.565	0.5623	15.1124	-0.0294717	0.059096	-0.0789109	0.0590148	0.437428	0.541219	0.423454	0.423454	0.112921	0	0	7.66879	0	0	-719.5	0.606908	0.622632	4.87121	0	0	0	0	552	0	0.183501	0.0474989	2.81373	2.20194
ENSG00000233399.2_9	37.3202	46.7889	157.648	16.9253	27.1037	57.9342	1213.61	194.344	979.882	4.26667	101.351	0	-0.581	0	0.6373	14.5302	0.0198109	0.0493624	-0.0457459	0.0275201	0.427116	0.497696	0.633955	0.591691	0.169055	0	0	1.72681	0.0207224	0.859921	-514.8	0.559917	0.637261	2.7432	0	0	0	0.000483542	467	3	0.47089	0.0456761	3.10348	2.20734
ENSG00000233372.1_8	2.52247	2.33333	4.54067	2.00515	3.28802	4.45395	136.904	5.1875	63.8997	0	4.87013	0	0	0	0.6167	10.3934	-0.252907	0.0477896	-0.0325227	0.105555	0.534572	0.479129	0	0	0.743494	0	0	-0.146455	-0.00150764	0.924501	-148	0.557692	0.566243	-0.120322	0	0	0	2.03149e-07	230	0	0	0.0417563	2.94537	2.20446
ENSG00000236335.1_10	2.52388	3.65556	16.2153	5.52835	1.29954	4.08553	225.956	0	22.2159	0	16.8831	0	0	0	0.5098	11.0217	-0.301608	0.0136667	-0.305562	0.0406055	0.544974	0.504931	0.481	0	0.481	0	0	3.32594	0.00254108	0.882921	-150.8	0.591241	0.540434	3.93334	0	0	0	0.00023888	214	2	1.14204	0.0477353	2.46694	2.20986
ENSG00000231949.1_8	7.60955	36.5778	188.024	173.722	3.19816	31.0461	387.986	5.15625	32.8149	4.44	31.6623	0	0	0	0.4966	12.3674	-0.0685231	0.0301026	-0.180193	0.00893971	0.532362	0.519751	0.946253	0.189251	0	0	0	4.9332	0.00200464	0.822787	-166	0.557432	0.615385	4.08461	0	0	0	0.0389731	183	1	1.53457	0.0485	3.226	2.20986
ENSG00000186056.11_10	774.261	1226.83	1229.8	1347.7	714.763	1051.41	66.3841	6.25	12.8046	140.893	428.104	0	-0.629	0	0.4412	13.0231	0.102546	0.112811	0.289476	0.15527	0.564272	0.581014	1.08121	0.240269	0	0	0	15.8769	0.0683309	0.445867	-697.967	0.65409	0.635424	9.37015	0.852174	0	0	0.00246277	825	50	0.52222	0.0380923	6.53538	2.22246
ENSG00000287510.1_3	16.6854	148.567	455.658	338.624	645.666	96.6118	61.26	0	5.06684	0	737.649	0	0	0	0.4727	10.7607	-0.232354	0.0332905	-0.343631	0.00209471	0.508934	0.45961	0	0.576369	0	0	1	-1.83568	0	0	-332	0.501416	0.655525	-2.47795	0	0	0	0	348	0	1.04543	0.04659	4.5423	2.22282
ENSG00000229607.1_10	13.243	224.911	802.038	786.245	3.09908	122.559	999.59	6.65625	7.13625	4.42667	38.8052	0	0	0	0.3893	12.3376	-0.12815	0.0585421	-0.113536	0.00988964	0.470634	0.524775	0.579598	0.193199	0	0	1	5.75699	0.0229053	0.96141	-144.6	0.583333	0.648649	5.27042	0	0	0	9.49762e-08	171	3	0.811956	0.0449931	6.39617	2.22498
ENSG00000223382.6_11	661.649	1177.71	1065.22	1430.19	5.58525	743.901	1426.5	45.25	89.1825	5.85333	87.9091	0.0606061	0	0	0.4072	13.3783	0.0375185	0.0712035	0.241318	0.1926	0.458396	0.424917	0.281743	0.563486	0.375657	0	1	-6.22805	-0.0304315	0.906687	-289.307	0.457959	0.607273	-4.3189	0	0	0	0.0106615	554	4	1.07189	0.0478775	4.33183	2.22462
ENSG00000235143.1_8	13.1194	153.978	423.033	161.157	2.32719	72.7105	174.201	5.9375	2.20308	0	44.1429	0.010101	0	0	0.4727	11.0341	-0.120391	0.0377406	-0.112718	0.0438237	0.51979	0.515741	0	0.953743	0	0	1	3.86396	0.00263933	0.820424	-511	0.607368	0.543789	2.28609	0	0	0	0.00113026	545	0	2.55097	0.0311818	5.39227	2.22498
ENSG00000229044.1_10	12.2893	62	104.801	41	2067.12	65.2105	3.12178	5.9375	10.2853	98.76	372.286	0.10101	0	0	0.4339	13.7454	0.197459	0.104283	1.5785	0.395481	0.407923	0.446469	1.09226	0.655356	0.0728173	0	1	-3.29104	0.0619709	0.924348	-113	0.521186	0.537585	-0.94795	0	0	0	0.33842	126	10	0.557457	0.048856	4.14414	2.23938
ENSG00000284543.1_5	2309.59	5458.29	8347.97	9259.3	898.836	3028.41	3318.1	391.531	1223.23	1755.16	574.468	0.010101	-0.581	0.454	0.4072	16.2341	0.0356947	0.10758	0.0647559	0.100786	0.462345	0.471872	0.492988	0.168654	0.0648668	0	1	2.0444	0	0	-485.711	0.564397	0.619242	2.5042	0	0.000259467	0.307547	0	1114	0	0.99736	0.0421636	4.08023	2.24874
ENSG00000228682.2	110.17	418.189	346.957	202.438	32.0484	173.743	276.33	0	12.6375	227.933	18.3896	0.010101	-0.5865	0	0.3577	11.1843	0.0870584	0.113598	0.343684	0.184027	0.538032	0.545455	0.429738	0	0	0	1	8.11894	0	0	-431.9	0.597436	0.668954	4.83019	0	0	0	0	401	0	0.759848	0.103137	4.8975	2.25018
ENSG00000229167.2_11	1187.69	1926.02	2281.99	4074.08	45.6935	1202.91	538.04	5.5625	12.1928	592.067	159.091	0.0505051	0.428	0.5325	0.3483	12.6243	0.165661	0.129407	-0.0274096	0.0769545	0.5586	0.562116	0.158378	0	0	0	1	11.279	0.194702	0.881494	-177.75	0.673893	0.597104	9.57619	0	0	0	0.0787353	312	3	0.517652	0.0415312	7.33167	2.25054
ENSG00000235790.7_13	2020.18	2703.54	2507.43	3540.44	1469.01	2325.47	218.429	13.75	22.1928	1691.44	145.532	0.040404	-0.7	0	0.3309	13.976	0.339387	0.159356	0.0530627	0.0733105	0.50484	0.538809	0.434405	0.682636	0	0	1	8.82706	0.0637479	0.548391	-241.617	0.618364	0.625559	6.63802	0.47841	0	0	0.000807359	612	16	0.987883	0.040398	6.07818	2.25306
ENSG00000264078.1_10	1958.83	2336.14	849.818	2740.63	28.3825	2023.45	9.99532	0	7.70437	620.36	19.7273	0.040404	0	0	0.3394	12.1917	0.108407	0.112294	0.288038	0.191435	0.477768	0.520833	0.855066	0.855066	0	0	1	10.0665	0.00592997	0.718465	-156.8	0.62069	0.604167	7.25172	0	0	0	0.126688	174	5	1.7766	0.0419944	6.31028	2.25306
ENSG00000254545.1_8	1089.46	1474.38	594.349	1161.05	37.7972	806.204	58.0796	0	2.88175	4.38667	150.273	0.010101	0.646	-0.599	0.3151	11.0987	0.237184	0.151589	0.501529	0.272149	0.576835	0.653631	0	0	0	0	1	25.1897	0.351812	0.956099	-197	0.71875	0.595903	13.9335	0	0	0	0.000223427	231	0	0	0.0370583	9.956	2.25666
ENSG00000203620.2_11	105.673	415.267	1042.97	654.425	17.3318	158.092	138.192	22.9062	49.9075	7.05333	20.8442	0.0505051	-0.639	0	0.3626	13.726	0.0744135	0.0954572	0.0686469	0.0559003	0.465978	0.508197	0.516605	0.811808	0.221402	0	1	4.4116	0.000923691	0.789586	-838.7	0.580882	0.662827	3.61001	0.0487855	0	0	0.00169728	590	37	0.340545	0.033746	3.2299	2.25666
ENSG00000269967.1_11	270.802	2129.13	4645.77	2940.39	5655.38	640.454	381.148	179.438	379.674	10082.9	5099.58	0.313131	0	-0.7145	0.3782	16.0936	0.208976	0.134778	0.366806	0.166995	0.430022	0.390119	0.471907	0.471907	0.114402	0	1	-7.86192	0.267593	0.960136	-159	0.457627	0.603066	-4.86618	0	0.000757912	0.315263	0.377378	181	533	0.77704	0.0456784	4.14762	2.25558
ENSG00000228634.1_10	485.383	2928.41	2368.29	3090.93	35.3088	609.526	0.772834	0	0	7241.68	2258.14	0	0	0	0.3577	9.90087	0.0595157	0.0432176	0.189768	0.072766	0.435146	0.433269	2.09205	0	0	0	1	-6.02931	0.225778	0.970255	-169.6	0.53125	0.55706	-2.79208	0	0	0	0.581834	182	0	1.72946	0.0360667	4.37633	2.25234
ENSG00000284702.1_8	104.716	832.022	1642.7	992.91	11.6843	453.987	84.9742	0	25.6838	6.36	29.2857	0	0	0.637	0.3676	13.8578	0.0912914	0.0893583	0.0602878	0.0822306	0.467264	0.486919	1.01037	0.269433	0.202075	0	1	0.760612	0	0	-604.6	0.565603	0.602242	0.164352	0	0	0	0	521	0	1.08414	0.0410119	3.74766	2.25306
ENSG00000203325.3_11	1706.27	2943.71	2811.56	3611.53	5869.05	1982.76	66.8407	32.5938	21.2339	1579.27	2769.68	0	0	0.521	0.3626	14.3707	0.102659	0.106247	-0.0421763	0.0656458	0.477058	0.511218	0.755287	0.188822	0.141616	0	1	8.16321	0.204046	0.960671	-200.1	0.588235	0.599359	4.57719	0	0	0	0.798137	240	10	0	0.0592707	4.29179	2.25234
ENSG00000250135.1_11	7.13904	52.4222	234.739	131.446	3191.26	63.7763	1.77986	0	2.85604	31.3333	92.5455	0	0	0	0.3959	12.5108	0.789766	0.325197	2.93783	0.927625	0.4695	0.503748	0.3427	0	0	0	1	3.89103	0	0	-220	0.571066	0.590705	3.16993	2.62769	0	0	0	259	0	0.421074	0.0344348	7.59683	2.25558
ENSG00000224066.1_11	1288.62	1716.34	999.01	830.129	147.721	1318.76	64.8665	0	6.41131	310.973	35.2338	0.171717	0	-0.6025	0.3743	10.9986	0.264967	0.16273	0.409704	0.196834	0.592375	0.579956	0	0	0	0	1	15.3842	0.110181	0.753628	-282.3	0.637055	0.667808	7.97656	0	0	0	0.0551672	455	26	0	0.02805	9.00075	2.25486
ENSG00000291132.1_2	1609.3	2166.38	1596.43	2423.62	2033.91	1749.57	146.459	0	20.0129	118.32	141.896	0.161616	0.673	0.5175	0.3885	13.2956	0.258763	0.144588	0.715247	0.276492	0.526604	0.609268	1.09398	0.099453	0	0	1	18.06	0	0	-658.566	0.684791	0.650865	11.5061	0	0.000198906	0.00755843	0	755	0	0.877415	0.0394143	5.90354	2.25522
ENSG00000290045.1_1	1528.24	1741.18	1004.15	1583.15	11.5392	1297.91	124.801	0	10.2725	25.12	0	0.020202	0.5185	0.72	0.349	10.4294	0.606962	0.256848	0.606962	0.256848	0.627266	0.627266	0.725163	0	0	0	1	22.8847	0	0	-578.8	0.697572	0.656998	13.6707	0	0	0	0	381	0	0	0.041325	11.113	2.25522
ENSG00000233775.1_11	64.8385	265.589	688.627	978.799	9.9447	66.8158	93.0187	37.9688	80.3445	23.9867	8.05195	0	0	0	0.3529	10.5216	0.0408333	0.0850823	0.246169	0.158735	0.529932	0.538574	0.680272	1.36054	0	0	1	7.0115	0.0365257	0.484581	-258.1	0.603896	0.672489	4.20511	0	0	0	0.000785143	276	3	0.756887	0.0971	2.9375	2.25558
ENSG00000224409.1_11	110.114	518.122	819.213	400.799	16.5507	255.217	188.876	6.34375	13.9614	32.9867	34.987	0.171717	-0.508	0	0.3483	12.8734	0.0394254	0.0830124	-0.00354937	0.0365696	0.527852	0.562025	0.666311	0	0.133262	0	1	10.2533	0.199867	0.858284	-147.7	0.656	0.632911	7.85387	0	0	0	0.0035373	150	5	0	0.03364	3.65017	2.2707
ENSG00000287691.1_3	346.129	1433.39	2863.83	2631.59	5415.12	825.368	1127.78	29.6875	69.2391	1578.77	1450.97	0.010101	0	0	0.3577	14.6765	0.501244	0.196882	0.419273	0.34404	0.439526	0.528696	0.649227	0.190949	0	0	1	5.8616	0	0	-191.2	0.630952	0.584348	6.25076	0	0	0	0	202	0	0.441746	0.0531395	6.98161	2.27034
ENSG00000278966.2_7	2.625	10.7889	5.26077	10.0954	0	0	8.44496	0	0	0	0	0	0.7515	0	0.5304	9.83131	0	0	0	0	0.637761	0.637761	0	0	0	0	1	13.556	0.549704	0.87931	-247.65	0.661107	0.5839	7.21296	0	0	0	0.00340418	222	0	0	0	0	2.26926
ENSG00000236065.2_9	486.558	3012.81	8396.61	7042.29	8778.4	1801.43	54.3864	97.8438	35.1337	7618.36	4174.68	0	0	-0.521	0.3676	15.4702	0.220765	0.111751	0.573913	0.227074	0.461835	0.427381	1.10144	0.264346	0.0660866	0	1	-6.29851	0.0704	0.980584	-473.1	0.501992	0.597619	-2.99066	0	4.40577e-05	0.00407534	0.528568	424	48	1.1994	0.055642	5.63996	2.26746
ENSG00000278997.1_7	5.97753	70.8667	359.38	160.353	50.6221	45.8882	11.0398	0	1.61183	13.6533	41.974	0.030303	0	0	0.3529	10.4094	0.120551	0.0965287	0.120551	0.0965287	0.491176	0.491176	0.735294	0	0	0	0	1.71597	0.16129	0.744805	-449.8	0.576832	0.622059	1.70445	0	0	0	0.0499904	423	7	4.17418	0.0441429	6.49729	2.2671
ENSG00000279179.1_7	16.9972	193.233	431.62	359.765	377.956	80.875	83.6323	0	42.8098	102.4	213	0	0	-0.8265	0.3951	11.7515	0.194589	0.142752	0.194589	0.142752	0.540313	0.540313	0.290023	0.290023	0	0	0	7.87521	0.0602573	0.85712	-1281.7	0.622766	0.616589	4.72331	0	0	0	0.182787	759	4	1.08225	0.0484167	5.49967	2.26494
ENSG00000284721.1_8	4.73455	18.9556	21.2057	2.62629	5.52995	9.34211	368.951	43.8438	53.0154	2.6	14	0.0606061	0	0	0.4339	12.4424	0.0744969	0.25629	0.140203	0.208094	0.387531	0.368259	0.898311	1.07797	0.179662	0	0	2.49607	0	0	-250.4	0.506499	0.646027	2.77431	0	0	0	0	510	0	0	0.042787	3.73238	2.26458
ENSG00000270115.1_10	8.2514	105.433	574.294	155.369	21.3088	37.2632	4.8993	0	1.13368	1371.49	686.247	0	0	0	0.4339	8.87344	-0.144386	0.00394883	-0.144386	0.00394883	0.481876	0.481876	0	0	0	0	0	-0.156676	0.235658	0.950167	-147.3	0.585714	0.597015	-0.0462642	1.34635	0	0	0.379003	174	3	0.739425	0	0	2.26566
ENSG00000225313.5_15	3927.71	6508.91	10849.5	12276.8	9141.62	5031.54	1030.93	33.0312	122.663	12610.3	8694.69	0	0.541	0.542	0.4412	15.3546	0.166125	0.11835	0.0773098	0.102065	0.493293	0.481445	0.358012	0.262542	0.167072	0	0	3.79988	0.215682	0.801521	-253.855	0.565946	0.603482	2.85215	0.208166	0	0	0.149431	807	57	1.0184	0.047117	5.86627	2.2653
ENSG00000233246.1_8	988.567	1708.33	2389.01	4172.45	1007.9	1155.43	609.808	7.78125	47.4627	700.96	240.857	0.0808081	0	0	0.4564	13.6544	0.185056	0.10241	0.131914	0.132141	0.459516	0.512245	0.775555	0.930665	0	0	0	5.76899	0.113241	0.739579	-151.6	0.565972	0.587755	3.94779	0	0	0	0.026403	168	47	0.743672	0.033924	5.60252	2.26566
ENSG00000231163.6_10	34.8947	126.6	573.72	307.729	26.8502	133.197	792.323	163.812	251.152	227.427	383	0	0	0	0.6373	14.5965	0.0882666	0.105234	0.087635	0.121158	0.425648	0.476518	0.16146	0.403649	0.282554	0	0	0.946816	0.00603486	0.899409	-273.071	0.57783	0.585606	1.83205	0	0	0	0.0373495	641	6	1.30793	0.0424257	4.98049	2.27538
ENSG00000287703.1_5	90.5042	370.744	693.787	290.786	38.7512	180.25	3592.96	263.906	841.73	20.84	252.442	0	0	0.604	0.5167	15.476	0.0545292	0.106644	-0.00392356	0.0410288	0.443325	0.48317	0.307179	0.48271	0.263296	0	0	-0.462318	0	0	-455	0.519149	0.659187	0.591228	0	0	0	0	456	0	0.352477	0.0446024	4.25399	2.28366
ENSG00000255811.1_11	786.723	1757.86	1959.35	1524.99	220.396	910.618	3827.83	128.062	180.452	748.613	397.312	0.010101	0	-0.571	0.4446	14.703	0.0900139	0.0676294	1.91887	0.453991	0.505999	0.591071	0.187463	0.487403	0.112478	0	1	15.4533	0.00280248	0.944952	-216.6	0.654891	0.657143	10.7693	0	0	0	0.00799991	181	89	1.90858	0.0422768	5.1709	2.29122
ENSG00000230163.1_8	18.1685	24.0333	366.184	403.933	306.7	95.8487	1.62295	0	2.22365	444.027	469.571	0	0	0	0.4395	9.75154	-0.111252	0.0199397	-0.111878	0.0192056	0.467517	0.490278	1.16009	0	0	0	1	-0.0944357	0.0143006	0.497696	-208.2	0.563981	0.586111	0.0955755	0.218828	0	0	0.00528575	301	0	0	0	0	2.29374
ENSG00000284640.1_8	68.4185	85.8778	189.062	75.8376	1.42857	37.0592	59.0937	12.2188	1.91003	1.2	9.68831	0	0	0	0.4727	12.2647	0.0301668	0.161687	0.027403	0.142991	0.419427	0.431601	0	0	1.42248	0	1	-4.61618	0	0	-486.6	0.499086	0.580064	-2.67811	0	0	0	0	507	0	0	0.067828	4.3476	2.30166
ENSG00000227409.1_9	22.6896	242.722	430.194	201.482	1107.64	97.5724	2.46136	60.7812	9.23393	998.28	374.364	0	0	-0.776	0.4564	12.825	0.83525	0.32686	2.19314	0.751268	0.357359	0.368192	0.413451	0.275634	0	0	1	-12.684	0.0853364	0.939851	-96.5	0.4	0.610022	-9.56617	0.932476	0	0	0.386069	132	6	2.18301	0.0336611	9.51444	2.30238
ENSG00000239636.3_12	1440.79	2065.99	1810.97	336.428	93.6083	867.789	3110.14	0	64.4627	63.6133	403.117	0	0.621	0.586	0.3676	12.9609	0.147382	0.123197	0.0669024	0.0894788	0.571679	0.63628	0.37627	0.501693	0	0	1	18.5186	0.203475	0.916422	-230.55	0.67364	0.613455	11.589	0	0	0	1.10028	361	65	0.730339	0.0484714	6.36807	2.32685
ENSG00000232335.1_8	2.41433	1.27778	2.23206	2.68041	754.242	12.0329	2.83138	0	1.36761	6.48	29.4545	0	0	0	0.4072	12.032	0.360643	0.208556	1.68587	0.490594	0.416905	0.387755	0.95511	0.716332	0	0	1	-8.53568	0.0600805	0.93614	-79.9	0.434783	0.426716	-7.4394	0.697484	0	0	4.67684e-09	172	0	0	0.0523059	7.53972	2.32073
ENSG00000286899.1_6	0.224719	0	2.93301	1.64433	1659.2	1.88816	1.274	7.03125	1.28792	41	377.701	0.010101	0	0	0.3577	10.8865	0.137843	0.0517036	0.135911	0.0515683	0.396197	0.392897	0.528262	0.528262	0	0	1	-10.1067	0	0	-526.7	0.479087	0.583796	-4.6933	0	0	0	0	545	0	1.99016	0.0613571	8.052	2.32397
ENSG00000271914.1_9	1654.87	1831.07	335.962	1597.36	1.01843	1571.23	0	5.46875	0.845758	107.453	11.3377	0	0	0	0.3394	8.62936	0.198427	0.0682475	0.198427	0.0682475	0.318182	0.318182	2.52525	2.52525	0	0	1	-16.955	0.336112	0.874889	-79.7	0.359091	0.555556	-11.6579	2.81597	0	0	0.182353	114	0	0	0	0	2.32361
ENSG00000271554.1_10	11.323	135.456	180.988	273.423	2474.58	77.3816	7.77049	103.125	31.6838	69.6667	149.351	0	0	0	0.3529	14.3935	0.381548	0.180509	1.06896	0.195514	0.378032	0.397572	0.464641	0.278784	0.0464641	0	1	-7.78302	0.155561	0.958439	-73.65	0.451937	0.560791	-5.00179	1.16572	0.000278784	0.29737	1.36492	222	11	5.08359	0.0442671	5.09529	2.33369
ENSG00000286379.1_5	14.9551	71.6556	216.263	135.67	35.6935	29.9211	158.571	26.0938	5.63496	9.05333	28.1948	0.020202	0	0	0.3394	12.4961	-0.0198776	0.158657	0.0300521	0.181573	0.499048	0.49918	0	0	0.865501	0	1	2.96499	0	0	-1219.34	0.545164	0.512915	0.0420364	0	0	0	0	873	0	0	0.0407769	2.14073	2.34377
ENSG00000284705.1_6	21.8539	161.467	349.971	60.0567	4.86406	118.289	1709.48	15.2188	30.9871	2.01333	60.1948	0	0	0	0.4248	12.6948	0.145403	0.12916	0.311803	0.200103	0.526244	0.538233	0.15083	0.15083	0	0	1	8.31534	0	0	-1017.5	0.602339	0.634744	4.75591	0	0	0	0	675	0	1.06553	0.0425109	4.62244	2.34485
ENSG00000284720.1_8	5.56039	24.5222	95.0885	2.88144	3.13364	25.9145	626.019	0	13.6093	0	28.987	0	0	0	0.4345	10.6475	0.35855	0.205344	0.387004	0.216318	0.504988	0.506246	0	0	0	0	1	2.99415	0	0	-440.9	0.586124	0.549638	1.73191	0	0	0	0	465	0	0.666071	0.0686	9.51533	2.34197
ENSG00000234481.2_11	66.7289	279.867	374.301	69.3608	5.54608	143.77	1892.79	21	30.7815	2.6	55.5065	0	0	0	0.4446	12.5404	0.0995877	0.128704	0.288199	0.235269	0.501259	0.496144	0.671479	0.335739	0.335739	0	1	2.52925	0.00605643	0.877875	-206.15	0.527414	0.657753	1.05047	0	0	0	0.000579308	263	1	0	0.0527343	4.46889	2.34197
ENSG00000284650.1_6	8.3118	61.2222	145.445	72.8093	3.43779	22.8289	343.674	12.9062	33.7789	0	34.8442	0	0	0	0.5031	11.3761	-0.0569533	0.0714233	0.0015794	0.0903754	0.491347	0.430221	0.376223	0	0	0	1	-5.60374	0	0	-278.4	0.496805	0.602502	-3.43644	0	0	0	0	369	0	0.279586	0.0365333	3.39355	2.35457
ENSG00000223944.3_13	384.485	1864.54	3323.93	907.124	178.118	713.013	15302.7	1052.12	4595.55	56.8933	1262.26	0	-0.453	-0.5675	0.472	17.3781	0.0726477	0.0993985	0.0827149	0.102022	0.449607	0.473834	0.305272	0.234824	0.0704473	0	1	3.34115	0.00608577	0.938066	-435.48	0.55605	0.627056	2.02568	0	0.00048139	0.176653	0.0199959	704	60	1.24706	0.0465725	3.99069	2.34989
ENSG00000233621.3_14	3171.23	4975.23	4689.07	6647.67	324.806	3028.45	10378.9	334.438	694.239	975.373	952.987	0	0	-0.402	0.4493	16.9141	0.0287764	0.08379	-0.0416369	0.0768125	0.478393	0.497689	0.445348	0.251014	0.0728751	0	0	9.95582	0.25161	0.633639	-445.586	0.616779	0.621507	5.94218	0	0.000105264	0.459243	0.00322421	795	58	0.31904	0.0441229	4.29074	2.35961
ENSG00000284748.1_6	1361.1	1590.13	706.179	1063.89	6.92166	906.072	1226.63	9.4375	7.38046	63.64	72.3636	0	0	-0.7105	0.4269	13.4526	0.31891	0.184964	0.801906	0.408702	0.465614	0.5181	0.267594	0.267594	0.0891981	0	0	4.98442	0	0	-435.1	0.590123	0.61086	3.61122	0	0	0	0	450	0	1.03221	0.0384019	6.58142	2.36285
ENSG00000233728.1_10	3.57163	1.61111	11.4282	26.5825	811.435	18.8487	1.58314	0	2.40103	12.1067	302.091	0.010101	0	0	0.3676	10.1799	2.0506	0.441047	2.9861	0.614496	0.549138	0.524286	0	0.862069	0	0	0	5.44888	0	0	-243.1	0.59276	0.631429	3.75692	1.77743	0	0	0	250	0	1.65512	0.03082	18.0516	2.34449
ENSG00000230955.1_8	299.135	834.356	336.617	880.389	950.839	676.829	0.814988	0	1.08483	33.5333	18.0779	0	0	0	0.3728	9.7879	0.357096	0.2205	0.400312	0.234715	0.475113	0.467775	1.13122	0	0	0	0	0.694115	0	0	-147.8	0.493103	0.602911	-0.698866	1.63107	0	0	0	161	0	0	0.0125	4.737	2.34485
ENSG00000224592.5_8	1158.76	2733.4	4233.97	1170.06	410.809	1130.95	6066.14	94.375	300.663	2136.99	2650.36	0.20202	0.845	-0.529	0.4269	16.1299	0.220622	0.141061	0.0265409	0.0581389	0.498299	0.628655	0.41834	0.278893	0.0557787	0	0	21.2974	0.109988	0.885288	-246.6	0.692996	0.672052	12.6038	0	0	0	0.000568093	241	242	0.322943	0.0525986	5.8145	2.35061
ENSG00000284623.1_8	101.212	844.889	1672.28	379.023	12.1475	288.789	3045.04	5.15625	41.6247	8.72	189.597	0	0	0.603	0.4644	13.4422	0.343531	0.184754	0.242372	0.125717	0.538994	0.558899	0.269542	0.0898473	0.0898473	0	1	10.5352	0	0	-569.7	0.612903	0.635083	6.12851	0	0	0	0	531	0	1.30435	0.0453588	7.25062	2.35709
ENSG00000286552.1_3	54.2275	612	373.45	160.719	18.3802	154.132	873.848	299.188	363.846	14.9867	47.026	0.010101	0	-0.675	0.4994	13.6664	0.252613	0.13903	0.628519	0.236313	0.43501	0.46273	0.153822	0.230734	0.461467	0	1	-2.82084	0	0	-313.4	0.527869	0.590513	-0.790394	0	0	0	0	323	0	3.77164	0.0457171	5.4726	2.35601
ENSG00000287987.1_3	26.1376	62.7667	265.311	37.7964	30.0806	58.4079	1199.2	113.625	357.247	3.2	127.039	0	0	0	0.4202	14.0295	0.28715	0.141019	0.212657	0.126079	0.476259	0.515789	0.299007	0.179404	0.179404	0	1	4.92419	0	0	-455.6	0.557214	0.651012	2.86157	0	0	0	0	439	0	0.507536	0.0491778	4.80804	2.36681
ENSG00000237290.2_9	27.2921	71.9444	169.809	4.62113	4.46544	23.75	701.101	6.78125	23.9126	0	39.5455	0	0	-0.8155	0.4202	12.4951	0.251746	0.133377	0.186494	0.131186	0.512212	0.524679	0.692881	0.17322	0	0	1	5.29058	0.0352416	0.967382	-559	0.585047	0.623092	4.26627	0	0	0	0.000534483	689	10	0.428814	0.049897	6.59439	2.36681
ENSG00000238063.3_8	563.399	1727.8	2221.32	840.113	42.4147	684.658	5164.43	147.562	472.535	50.0267	208.013	0	-0.807	0.593	0.4902	15.3476	0.270961	0.163119	0.504672	0.253961	0.449444	0.468554	0.311781	0.335764	0.119916	0	1	0.53295	-0.00930248	0.932747	-354.025	0.543846	0.583647	0.207893	0	0.000119916	0.00755468	0.00308856	776	6	1.24262	0.0519867	6.00936	2.39345
ENSG00000284632.1_9	575.824	1432.7	1569.86	181.613	62.9309	423.743	11081.4	247.656	1353.07	28.0267	313.597	0	-0.567	0	0.4202	15.9145	0.193468	0.131936	-0.0683468	0.0164056	0.456803	0.478226	0.372385	0.113335	0.210479	0	1	-1.29328	0	0	-181.367	0.54191	0.591454	-0.366262	0	0	0	0	404	0	0.807498	0.0500878	4.79257	2.37761
ENSG00000273637.1_11	4286.26	5805.46	4063.52	3182.43	7339.55	3966.25	40.7307	36.4062	37.6144	7096.96	2399.9	0	0	-0.671	0.4994	15.1017	0.430721	0.16191	3.19568	0.66758	0.42819	0.428374	0.426597	0.227518	0	0	1	-4.32827	0.00246889	0.594717	-611	0.493151	0.605251	-2.25249	0	0	0	9.05922e-05	572	249	1.381	0.0430891	6.8096	2.37905
ENSG00000228436.4_13	3902.12	5476.79	4290.66	3815.99	1824.17	3611.87	424.335	238.438	516.442	4170.73	1044.16	0	0	-0.666	0.4412	16.6818	0.169244	0.118494	0.471946	0.176804	0.446584	0.510719	0.970255	0.342443	0.161709	0	1	6.44809	0.011476	0.57839	-231.52	0.586911	0.606383	3.29891	0	0.000209271	0.0264347	0.000501437	557	208	0.611704	0.0456812	4.48775	2.38301
ENSG00000287422.1_6	83.7233	570.878	2143.01	1224.34	1306.12	279.98	4.22248	20.3125	39.8946	4165.59	2204.99	0	0	0.763	0.4339	13.5448	0.117777	0.0820656	0.223665	0.119819	0.445486	0.40134	0.920425	0.083675	0	0	1	-8.25468	0	0	-516.9	0.463731	0.5966	-5.52303	0	0	0	0	537	0	0	0.0463862	5.04328	2.39165
ENSG00000226438.1_10	10.8764	131.333	722.766	837.593	2517.24	74.4342	9.93208	25.0312	8.36504	2249.41	1384.65	0	0	0	0.4011	12.9315	0.384223	0.14265	1.20764	0.297362	0.411162	0.422939	0.384025	0.128008	0	0	1	-4.61886	0.0514578	0.969868	-133.9	0.474026	0.551971	-3.0905	0.0314352	0	0	0.335924	205	3	0.71498	0.04761	6.45035	2.39525
ENSG00000291129.1_2	781.205	1124.4	983.493	1573.23	7422.41	1023.99	54.9953	39.0938	60.7326	314.133	416.286	0.010101	-0.554	0	0.3782	15.1915	-0.00193485	0.0962482	0.131624	0.120014	0.47695	0.532314	0.347417	0.347417	0	0	1	8.4596	0	0	-500.955	0.616252	0.631602	6.50033	4.90102	0	0	0	972	0	1.22219	0.0463041	4.91555	2.44996
ENSG00000228060.3_11	1864.18	3580.21	1934.93	737.866	7746.81	1191.74	28.1358	6.65625	12.2802	7032.31	5034.4	0.020202	0	0	0.3782	13.1048	0.857706	0.221991	0.962604	0.191945	0.448746	0.457386	0.908162	0.11352	0	0	1	-2.15713	0.221961	0.918115	-252.9	0.543272	0.564749	-0.866016	0.0805481	0	0	0.480446	450	36	0.269114	0.0408615	8.42826	2.45176
ENSG00000225903.1_8	185.066	278.511	289.699	720.165	2.94009	90.8026	542.813	0	2.68895	55.5867	25.0909	0.010101	0.686	0	0.3529	8.93074	0.0621803	0.0391844	0.0607862	0.0458717	0.528689	0.506579	0	2.04918	0	0	1	4.03817	0.0469093	0.80956	-55.1	0.513889	0.473684	-0.436157	0	0	0	0.00693985	113	0	0	0	0	2.44636
ENSG00000285905.1_4	1.03652	25.9111	13.4545	3.53093	3.43318	2.49342	315.225	0	3.10026	154.813	11.4416	0	0	0	0.3951	10.5018	0.00419241	0.0283159	0.011243	0.0312775	0.507586	0.518883	0.689655	0	0	0	1	4.85233	0	0	-425.8	0.585938	0.630542	3.76443	0	0	0	0	399	0	1.67244	0.0906667	5.365	2.44492
ENSG00000261798.1_9	669.329	728.556	345.179	245.168	2.56912	316.296	784.663	0	7.45244	55.32	13.7143	0	0.7015	0.673	0.3676	10.224	-0.383857	0.0108595	-0.383857	0.0108595	0.641304	0.641304	0	0	0	0	1	23.3566	0.173144	0.575241	-548.5	0.731343	0.672241	14.1036	0	0	0	0.000475089	387	4	0	0.0243	9.722	2.44672
ENSG00000284719.3_9	170.841	593.089	496.921	435.68	49.9516	202.566	108.689	19.0625	273.676	21.0267	15.7922	0	0	0	0.4412	13.2923	0.0405093	0.1026	0.0976044	0.110987	0.461722	0.439985	0.697767	0.099681	0.398724	0	1	1.44589	0	0	-272.94	0.539953	0.624531	-0.0463521	0	0.000498405	0.0146531	0	657	0	0.613943	0.0329333	3.49207	2.44456
ENSG00000284678.1_8	97.9958	457.378	438.237	448.147	53.0783	221.401	378.143	19.0625	284.162	9.05333	55.8052	0.010101	0	0	0.4339	13.97	0.00982215	0.0908881	-0.0640238	0.147205	0.471428	0.499257	1.18402	0.872437	0	0	1	3.43246	0	0	-197.5	0.560748	0.635958	2.49214	0	0	0	0	221	0	2.00001	0.0314	2.90276	2.44456
ENSG00000236546.1_8	195.049	734.7	559.737	249.776	60.4977	251.526	517.585	0	1.8329	27.84	157.935	0	-0.615	0	0.3626	10.403	1.76174	0.596667	1.69083	0.483316	0.494092	0.50828	0	0	0	0	1	4.85999	0.101561	0.896092	-259.4	0.579832	0.606369	3.26342	0.759468	0	0	0.0122895	256	1	0.910827	0.0828	12.5382	2.44888
ENSG00000259943.2_11	1815.28	1580.99	558.335	1489.25	24.9332	1366.17	8.37471	16.8438	6.59126	1347.15	16.5584	0.010101	0	0	0.3577	10.6786	0.108174	0.0833081	0.108174	0.0833081	0.397804	0.397804	0	0	0	0	1	-7.57219	0.0624249	0.507113	-430.3	0.447628	0.61745	-6.26901	0	0	0	0.0123869	431	44	0	0.0381375	4.50025	2.41181
ENSG00000290111.1_1	82.2823	308.167	1047.28	2426.65	10.7627	29.1579	0	0	0.501285	709.4	66.6883	0	0	0	0.4011	7.65821	0.155554	0.0532624	0.155554	0.0532624	0.430693	0.430693	0	4.9505	0	0	1	-5.84623	0	0	-45.9	0.458333	0.594059	-2.7224	0	0	0	0	66	0	0	0.0281	10.71	2.41757
ENSG00000284677.1_8	1452.16	1677.54	341.452	1013.95	92.5	1122.28	31.6417	104.094	510.247	10.2133	10	0	0	0	0.4727	13.7567	0.12866	0.121524	-0.0280698	0.0397207	0.411748	0.531947	0.79474	0.79474	0.433495	0	1	8.73152	0	0	-216.5	0.613065	0.591382	5.4852	0	0	0	0	221	0	0	0.0476958	3.46351	2.41397
ENSG00000260920.2_10	107.322	1.11111	5.72249	0.850515	521.357	3.48684	12.2272	14.9375	2996.5	6.14667	1.23377	0.10101	0	0	0.4727	11.258	0.183426	0.103209	0.183426	0.103209	0.37893	0.37893	0	0.81666	0	0	1	-11.6295	0.632826	0.519189	-578.5	0.421596	0.593712	-9.14763	1.62713	0	0	0.0242746	591	32	3.43398	0.0441077	2.55723	2.41325
ENSG00000279667.1_7	12.8722	0	0	0	10.9171	0	19.0843	15.875	556.697	3.48	0	0.030303	0	0	0.4412	9.97298	0.093391	0.10366	0.093391	0.10366	0.367164	0.367164	0	0.995025	0	0	1	-12.4322	0.18435	0.84966	-181.8	0.404297	0.509453	-10.1208	0	0	0	0.0638758	271	2	0	0.0124333	3.73567	2.41469
ENSG00000238287.1_11	1512.07	1545.68	205.577	743.18	2591.74	1044.26	69.5152	46.3125	4815.36	452.867	26.4935	0	0	0	0.4248	13.9204	0.21363	0.141946	-0.0165058	0.0715818	0.424766	0.395041	0.96743	0.451467	0.193486	0	1	-7.10712	0.145771	0.565145	-151.8	0.444737	0.628099	-4.62784	0	0	0	0.000836961	204	68	0	0.047325	5.29881	2.41397
ENSG00000227278.1_10	9.79635	0	1.79187	0	651.309	0	2.71663	7.28125	455.491	48.3467	0	0	0	0	0.4902	9.22159	1.40865	0.61208	1.55706	0.658206	0.452261	0.469907	0	0	0	0	1	-2.23535	0.0224596	0.768481	-111.9	0.51145	0.606481	-1.56576	3.51996	0	0	0.00181326	152	0	0.385415	0.0183	24.9	2.42153
ENSG00000238186.1_10	8.14747	0	1.26794	0.451031	598.495	0.855263	2.81733	18.0938	717.681	6.77333	4.67532	0	0	0	0.4902	10.4727	0.177457	0.0677776	0.289564	0.113326	0.404645	0.40293	0	0	0	0	1	-9.30164	0.0749647	0.50014	-121	0.429487	0.571429	-6.96202	0.63314	0	0	0.0800489	184	0	0	0.0354667	2.0275	2.42153
ENSG00000286838.1_5	18.5618	150.944	190.658	109.008	14.6244	51.0987	372.6	191.594	128.997	5.61333	45.9091	0.010101	0	0	0.4446	14.5905	0.10001	0.171614	0.206093	0.240206	0.411755	0.415278	0.567491	0.283745	0.24321	0	1	-6.76939	0	0	-188.6	0.477679	0.622222	-4.39585	0	0.00016214	0.236076	0	242	0	0.733024	0.0495602	4.15027	2.39741
ENSG00000287743.1_3	1041.46	1983.86	1587.03	851.884	36.1682	868.75	443.162	0	13.5193	221.667	370.403	0	0	-0.626	0.4487	12.898	0.34031	0.204542	0.112263	0.0733702	0.551159	0.510167	0.26202	0.52404	0	0	1	4.52461	0	0	-607.4	0.591346	0.62201	4.28934	0	0	0	0	539	0	0.180469	0.0370571	6.27407	2.37941
ENSG00000237899.1_10	57.941	273.6	396.182	170.353	490.184	92.9605	411.747	168.219	61.1105	95.9867	144.571	0.0808081	0	0	0.4813	14.1752	0.0848515	0.0811835	-0.0124013	0.0311062	0.451622	0.52017	0.594595	0.324324	0.324324	0	1	6.76857	0.0226339	0.417342	-155.4	0.59375	0.611465	4.63144	0	0.000162162	0.468649	0.0400873	188	26	2.23764	0.0445797	4.21371	2.37941
ENSG00000272145.2_8	2021.84	2843.5	481.337	2320.11	53.1083	2040.65	8.98829	0	6.75321	1566.09	476.117	0.020202	0	0.69	0.4202	10.7271	0.408091	0.257032	0.408091	0.257032	0.497345	0.497345	1.17994	0	0	0	1	5.27333	0.169861	0.405426	-569.2	0.576067	0.635988	2.40028	0	0	0	0.0436995	471	34	0	0.0447333	7.43744	2.37941
ENSG00000229528.1_8	40.7837	632.867	1396.4	2005.21	21.6751	366.809	141.944	24.3438	509.383	3.53333	21.1948	0.010101	0	0	0.3951	13.639	0.0444663	0.0746476	0.130909	0.111153	0.457396	0.492569	1.01905	0.548718	0.391942	0	1	0.526332	0.016552	0.790904	-157.1	0.558442	0.653928	1.89218	0	0	0	1.05737e-05	193	5	0	0.0406265	4.28563	2.38841
ENSG00000286668.1_3	77.7289	361.811	918.282	1397.23	3.2765	225.322	53.9485	10.6562	47.2339	3.78667	7.4026	0.020202	0	0	0.4269	12.6052	0.321948	0.177523	0.535044	0.255687	0.445354	0.477105	0.802439	0.160488	0	0	1	0.484408	0	0	-421.7	0.557039	0.608567	0.885979	0	0	0	0	393	0	2.25907	0.0503765	4.5666	2.38697
ENSG00000281207.1_6	36.3567	157.967	1169.31	785.722	7795.03	233.053	112.948	82.2812	58.4936	123.213	1120.3	0	0	-0.743	0.4202	14.8387	0.11142	0.0927911	0.228391	0.151178	0.499744	0.561667	0.443671	0.546056	0.0341285	0	1	11.1786	0.160262	0.912227	-1989.7	0.634169	0.664583	6.89008	0	0	0	0.708649	878	381	1.07357	0.0486795	6.11539	2.38229
ENSG00000287400.1_4	1851.32	3742.2	3572.51	2764.03	117.541	2170.04	5066.87	436.688	928.064	591.973	686.519	0	0	-0.653	0.509	16.5638	0.147394	0.121805	0.143371	0.0615425	0.453666	0.361956	0.433557	0.330329	0.144519	0	0	-12.5911	0	0	-1164.4	0.39483	0.636466	-9.94824	0	0	0	0	794	0	1.02058	0.0497372	4.95094	2.35241
ENSG00000235358.2_12	985.619	1578.68	1688.5	1415.6	60.8825	930.921	1874.19	172.656	291.961	436.96	288.299	0	-0.602	0	0.519	15.3748	0.125949	0.123458	0.128229	0.121335	0.451835	0.492007	0.47071	0.258891	0.188284	0	0	3.89674	0.0312657	0.859475	-248.525	0.580762	0.6125	2.35688	0	0	0	0.00492161	630	52	0.32421	0.053108	4.96854	2.36537
ENSG00000291157.1_1	10.5632	64.5889	88.2871	10.9536	3.08986	27.3355	214.33	19.0938	9.28535	0	5.75325	0.010101	0	0	0.509	11.6609	0.0694191	0.0913051	0.0487042	0.0861074	0.416306	0.441198	0	0	0.308833	0	0	-4.28891	0	0	-338.1	0.496379	0.614374	-2.61156	0	0	0	0	403	0	0	0.0493125	3.58887	2.35169
ENSG00000229901.1_9	0.366573	1.5	47.39	5.70103	15.8134	4.25	78.3607	7.84375	0.560411	9.92	8.27273	0.010101	0	0	0.4564	9.37938	0.0515901	0.0616532	0.100495	0.0746954	0.475976	0.5	0	0	0	0	0	1.58068	0.0162048	0.675514	-123.4	0.57563	0.604061	0.507948	0	0	0	0.000611183	134	0	3.52116	0.0568	3.9748	2.34989
ENSG00000230881.1_8	1.97893	0	91.8876	76.7552	25.4032	30.5855	76.4473	0	1.3856	46.28	106.026	0.0808081	0	0	0.4044	8.73471	-0.252021	0.00859155	-0.274219	0.0125472	0.521127	0.577358	0	0	0	0	0	9.58764	0.0460621	0.962695	-108	0.672222	0.679245	8.29822	0.853299	0	0	0.0727394	107	1	0.899459	0.0001	7.072	2.35133
ENSG00000287587.1_3	830.421	782.256	469.172	485.023	8.06682	411.033	996.625	117.062	44.0488	32.2667	53.0779	0	0	-0.601	0.4296	13.9331	0.336324	0.179362	0.06067	0.0849125	0.4447	0.468013	0.255722	0.383583	0.319652	0	0	-0.648413	0	0	-378	0.550272	0.619529	-0.0401025	0	0	0	0	372	0	0.177457	0.043372	4.92033	2.36141
ENSG00000227527.2_12	2130.6	1782.4	591.608	1876.23	13.7604	1732.02	9.20843	0	3.80977	363.613	7.66234	0	0	0	0.4314	11.5464	0.0105874	0.0452548	-0.0551921	0.026475	0.47342	0.482602	0.668673	1.00301	0	0	0	3.31698	0.0642563	0.638038	-182.9	0.572222	0.544629	1.05569	0.195456	0	0	0.00643704	282	3	2.2044	0.04671	5.5424	2.36357
ENSG00000285728.3_8	3816.32	4148.18	1808.19	2907.39	6274.26	3236.09	26.9461	27.4375	26.4653	3515.28	432.468	0	0	-0.639	0.3994	14.5217	0.228514	0.0974017	0.383022	0.141372	0.441903	0.478975	0.510182	0.340122	0.0425152	0	0	3.34601	0	0	-486.267	0.55836	0.607544	1.7751	0	0	0	0	832	0	0.787697	0.0443765	5.391	2.37041
ENSG00000234917.2_10	2152.53	1885.21	833.306	1513.44	28.9516	1593.53	2.78689	15.125	2.89717	982.187	40.1299	0	0	0	0.3852	11.5142	0.121354	0.0645692	0.136007	0.0549052	0.440684	0.434276	0.34188	0.683761	0	0	0	-2.46781	0.138901	0.609257	-155.6	0.486034	0.595674	-1.68916	0.102805	0	0	0.00478248	178	11	0.265342	0.04342	5.9638	2.37005
ENSG00000228452.1_11	0.726124	1.61111	11.0813	8.34536	1137.37	4.96711	0.252927	0	3.32905	13.4267	102.688	0.010101	0	0	0.4813	9.93369	-0.0188916	0.0177117	-0.0358678	0.0297211	0.435583	0.456612	0	0	0	0	0	-1.69078	-0.22978	0.63245	-117.5	0.503571	0.578512	-1.67973	0.0949401	0	0	0.391976	167	2	0.553768	0.0486333	3.63433	2.36645
ENSG00000228192.10_13	1465.85	1461.07	589.091	579.206	1128	693.164	14.548	115.969	15.9717	84.3333	90.3766	0	0	0	0.4564	13.7634	0.159073	0.0898747	0.118146	0.0724189	0.436071	0.468552	0.431468	0.575291	0.143823	0	0	3.33019	0.0947686	0.522908	-342.874	0.572165	0.582718	2.43561	0	0	0	5.05642e-05	802	44	0.715587	0.0471581	5.14742	2.36717
ENSG00000288955.1_1	1214.83	1767.4	534.5	1768.84	690.972	1054.44	13.3981	0	6.35476	14.8133	493.026	0	0	0	0.4412	10.4409	-0.234506	0.0209446	-0.234506	0.0209446	0.551079	0.551079	0.719424	0	0	0	0	10.9469	0	0	-533.1	0.610278	0.671942	5.43959	0	0	0	0	438	0	0.142571	0.1367	0.222	2.36069
ENSG00000227533.7_11	2804.84	4438.12	3825.73	5263.54	908.825	2825.36	702.642	75.0625	133.437	1321.37	226.714	0.111111	0	0	0.4813	15.2048	0.0352842	0.0826731	0.0197115	0.0561218	0.478526	0.498717	0.873802	0.264788	0.132394	0	0	3.50253	0.19157	0.626886	-645.275	0.572792	0.623674	2.42671	0	5.29577e-05	0.0146958	0.000719272	881	109	0.871717	0.041448	4.20965	2.36321
ENSG00000283973.2_10	2525.33	2812.48	1385.97	2884.57	20.7719	1722.01	285.705	0	7.85604	1043.41	48.4675	0.010101	0	0	0.4727	11.4512	-0.0210014	0.0289857	0.0765597	0.0522644	0.526429	0.540565	0.714286	0.357143	0	0	0	9.39989	0	0	-210.733	0.642646	0.579845	7.65759	0	0	0	0	347	0	0.51282	0.056475	5.29038	2.36105
ENSG00000287113.1_5	868.647	1246.94	399.469	1482.38	23.3917	823.842	145.194	0	2.34704	9.66667	2.54545	0.030303	0.677	-0.522	0.3577	9.12153	-0.171194	0.0204955	-0.171194	0.0204955	0.556553	0.556553	0	0	0	0	1	12.8264	0	0	-160.6	0.66242	0.563734	8.74832	0	0	0	0	167	0	0	0	0	2.34521
ENSG00000234694.2_11	1428.72	1251.42	454.419	1107.69	53.2166	926.671	6.28337	20.8125	4.62468	193.067	1.23377	0.030303	0	0	0.3893	11.9633	0.0609998	0.0769113	-0.0700147	0.0710692	0.474831	0.553756	1.25219	0	0.250438	0	1	10.5462	0.183987	0.793344	-221.6	0.629187	0.615611	5.7839	0	0	0	0.000592415	271	22	0.94981	0.0416111	7.32333	2.34485
ENSG00000288772.2_2	1627.08	1591.12	381.215	1973.23	7.52535	1314.11	2.47073	0	2.11825	411.387	2.80519	0.030303	0	0	0.3529	8.74819	0.114042	0.112988	0.114042	0.112988	0.662791	0.662791	0	0	0	0	1	25.7413	0	0	-202.9	0.738562	0.711628	15.5954	0	0	0	0	149	0	0	0	0	2.34485
ENSG00000229431.1_8	1936.2	2085.67	1076.14	1177.23	2922.05	1828.47	2.40749	6.25	4.53728	2429.27	669.364	0.0909091	0	-0.52	0.3893	11.9812	1.06397	0.246008	1.08892	0.241226	0.455355	0.458276	0	0	0	0	1	-2.12656	0.264816	0.585497	-171.7	0.534392	0.5171	-0.902204	0.391313	0	0	0.032473	274	9	0.681942	0.03705	12.7706	2.34521
ENSG00000229372.1_9	3.97612	0	96.5694	252.139	3534.51	42.9671	2.0445	0	3.29563	0	15.4935	0.010101	0	0	0.3676	9.76321	2.56004	0.578614	2.79472	0.626897	0.613349	0.615165	0	0	0	0	1	17.7614	0.0435312	0.771389	-303.7	0.722222	0.643777	12.9134	1.46763	0	0	0.000691081	251	3	0	0.0083	22	2.34125
ENSG00000229348.1_6	1155.12	1290.38	599.22	1529.63	7.29493	796.816	100.148	76.625	17.5964	100.36	12.039	0	0	0.601	0.3676	11.5836	0.0717752	0.0708648	0.0369119	0.0973908	0.410231	0.398165	0	0.977517	0.651678	0	1	-6.36727	0.255887	0.503091	-120.5	0.5	0.521101	-1.84009	0	0	0	0.00624298	133	19	0	0.0649889	7.17989	2.34161
ENSG00000236200.7_11	1836.52	2746.82	1631.91	2060.99	13958	2153.07	23.8033	0	30.874	1850.6	2661.53	0	-0.51	0	0.3951	14.4903	0.346384	0.152937	0.214533	0.145712	0.490137	0.472338	0.521376	0.21724	0	0	1	8.52988	0.3742	0.746297	-375.471	0.598661	0.634305	5.76762	1.63943	0	0	0.0215734	847	36	1.47738	0.0591083	7.76998	2.34017
ENSG00000229444.1_10	126.963	837.289	1068.28	921.915	562.431	371.125	11.6066	43.4062	13.9229	3784.28	808.857	0	0	0	0.4202	14.1319	0.0502447	0.0718862	0.0890235	0.155252	0.438113	0.469083	0.94697	0.445633	0.167112	0	1	0.0391011	-0.0305294	0.949901	-137.8	0.570896	0.571429	1.49089	0	0	0	2.32655e-05	188	5	1.74476	0.0415062	4.11898	2.33765
ENSG00000237950.1	1920.99	2315.67	716.093	1675.37	42.5553	1647.86	4.28571	0	2.03085	394.52	8.31169	0.040404	0	0	0.4072	11.0914	0.0875124	0.0729565	0.143163	0.0751329	0.497709	0.533214	0.91659	0	0	0	1	4.58842	0.245888	0.720718	-137.5	0.579889	0.58954	4.81043	0	0	0	0.00558147	181	11	0	0.08525	7.586	2.33873
ENSG00000285649.1_6	3065.7	3538.91	1487.16	1910.8	966.668	2225.94	15.9391	24.4375	26.3548	1035.43	172.299	0.10101	0	0	0.3782	12.6598	0.588561	0.197044	-0.00638063	0.0768023	0.534693	0.527397	0.154536	0.309071	0	0	1	7.69025	0	0	-682.2	0.608	0.611546	4.00098	0	0	0	0	636	0	1.2023	0.0473629	8.36639	2.33945
ENSG00000230615.8_18	2385.55	4919.67	5038.54	4883.08	118.5	2942.13	2561.46	354.188	395.139	142.427	270.909	0.010101	-0.644	0	0.4202	16.3836	0.112586	0.13153	0.290231	0.176294	0.447485	0.468537	0.491228	0.304094	0.280702	0	0	1.19083	0.0383856	0.874339	-264.74	0.563423	0.606036	1.7242	0.414108	0	0	0.000126646	1136	169	0.826944	0.0498993	4.58947	2.33657
ENSG00000233602.1_9	1.04073	1.27778	80.3565	87.7938	391.422	17.0921	5.98126	0	2.22108	2.02667	137.468	0	0	0	0.4644	9.75822	0.028351	0.0380982	0.0431147	0.0382924	0.504619	0.516963	0	0	0	0	0	4.69403	0.109274	0.962481	-198.2	0.585106	0.607431	3.24936	0	0	0	0.739298	257	9	0	0.0217	15.98	2.33585
ENSG00000225721.5_10	2398.42	2865.01	331.974	2393.53	2888.8	2521.26	22.1897	16.875	21.6967	2690.84	229.649	0.646465	-0.528	0	0.3782	14.0339	0.247294	0.138763	1.11501	0.253733	0.497079	0.607843	0.715393	0.178848	0	0	1	16.239	0.206232	0.769243	-204.15	0.655562	0.641075	9.81641	0.0384888	0	0	0.0520682	258	35	5.46304	0.0481712	5.70835	2.33477
ENSG00000290041.1_1	640.736	1831.34	3071.43	4906.96	100.258	2089.08	6.59485	0	3.66838	35.6	8.71429	0.010101	-0.606	0.7205	0.3375	9.1472	0.30781	0.203425	0.30781	0.203425	0.587302	0.587302	0	0	0	0	1	13.1299	0	0	-237.4	0.668449	0.659612	9.19861	0	0	0	0	190	0	1.76191	0.0776	7.191	2.33621
ENSG00000281912.1_4	1089.73	1373.7	774.825	1336.59	9.34562	1041.04	7.2904	0	7.96144	136.013	2.46753	0	0	-0.5345	0.3782	10.7398	-0.12432	0.0224439	-0.12432	0.0224439	0.569006	0.569006	0	0	0.584795	0	1	12.1851	-0.0519447	0.580931	-689.2	0.639194	0.638596	6.86757	0	0	0	0.0057806	500	11	0.575861	0.017	4.8995	2.33225
ENSG00000289407.1_1	2384.86	2269.02	198.39	1793.29	13.9954	1553.16	3.84075	0	4.2108	55.44	6.38961	0	0	0	0.3959	9.44294	0.221532	0.183536	0.221532	0.183536	0.537356	0.537356	0	0	0	0	1	9.33414	0	0	-217.9	0.617073	0.58908	4.36229	0	0	0	0	264	0	0.954023	0.0322	7.896	2.33045
ENSG00000230896.1_11	1.84831	2.01111	5.3134	62.6521	1118.25	16.2039	0.948478	0	0.411311	13.8533	29.8961	0	0	0	0.4011	11.224	0.146036	0.102267	0.321139	0.165403	0.406773	0.361204	1.25418	0	0	0	0	-12.7826	0.109982	0.524423	-144.5	0.387435	0.638796	-9.53873	0.549537	0	0	0.00690758	177	13	0.359347	0.0764417	4.75233	2.32685
ENSG00000226957.1_8	0.608146	11.9111	30.7201	72.0052	146.827	9.09211	7.04918	6.75	0.62982	50.88	335.156	0	0	0	0.3728	10.599	0.103039	0.0658968	0.256941	0.114592	0.432624	0.385208	0.644745	1.28949	0	0	0	-10.6553	0.0819304	0.797623	-145.4	0.451149	0.53621	-7.17582	0	0	0	0.0347148	204	0	0	0.130725	2.07	2.32361
ENSG00000227857.2_8	175.614	1070.8	910.969	1590.81	2.83641	452.822	150.85	10.9375	4.24165	28.0533	8.28571	0	-0.627	-0.6405	0.3577	12.152	0.579832	0.357144	0.590327	0.401785	0.42584	0.39233	0.659196	0.219732	0	0	0	-9.80196	0.279304	0.754203	-73.1	0.465	0.589971	-6.18099	0.181981	0	0	0.000919258	117	4	0.745574	0.06781	9.0433	2.32577
ENSG00000291138.1_1	1469.28	2510.03	2753.3	305.737	71.3664	1242.73	14759.7	86.3438	174.694	22.9467	1922.62	0	0	0.635	0.3728	15.5707	0.25279	0.136842	0.483285	0.201635	0.530298	0.536439	0.575339	0.0821912	0.0410956	0	0	5.97571	0	0	-207.538	0.605405	0.616657	4.44861	0.438482	0	0	0	583	0	1.16332	0.0509905	6.0736	2.31749
ENSG00000224863.3_10	330.566	481.189	725.184	15.9536	9.33871	194.921	3751.75	11.7188	41.9357	0	342.636	0	0	0.656	0.3626	12.204	0.206547	0.120426	-0.0437517	0.0369836	0.558711	0.529478	0.635863	0	0	0	0	7.14967	0.00755878	0.81503	-421.3	0.633476	0.628294	6.71709	0	0	0	0.00263587	550	0	0.708616	0.0411318	8.91632	2.31749
ENSG00000269956.2_9	236.528	751.711	1391.51	367.75	3928.91	613.664	4397.94	7.625	97.3419	2.6	417.909	0	0	0.635	0.4011	14.9497	0.218738	0.118199	0.730711	0.387678	0.524569	0.500395	0.347606	0.316006	0.0316006	0	0	4.4489	0.0393031	0.920159	-597.1	0.584738	0.606588	3.33233	0	6.32011e-05	0.00391847	1.03462	646	15	0.65267	0.0440174	5.44339	2.31713
ENSG00000228237.5_7	102.149	592.033	1746.86	1225.74	8461.07	412.539	7.53162	13.0312	21.4576	238.093	676.299	0	0	0	0.519	14.1407	0.494926	0.236621	0.582233	0.158406	0.397664	0.381849	0.276809	0.221447	0.0553618	0	0	-12.6354	0.0877636	0.9546	-110.25	0.452931	0.534802	-7.20835	0	0	0	2.19495	209	30	0.986667	0.0407528	7.16267	2.31353
ENSG00000290456.1_2	18.7261	78.1444	43.2321	41.3582	106.689	13.4539	340.119	172.906	632.931	2.49333	43.9351	0	-0.67	-0.567	0.4552	15.8073	0.157168	0.165056	1.15081	0.456708	0.400886	0.461699	0.15695	0.174389	0.0174389	0	1	-1.51432	0	0	-387.5	0.54064	0.56546	-0.8351	0	8.71946e-05	0.0650297	0	386	0	0.848823	0.0437167	3.67025	2.31425
ENSG00000225506.2_10	665.646	1541.49	721.596	438.219	73.0553	524.401	1168.56	190.75	1105.81	12	107.506	0.0808081	0	-0.505	0.4689	16.3342	0.0352232	0.117719	0.00954072	0.0484995	0.416248	0.512486	0.133141	0.29049	0.145245	0	1	4.48774	0.16304	0.583792	-307	0.591549	0.616721	5.10628	0	0	0	0.00151093	263	63	1.01937	0.0436891	3.76595	2.31713
ENSG00000224805.2_9	673.018	1154.72	707.699	332.454	1.10138	571.263	353.335	0	3.06427	9.21333	3.76623	0	0	0	0.3898	10.0901	-0.167721	0.0279578	-0.149366	0.0416399	0.56055	0.543116	0	0	0	0	1	8.8967	0.251184	0.710731	-229.1	0.652709	0.614221	7.51401	0	0	0	0.00105701	249	4	0.589173	0.017025	6.3445	2.31713
ENSG00000290081.1_1	128.081	573.5	535.333	147.619	1.053	215.02	516.208	0	3.15167	7.62667	7.42857	0.0808081	0	0	0.3945	9.82018	-0.162991	0.0463285	-0.162991	0.0463285	0.518805	0.518805	0	0	0	0	1	3.75457	0	0	-273.5	0.570342	0.581858	1.05175	0	0	0	0	326	0	0.51278	0.0356	4.6295	2.31713
ENSG00000226252.1_8	1134.03	1099.34	1348.91	1333.24	26.9562	460.467	5748.42	0	105.658	335.667	435.883	0.030303	0.664	0.573	0.4727	12.2744	0.203028	0.149624	0.261969	0.171906	0.524223	0.520565	0	0	0	0	1	6.90487	-0.0505095	0.927408	-1399.17	0.59887	0.613974	4.72263	0	0	0	0.347322	814	2	0.861243	0.0400048	8.39329	2.31425
ENSG00000225762.1_10	36.264	277.222	735.038	129.198	765.924	111.145	2356.39	140.594	37.0051	15.2133	553.857	0.030303	-0.5455	0.646	0.509	14.7498	0.0776735	0.077597	0.114213	0.0454824	0.452632	0.465839	0.580762	0.435572	0.471869	0	1	-1.66957	0.250486	0.725355	-128.9	0.539855	0.571429	1.59337	0	0	0	0.00306876	157	21	0.519384	0.0476888	4.10546	2.31174
ENSG00000237424.1_8	666.278	1216.2	1616.88	338.938	104.023	363.625	3154.52	0	59.9126	559.213	584.39	0	0.5305	0.577	0.4994	11.2929	-0.314046	0.0252443	-0.314046	0.0252443	0.586688	0.586688	0	0	0	0	1	16.5161	0.702716	0.64983	-947.2	0.674242	0.631327	9.43011	0	0	0	0.0012635	586	46	2.05387	0.0733917	7.34183	2.31174
ENSG00000227947.2_8	33.6264	362.733	834.455	484.518	19.0069	159	1204.93	16.75	27.2648	6.21333	87.8312	0	-0.596	-0.719	0.472	13.9262	0.188073	0.150015	0.420073	0.275392	0.480375	0.491444	0.513908	0.192715	0	0	1	2.76882	0.129601	0.926754	-486.2	0.573661	0.613279	2.28472	0	0	0	0.0372414	464	7	0.844667	0.0480478	6.07948	2.31138
ENSG00000223814.1_11	7.52107	41.7444	382.5	349.619	26.0576	40.7697	339.251	0	12.9306	4	36.7013	0	0	-0.67	0.5238	12.1085	0.195283	0.151498	0.490143	0.315833	0.524004	0.560197	0.226449	0.452899	0	0	1	9.70718	0	0	-147	0.648438	0.628993	6.3094	0	0	0	0	168	0	0	0.0740389	4.794	2.31425
ENSG00000225028.1_8	4.32444	31.4333	175.572	183.479	19.8088	31.4737	100.841	0	4.48586	0	50.026	0	0	0	0.5882	11.0848	0.0689853	0.146525	0.131611	0.174161	0.52302	0.524626	0.460405	0.460405	0	0	1	6.2973	0.0151186	0.85429	-656.8	0.597561	0.635307	4.00858	0	0	0	0.00469419	539	0	1.42182	0.0549389	4.15035	2.31461
ENSG00000226133.6_11	73.7753	463.2	1844.92	927.113	27.7581	263.039	2377.78	255.75	140.087	33.4667	186.662	0	0	0	0.6708	15.3261	0.139768	0.113142	0.141357	0.150429	0.45158	0.492214	0.511223	0.438191	0.0973757	0	1	1.65874	0.000772935	0.910411	-222.133	0.56716	0.637058	1.58259	0	0	0	0.00295647	417	17	1.25297	0.0487592	5.16575	2.31497
ENSG00000231413.1_11	1.4368	6.28889	164.443	70.7784	1.79954	13.5526	83.5269	0	3.51928	0	14.6494	0	0	0	0.6952	11.7356	0.0142868	0.0645264	-0.118007	0.0135719	0.446334	0.441781	0.58651	0.293255	0	0	1	-5.4984	0.00943637	0.850993	-68.6	0.506098	0.561644	-3.14826	0	0	0	0.0273387	85	2	0	0.0618214	3.80221	2.31497
ENSG00000290466.1_1	54.1573	171	371.378	82.0644	63.8479	106.586	1809.54	395.5	1034.3	20.9733	227.961	0	0	-0.6295	0.6828	16.0054	0.0296043	0.138042	-0.152566	0.145145	0.397689	0.473776	0.197628	0.258437	0.0608088	0	1	-1.37615	0	0	-161.1	0.53	0.591688	-0.836044	0	0	0	0	361	0	0.853387	0.0430439	4.56222	2.31497
ENSG00000279096.2_7	2.25983	4.98889	14.1627	0.548969	3.16359	17.8421	86.0913	0	12.9229	1.73333	27.1429	0	0	0	0.6708	11.3821	-0.0993353	0.0303076	-0.0993353	0.0303076	0.479206	0.479206	1.12402	0.374672	0	0	1	-0.392786	0.00659664	0.772579	-884.59	0.521325	0.662275	-0.843476	0	0	0	0.0136565	675	2	1.04134	0.0347667	2.64256	2.31461
ENSG00000291246.1_1	16.7683	92.1444	86.689	37.732	30.288	39.1316	362.658	154	310.165	9.16	46.3247	0	-0.714	0	0.6952	14.113	0.0103815	0.112127	0.0178692	0.107178	0.387945	0.443258	0	0.225746	0.0564366	0	1	-4.75408	0	0	-219.1	0.511211	0.595461	-1.7355	0	0	0	0	234	0	0.664587	0.0432425	3.87965	2.31497
ENSG00000223720.2_10	67.6657	279.522	552.636	161.273	105.873	148.599	870.319	153.375	1411.15	26.5067	117.195	0	0	-0.714	0.6828	15.0484	0.00522717	0.0900449	-0.114253	0.0336866	0.412501	0.513057	0.147554	0.324618	0.324618	0	1	3.79056	0.00654018	0.759835	-230.8	0.556818	0.675883	2.49785	0	0	0	0.0403844	263	10	0	0.0460067	3.22777	2.31389
ENSG00000272491.1_8	22.2317	78.1	303.923	143.232	40.4885	24.0855	31.3349	11	12.856	0	5.63636	0	0	0	0.7214	10.7091	0.660595	0.164245	0.660597	0.164245	0.535842	0.535842	1.19474	0	0	0	1	6.3689	-0.00584851	0.794381	-594	0.611217	0.628435	6.08775	0	0	0	0.00303372	504	13	0.37474	0.0416222	7.275	2.31641
ENSG00000279214.1_7	1.64326	0	38.8038	23.3479	2.30415	9.15789	7.43091	17.7188	2.12339	0	9.03896	0	0	0	0.6373	9.89178	0.626065	0.239532	0.626065	0.239532	0.294737	0.294737	0	0	0	0	1	-19.7514	0.0328963	0.799363	-194.1	0.352041	0.618947	-14.7844	0	0	0	0.0103692	270	0	0.279721	0.0310667	6.44167	2.31497
ENSG00000287661.1_3	3.22051	37.3111	195.722	127.977	2.35945	26.3026	116.981	7.53125	3.87918	3.46667	19.5325	0	0	0	0.519	12.3208	0.0688356	0.0484668	0.142411	0.0801596	0.435106	0.452445	0.586396	0.586396	0	0	0	-3.20605	0	0	-549.2	0.523132	0.603976	-1.58972	0	0	0	0	520	0	1.10224	0.0454775	4.31642	2.30778
ENSG00000286597.1_3	39.3034	297.078	350.73	241.747	9.93548	49.6579	144.691	81.1875	165.596	5.73333	28.2857	0	0	0	0.6127	13.3872	0.280571	0.149035	0.399717	0.187169	0.410958	0.431065	0.746687	0.373343	0.0933358	0	0	-6.28776	0	0	-142.2	0.449704	0.589878	-3.35967	0	0	0	0	218	0	0.568905	0.0448603	4.65357	2.30166
ENSG00000229846.2_10	217.118	449.178	574.945	466.585	161.281	168.724	634.817	1717.03	7064.12	56.3333	332.13	0	0	-0.669	0.6585	17.3056	0.18763	0.119888	1.12891	0.456723	0.387287	0.369483	0.27162	0.518547	0.141983	0	0	-11.0516	0.0140856	0.803019	-177.6	0.40583	0.562421	-7.28517	0	0	0	0.000950845	235	37	1.41728	0.0484103	4.53749	2.30058
ENSG00000230114.1_8	67.7823	137.689	24.2416	42.2912	4.97005	61.3618	17.8454	67.7812	253.077	0	13.9481	0	0	0	0.5962	13.5356	0.0731524	0.0865541	0.231754	0.120019	0.390905	0.427562	0.168421	0.168421	0.0842105	0	0	-5.27191	0.00785457	0.747759	-143.2	0.533333	0.530035	-1.57231	0	0	0	0.0019959	151	1	0	0.0474175	3.98918	2.29662
ENSG00000225623.1_9	174.074	327.856	183.167	84.9588	102.753	116.388	315.904	975.969	5353.37	32.6933	183.455	0	0	0	0.6684	16.5788	0.201311	0.130578	0.0832237	0.0357004	0.370649	0.398833	0.316698	0.326914	0.102161	0	0	-8.84315	0.0231973	0.886806	-133.2	0.47651	0.579767	-4.277	0	0	0	0.00261168	110	71	1.89254	0.0450514	4.3066	2.29878
ENSG00000279324.1_7	3.84691	2.5	1.06459	1.65464	1.29954	0	16.6276	8.3125	305.383	7.72	0	0	0	0	0.5805	10.8925	0.122566	0.178565	0.122566	0.178565	0.477117	0.477117	0.526039	1.05208	0	0	0	-0.13806	0.00995834	0.868159	-574.4	0.601156	0.546028	2.41969	0	0	0	0.00161196	541	1	0	0.0600667	6.62719	2.2995
ENSG00000237337.1_9	7.9677	53.2889	82.8493	36.5979	25.3341	9.88816	71.6745	0	13.7352	221.413	1596.61	0	0	0	0.7524	10.6101	0.786024	0.40304	0.897423	0.390459	0.37492	0.421911	0	0	0	0	0	-6.41757	-0.0297604	0.962156	-222.2	0.477823	0.578089	-2.62001	0	0	0	0.000114446	248	0	0.755415	0.06895	10.0556	2.2959
ENSG00000233407.1_10	19.9902	49.6222	175.342	48.2552	12.3134	20.1645	451.007	151.656	341.386	4.50667	55.5714	0.010101	0	0	0.5385	14.057	0.231162	0.121068	0.86736	0.449896	0.429829	0.372	0.234687	0.176015	0.234687	0	0	-11.0728	0.00310282	0.85083	-51.3	0.396104	0.616	-7.88038	0	0	0	0.00455382	66	3	0.270267	0.0509598	4.92567	2.29518
ENSG00000284696.2_9	167.33	991.356	1151.35	607.005	51.9516	327.066	2729.15	515.5	1446.24	55.5467	562.351	0	0	0.687	0.4902	16.482	0.292222	0.131671	0.355193	0.164755	0.44763	0.469667	0.491637	0.404235	0.0764768	0	0	-2.73464	0	0	-211.656	0.511406	0.615618	-0.982036	0	0	0	0	791	0	0.467955	0.0466483	5.29587	2.2959
ENSG00000284645.1_7	14.1025	262.411	162.512	91.0206	4.18203	36.8421	304.276	28.9688	74.9434	5.34667	34.2987	0	0.756	0	0.484	12.6497	0.293148	0.113247	0.262412	0.110633	0.436352	0.431295	0.622471	0.311236	0	0	0	-6.6738	0	0	-974.5	0.490494	0.636804	-3.46893	0	0	0	0	739	0	1.18693	0.0550516	4.11058	2.29518
ENSG00000284700.2_1	934.424	962.878	1290.1	46.2423	4.14977	124.737	6954.2	0	97.1928	0	328.377	0	0.747	0.594	0.4314	10.7381	0.353725	0.255322	0.374107	0.273578	0.541569	0.58388	0	0	0	0	1	19.6264	0	0	-338.8	0.673393	0.64902	10.744	0	0	0	0	315	0	0.994689	0.0345222	9.777	2.2977
ENSG00000271782.1	0	0	0.779904	0.463918	32.2488	0	0	0	0	0	1.68831	0	0	0	0.4689	8.12412	0.371161	0.118505	0.371161	0.118505	0.354839	0.354839	0	0	0	0	1	-11.7132	0	0	-47.7	0.35443	0.566308	-9.7961	0.464399	0	0	0	80	0	1.63799	0.0095	6.1825	2.29734
ENSG00000225767.1_8	6.24719	6.81111	50.1411	6.46907	669.055	17.6908	4.41218	32.8125	4.55527	8.22667	98.3247	0	0	0	0.4758	13.2411	0.23447	0.142851	0.178392	0.0516382	0.389899	0.393638	0.722991	0.309853	0.206569	0	1	-9.86166	0.190036	0.979778	-126.5	0.423841	0.600398	-5.88668	0	0	0	0.82702	134	1	1.47983	0.0588618	4.03894	2.29698
ENSG00000290102.1_1	3000.97	3203.7	353.62	3191.68	10.2811	2875.12	408.81	0	4.05656	342.12	13.3506	0	0	-0.631	0.4269	9.38802	0.121752	0.0495776	0.121752	0.0495776	0.591045	0.591045	0	0	0	0	1	20.1815	0	0	-280.8	0.696262	0.638806	10.5365	0	0	0	0	213	0	0.739162	0.0471	11.85	2.29842
ENSG00000203356.2_8	418.145	1994.08	1589.74	1758.88	12.871	444.559	207.81	82.6875	61.982	43.0667	124.091	0.010101	0	-0.565	0.4339	15.2878	0.0935672	0.146617	0.0399776	0.176574	0.435728	0.442096	0.649968	0.0749963	0.19999	0	1	-3.49935	-0.00811301	0.654135	-810.6	0.509321	0.634827	-2.33356	0	0	0	0.113705	559	17	1.85876	0.044712	4.17724	2.3103
ENSG00000236434.2_11	30.5576	291.189	731.105	332.093	6.35023	73.1053	0.744731	0	0.372751	1510.68	910.779	0.020202	0	0	0.4412	10.1787	0.0585056	0.056094	0.092692	0.0769724	0.424504	0.464368	1.72563	0	0	0	1	-0.406002	0.073126	0.957469	-134.6	0.534091	0.606897	0.0798	0	0	0	0.773191	132	0	0	0.04114	1.39	2.31138
ENSG00000261664.5_7	706.487	1221.98	1029.28	911.281	5.78571	613.382	704.276	6.25	15.1491	10.6667	16.6753	0	0	-0.553	0.3626	12.4694	0.133705	0.131131	0.103354	0.0743445	0.536766	0.581833	1.41069	0.529007	0	0	1	12.6958	-0.0775729	0.859576	-255.05	0.632607	0.625082	7.24431	0	0	0	0.0543495	420	4	0.275791	0.0604687	3.739	2.31066
ENSG00000238140.1_9	0.189607	11.3222	34.6938	56.5902	511.652	1.61184	0	7.53125	1.49614	19.7867	19.7403	0	0	0	0.4202	10.7279	0.0313856	0.0322706	0.158265	0.0705841	0.408608	0.380531	0.589623	0.589623	0	0	1	-11.984	0.108429	0.950281	-157.8	0.49422	0.510324	-5.64986	0	0	0	0.520306	188	2	0	0.04058	3.7938	2.31066
ENSG00000227070.2_9	2203.73	4788.7	2626.36	4457.7	119.518	2342.1	102.775	93.875	129.884	3984.92	298.623	0	0	-0.509	0.3893	15.4042	0.167307	0.127522	-0.0258304	0.0320848	0.4236	0.479769	1.08385	0.507333	0.0691818	0	1	1.19507	0.0243706	0.868908	-112.233	0.568954	0.540701	2.82515	0	0	0	0.0198292	195	78	0	0.0422346	4.67272	2.31389
ENSG00000266993.3_17	4.76124	66.2667	130.88	301.482	4006.65	26.8092	1.07026	0	4.01028	25.0133	76.987	0	0	0	0.3782	12.3501	0.394871	0.121844	0.524852	0.143382	0.426164	0.385377	0.574603	0.191534	0	0	1	-3.70063	0.0386797	0.936778	-190.725	0.52974	0.576343	-1.19583	0.714975	0	0	2.1247	490	20	1.23566	0.0478316	6.37532	2.30922
ENSG00000272175.1_9	0	24.6111	18.1986	21.1546	1223.13	1.72368	0	0	1.12853	4.8	10.6623	0	0	0	0.3951	8.12928	-0.171079	0.00307857	-0.171079	0.00307857	0.357143	0.357143	0	0	0	0	1	-12.94	0.0813835	0.954556	-44.5	0.401408	0.507143	-9.53789	0	0	0	0.88585	95	1	4.08286	0.0711667	2.893	2.30814
ENSG00000223390.1_8	1761.62	2544.99	473.342	1590.59	1628	1721.91	9.42389	6.40625	13.1954	2761.03	512.494	0	0.761	-0.561	0.3836	13.4106	0.190693	0.167722	0.812018	0.360591	0.432822	0.569554	0.918358	0.183672	0	0	1	15.6331	0.0527649	0.97321	-262.77	0.666667	0.598425	9.42265	4.81288	0	0	1.02996	193	5	0	0.0373476	4.91205	2.30382
ENSG00000228369.2_9	13.1615	171.911	90.6172	14.0284	591.041	40.2303	1.53162	0	0.848329	1568.25	193.429	0	0	0	0.3728	10.7863	0.218133	0.0974462	0.199455	0.0521023	0.430917	0.455243	0.566251	0.566251	0.566251	0	1	-2.92685	0.149542	0.97739	-108.3	0.5	0.639386	-1.96576	0.317103	0	0	1.50769	157	1	0	0.0823	3.868	2.30346
ENSG00000272100.1_8	0	0	24.5239	41.5206	3266.07	4.33553	0.210773	0	0.321337	0	15.6623	0	0	0	0.4487	8.61102	1.29213	0.346435	1.29213	0.346435	0.529412	0.529412	0	0	0	0	1	6.81261	0.305242	0.604385	-133.1	0.680952	0.537084	7.72747	12.7951	0	0	0.0131336	158	2	0	0	0	2.30094
ENSG00000287078.1_3	1707.57	2242.23	865.053	1749.07	22.2235	1413.28	37.5199	8.46875	7.89974	1055.33	28.5325	0	0	-0.677	0.4727	11.2426	-0.012981	0.148234	0.0999169	0.251564	0.557986	0.460064	0.412712	0	0	0	1	-0.885897	0	0	-275.1	0.515	0.638978	-0.423655	0	0	0	0	313	0	0	0.0883	4.78467	2.3013
ENSG00000272371.1_8	420.379	1195.27	421.333	584.322	2.3341	525.197	1.75644	0	0	68.0267	6.83117	0	0	0	0.4269	8.83289	0.498789	0.209114	0.498789	0.209114	0.434211	0.434211	0	0	0	0	1	-4.87017	0.0317229	0.901136	-116.7	0.470149	0.587719	-3.68134	0	0	0	0.038835	161	1	0.627192	0.0154	11.31	2.30238
ENSG00000242391.2_11	0.735955	2.38889	11.6364	40.5722	41.1982	1.13816	2.19204	0	0.598972	0	2.7013	0	0	0	0.3951	9.00843	1.11918	0.323561	0.388903	0.179163	0.421359	0.407895	0	0	0	0	0	-6.83132	0.0401539	0.940112	-84.5	0.436937	0.584211	-4.81812	3.36485	0	0	0.00910856	123	0	0	0	0	2.30274
ENSG00000232993.1_11	42.177	349.889	614.337	343.59	908.318	204.428	407.375	11.0625	54.7404	11.3867	151.13	0.0606061	0	-0.544	0.3951	13.926	0.374575	0.168976	0.458126	0.303989	0.559717	0.561028	0	0.449727	0	0	0	11.7141	0	0	-175.9	0.629371	0.61242	7.06267	0.447127	0	0	0	212	0	1.60118	0.0432146	6.3402	2.3085
ENSG00000235563.1_8	18.927	174.433	555.773	227.515	7.43318	153.046	346.984	0	16.527	1.53333	68.3896	0	0	-0.507	0.3893	11.978	0.193707	0.110554	0.511575	0.186617	0.567427	0.591662	0.247893	0.247893	0	0	0	14.3667	0.0527824	0.892392	-823.4	0.662903	0.662747	8.54635	0	0	0	7.80459e-08	494	10	1.14264	0.067116	7.14164	2.30886
ENSG00000236723.2_15	2.0927	0	4.30861	11.7397	2918.38	11.1579	2.19672	0	4.2108	40.16	65.6364	0	-0.631	0	0.4072	11.9633	1.67343	0.381084	2.49166	0.533156	0.472577	0.467808	1.25219	0	0	0	0	1.08374	0.0465607	0.491731	-207.2	0.571622	0.615932	1.68716	8.24872	0	0	0.0272348	344	22	0	0.0547333	21.1498	2.30886
ENSG00000259818.1_8	1350.65	1602.21	426.955	1465.45	7.91935	1329.15	9.70023	0	7.02057	49.24	5.67532	0.010101	0	-0.589	0.4011	11.8102	0.0311579	0.164593	0.0311579	0.164593	0.471178	0.471178	0.278474	0.556948	0	0	0	-0.387434	0.00307054	0.840098	-1119.7	0.546089	0.598162	0.947345	0	0	0	0.0296397	754	6	0	0.0404636	4.52109	2.30814
ENSG00000226754.3_14	1530.23	1544.38	505.699	1079.69	544.339	1367.4	62.8759	28.9688	11.0257	288.613	51	0	0	0.5195	0.4136	12.9537	0.279514	0.157562	0.281583	0.196924	0.425564	0.472952	0.504223	0.126056	0	0	0	4.38656	-0.0336082	0.677117	-362.825	0.578478	0.602696	1.98351	0	0	0	0.00206975	616	7	0.603499	0.0464833	6.82538	2.30814
ENSG00000270172.1	3.83006	5.15556	32.7847	34.2526	110.592	18.6513	28.5855	0	1.69923	4.29333	21.3506	0	0	0	0.4072	11.0881	0.562941	0.271214	0.56294	0.271214	0.392742	0.392742	0	0	0	0	0	-9.33361	0	0	-567.2	0.446559	0.627469	-6.23885	1.5963	0	0	0	580	0	2.25467	0.0885333	6.633	2.30814
ENSG00000234578.1_8	0.980337	0	2.4067	2.48969	264.426	11.2368	0.805621	0	1.37275	10.96	45.4935	0	0	0	0.3836	9.38154	-0.0255562	0.0321949	-0.0316574	0.0432021	0.445277	0.410638	0	0	0	0	0	-10.7968	0.0171061	0.975092	-135.2	0.470395	0.646809	-7.33749	0	0	0	0.285649	205	0	0.857021	0.0396	3.9665	2.3085
ENSG00000228838.1_8	27.7107	96.9111	252.596	98.3376	466.73	119.625	21.7237	0	4.94087	17.44	121.26	0	0	0	0.4011	10.7168	0.530267	0.2516	0.736526	0.232887	0.563874	0.583704	1.18835	0	0	0	0	13.0672	0.0424562	0.984704	-259.4	0.642222	0.666667	8.62564	0	0	0	0.472395	264	2	0.923077	0.0692429	15.1307	2.30742
ENSG00000232762.1_8	23.5281	36.6778	732.426	237.564	230.528	117.118	33.9297	0	2.43702	1478.4	985.052	0	0	0	0.3951	11.5152	0.013412	0.0296081	-0.0545505	0.0154202	0.565425	0.569149	1.02494	0.683293	0	0	0	10.756	0.0560645	0.979555	-272.3	0.631466	0.617021	7.96914	0	0	0	0.128014	282	4	1.54689	0.0420889	4.5424	2.30886
ENSG00000225675.2_9	786.431	986.222	534.175	507.343	54.6659	493.77	254.061	27.75	9.73779	83.5867	56.2987	0	0	0	0.3951	13.0149	0.0183553	0.0499236	0.0584374	0.086552	0.487012	0.504409	0.7249	0.241633	0	0	0	5.07881	0.0906166	0.874549	-191.5	0.571023	0.620811	2.89846	0	0	0	0.00427048	190	13	0	0.0435	3.34468	2.30706
ENSG00000285954.1_5	30.177	144.822	408.854	132.995	54.9378	134.112	817.422	62.1875	851.401	21.0133	121.078	0	0	-0.535	0.4202	14.3882	0.0219082	0.0747097	-0.0895237	0.0949379	0.455487	0.529345	0.466353	0.373082	0.186541	0	0	6.27925	0	0	-338.3	0.577181	0.672686	4.67865	0	0	0	0	286	0	0	0.0506543	3.47199	2.3067
ENSG00000226938.1_10	1.15449	1.56667	49.0167	15.2268	2.47005	29.6842	51.103	0	4.47301	0	1.16883	0	0	0	0.3951	9.54303	-0.269735	0.00686461	-0.255762	0.0106371	0.58311	0.558747	0	0	1.34048	0	0	10.8553	0.00697282	0.903449	-130.1	0.605263	0.5953	6.21073	0	0	0	0.209544	177	2	0.73575	0.04134	2.3324	2.3067
ENSG00000230138.2_11	129.663	335.278	449.856	173.902	5.59677	158.099	203.569	6.96875	3.41131	29.84	14.5455	0.020202	0	-0.562	0.4011	10.6348	-0.144028	0.0102962	-0.116897	0.01012	0.538994	0.506967	1.25786	0	1.25786	0	0	3.37047	0.0182541	0.942037	-282.65	0.566878	0.638409	3.30841	0	0	0	0.0536544	354	0	0.492837	0.033275	5.0665	2.30526
ENSG00000272091.1	5.7514	45.1778	149.215	101.616	163.247	34.4276	0.491803	15.6875	3.66067	1.92	4.67532	0	0	0	0.3577	10.8273	0.127673	0.0760094	0.127673	0.0760094	0.391855	0.391855	0	0	0	0	0	-9.31098	0	0	-474.4	0.450893	0.616401	-7.28831	1.02561	0	0	0	507	0	0	0.09314	3.2426	2.30706
ENSG00000280378.1_3	0.616573	0	7.56459	4.91495	1813	4.29605	0.28103	0	0.424165	3.69333	22.987	0	0	0	0.4487	10.7773	0.0783396	0.0524581	0.0783396	0.0524581	0.478063	0.478063	0.569801	0	0	0	0	1.06669	0.140099	0.816346	-615.9	0.535584	0.624501	0.0348244	0	0	0	0.103163	483	4	0	0.0637	2.55643	2.30778
ENSG00000280425.2_11	10.5562	73.7556	287.411	154.031	9.29954	64.3553	116.946	6.3125	53.8226	12.1867	26.974	0	0	0	0.3728	12.354	0.456194	0.163488	0.481701	0.167828	0.532187	0.53069	0.573066	0.191022	0.191022	0	0	5.5551	0.00366079	0.867563	-1926.2	0.607759	0.653653	4.72187	0	0	0	8.94014e-05	900	2	3.30324	0.0583	6.06741	2.30742
ENSG00000198711.5_8	6.70084	23.4778	95.3923	103.925	1604.43	29.8421	2.64871	0	8.33419	77.04	164.169	0	0	0	0.4339	11.3576	-0.277343	0.038343	-0.277343	0.038343	0.497713	0.497713	0	0	0	0	0	2.97787	0.135688	0.952164	-868.2	0.577118	0.602896	2.48555	0	0	0	1.85871	711	0	0.741281	0.0503	3.87283	2.30418
ENSG00000225632.2_9	126.85	525.856	2076.08	2169.86	14.7535	322.164	3.88056	5.9375	0.796915	1970.52	2443.51	0.010101	0	0	0.4902	10.9425	-0.00681199	0.153654	-0.10267	0.109902	0.504065	0.538669	0.50813	0	0	0	0	6.95175	0.0408042	0.965182	-364.6	0.616822	0.577338	5.10165	0	0	0	0.365285	400	1	1.29508	0.05923	1.818	2.3031
ENSG00000232245.1_8	8.1882	33.9889	175.206	57.6624	2.2788	38.3355	162.356	9.0625	8.09512	1.06667	4.38961	0.0909091	0	0	0.519	12.169	-0.0308825	0.0566469	0.0427993	0.0918893	0.494463	0.487889	1.52009	0.217155	0	0	0	0.165263	0.00802925	0.971038	-68.7	0.558442	0.532872	1.37234	0	0	0	0.0118622	104	3	1.72665	0.0258471	3.741	2.30382
ENSG00000287582.1_4	10.8399	34.7333	63.5526	14.683	3.04608	13.0263	108.799	0	4.03599	5.13333	5.74026	0.030303	0	0	0.4813	11.5348	0.0359676	0.0823165	0.0436403	0.0632017	0.497472	0.511893	1.34816	0	0.674082	0	0	5.32929	0	0	-353	0.583582	0.637488	3.77012	0	0	0	0	351	0	1.28572	0.0633909	4.63273	2.30418
ENSG00000235741.1_10	0.796348	12	49.677	6.1366	1.5576	5.83553	64.7143	0	1.18766	5.13333	4.05195	0.0505051	0	0	0.4727	9.72792	-0.0319481	0.0393184	-0.00634261	0.0450791	0.502358	0.50366	0	0	0	0	0	2.89544	-0.031655	0.873389	-221.6	0.582474	0.568082	3.15817	0	0	0	5.6672e-05	266	0	1.20096	0.053	6.31886	2.30346
ENSG00000230728.1_11	22.0871	50.5667	175.701	81.384	10.606	54.0197	236.143	0	16.0051	0	18.8052	0	0	-0.553	0.3898	12.7653	-0.030101	0.043244	-0.115299	0.039236	0.526286	0.542536	0.574548	0.287274	0	0	0	7.58294	0.0205718	0.947663	-190	0.627976	0.539326	4.29991	0	0	0	0.0814817	257	2	0.428146	0.0401071	3.49543	2.30202
ENSG00000237453.1_10	22.3834	235.322	526.943	928.307	135.253	150.336	93.4309	0	46.8792	73.9067	31.1818	0	0	0	0.519	10.9809	-0.0617358	0.0661232	0.316195	0.249875	0.472538	0.510204	0	0	0	0	0	2.2018	0.000352361	0.842239	-103.1	0.590909	0.577259	2.83274	0	0	0	0.00759862	135	1	0	0.0494	5.98117	2.30202
ENSG00000287724.1_3	410.069	1894.76	1181.68	1255.92	2864.16	260.138	8.55972	30.1562	103.298	5669.88	2485.79	0	0	-0.6855	0.4044	13.1346	0.215048	0.145533	0.672389	0.13786	0.422996	0.495788	0.889581	1.33437	0	0	0	1.90882	0	0	-252.2	0.586667	0.541516	1.54072	0	0	0	0	282	0	0.507791	0.0415325	5.25302	2.30166
ENSG00000242396.2_9	2694.11	5931.53	5177.98	4817.28	122.843	2627.91	1529.12	579.969	906.573	2895.79	702.065	0	-0.569	-0.5305	0.4314	16.4194	0.0223839	0.0891355	0.657101	0.217231	0.443871	0.494134	0.342282	0.0798658	0.308054	0	0	10.6637	0.129109	0.763546	-269.85	0.629898	0.605463	7.45391	0	0	0	0.00257405	457	9	0.772782	0.0453475	3.72358	2.3013
ENSG00000233203.6_8	1933.01	2181.33	617.476	1491.7	5.32719	1037.05	113.525	0	2.71208	148.56	5.96104	0	0	-0.5385	0.4727	10.3309	-0.144426	0.0262632	-0.178384	0.0313425	0.473602	0.465359	0	0.776398	0	0	0	-2.93557	0.134103	0.665481	-124.025	0.482816	0.623287	-2.36927	0	0	0	0.000588823	268	4	1.82052	0.0125667	6.213	2.30166
ENSG00000284601.1_9	413.84	605.289	587.919	254.724	3.53226	225.901	1377.25	0	11.0308	6.53333	48.1948	0	0	0.543	0.4902	12.4422	-0.126449	0.0211093	-0.202101	0.0221852	0.505301	0.518754	1.07817	0.179695	0	0	0	5.56178	0	0	-441.425	0.57185	0.652746	4.53987	0	0	0	0	505	0	0.719376	0.04484	3.02067	2.30346
ENSG00000233271.1_10	382.837	580.811	658.653	419.559	26.9862	318.257	1729.11	0	24.5296	3.96	88.9091	0	0	0	0.509	13.4672	-0.072854	0.0439468	-0.0697664	0.0528808	0.526093	0.560748	0.794702	0.529801	0.0883002	0	0	12.2656	0	0	-157.1	0.635036	0.640187	8.4176	0	0	0	0	152	0	0.834448	0.0373733	3.86639	2.30418
ENSG00000231090.2_10	436.077	3449.86	4950.49	2860.55	91.1083	1155.64	1465.1	638.562	845.244	106.56	266.701	0.010101	-0.6915	-0.7595	0.4044	16.7079	0.0670206	0.0771855	0.25935	0.166032	0.429643	0.42757	0.439059	0.289592	0.149467	0	0	-5.7234	0.0048966	0.802437	-375.4	0.497112	0.622447	-2.78569	0	0	0	0.00140985	644	44	1.58444	0.0500366	3.52631	2.29842
ENSG00000234810.4_10	1192.28	8160.04	22449	20568.2	834.371	5546.76	6965.37	9585.72	9721.94	475.747	1248.51	0	-0.647	-0.674	0.5098	19.4996	0.0733507	0.0856708	0.00180545	0.0597685	0.405694	0.434147	0.302202	0.279267	0.179432	0	0	-5.03394	-0.0228478	0.850746	-327.049	0.503014	0.610903	-2.19627	0	0	0	3.0148e-06	1082	203	0.945525	0.0477857	3.77758	2.2959
ENSG00000233079.3_8	91.2261	343.189	1824.22	1184.44	112.037	362.25	497.827	1064.28	1254.27	51.4933	122.519	0	-0.685	0	0.5541	16.321	0.0832015	0.0889258	0.0781563	0.103549	0.388134	0.393394	0.305377	0.280947	0.195441	0	0	-10.4684	0.000353306	0.949006	-364.567	0.449955	0.573222	-6.58871	0	0	0	0.000274392	740	0	1.13631	0.0505477	3.65368	2.29554
ENSG00000230250.3_10	29.6278	132.278	927.531	691.224	25.7581	127.382	157.237	332.781	281.969	17.84	57.8312	0	0	-0.613	0.5623	14.8424	0.0883532	0.0848687	0.00809618	0.0355191	0.399687	0.421499	0.170195	0.476547	0.408469	0	0	-7.26062	0.00147244	0.948271	-172.2	0.493196	0.633572	-4.14748	0	0	0	0.00023347	219	7	0	0.0458305	3.7637	2.29554
ENSG00000235612.1_10	9.56461	52.9778	495.036	361.722	4.39631	54.9342	45.2623	270.844	45.3136	3.16	11.8052	0	0	0	0.5238	13.2143	0.229979	0.130042	0.461929	0.224152	0.383838	0.419973	0.315657	0	0	0	0	-6.5228	0.0282661	0.924158	-191.9	0.523585	0.580027	-2.35892	0	0	0	2.26474e-06	231	1	0.723515	0.0502656	5.07082	2.29626
ENSG00000260971.4_11	1417.02	6556.84	16363.4	10845.6	486.041	2729.26	2219.63	3746.06	2809.95	265.773	929.753	0.0808081	-0.639	-0.664	0.5167	18.3018	0.0892021	0.089624	0.131832	0.0896697	0.409806	0.408225	0.414677	0.362069	0.117595	0	0	-9.86764	0.000336548	0.643402	-230.471	0.441697	0.584134	-6.81068	0	0	0	0.000153059	1048	373	0.672347	0.0463769	4.24515	2.29554
ENSG00000223956.5_10	19.4312	188.456	286.388	217.603	3.00461	58.8618	49.3091	28.4688	9.22622	2	21.1299	0.010101	-0.6865	0	0.472	11.1163	-0.0728077	0.030395	-0.0728077	0.030395	0.479279	0.479279	0.900901	0.45045	0.45045	0	0	1.81447	-0.752912	0.965698	-224.333	0.55267	0.594132	1.45611	0	0	0	0.00766919	654	1	0.768029	0.02475	4.0857	2.29518
ENSG00000229913.1_11	1.37781	6.42222	35.6364	3.70361	1.07604	0.789474	151.719	125.688	16.0386	0	16.8442	0	0	-0.684	0.6481	11.6627	0.000284083	0.0503115	0.0724852	0.0762538	0.463294	0.457785	0.308452	0.925355	0.308452	0	0	-3.39838	7.27799e-05	0.840055	-545.7	0.520035	0.629386	-1.71059	0	0.000616903	0.0114127	0.00147154	530	0	1.08624	0.0461154	5.27681	2.29662
ENSG00000236341.1_9	90.5225	300.6	430.17	333.384	43.7811	157.197	906.974	234.25	245.427	9.33333	121.584	0	0	0	0.7353	15.0046	0.117886	0.0924322	0.0892262	0.0920459	0.415247	0.506557	0.547578	0.212947	0.121684	0	0	2.81683	-0.133144	0.977227	-192.7	0.566327	0.642623	2.03892	0	0	0	0.05955	227	5	0.727842	0.0450044	3.98902	2.29734
ENSG00000227935.1_8	0.842697	1.57778	6.93301	1.24742	2.90092	0.789474	4.64637	0	3.81234	38.8267	10.0779	0	0	0	0.6222	9.77314	-0.190082	0.00362971	-0.159727	0.0042274	0.429714	0.430791	1.14286	0	0	0	0	-6.46843	0.011399	0.901093	-169	0.50495	0.570621	-3.58392	0	0	0	0.00771485	270	0	0.463214	0.0416625	2.8825	2.29986
ENSG00000226759.8_15	11.4087	37.8222	185.12	113.943	11.5046	35.9474	173.026	184.344	89.5733	10.7867	55.1039	0	-0.7525	0	0.538	14.3144	0.0824964	0.10643	0.201716	0.152384	0.405517	0.408065	0.638068	0.490822	0.0981643	0	0	-8.93635	0.00598343	0.908127	-181.407	0.457399	0.573624	-4.57347	0	0	0	2.99423e-05	834	9	0.897106	0.0447315	4.56698	2.29626
ENSG00000290536.1_1	0.330056	0	0	0	0.942396	1.03947	7.32553	10.7812	6.90746	0	0	0	0	0	0.7081	10.4988	1.42747	0.587862	1.42747	0.587862	0.4651	0.4651	0	0	0	0	0	-3.02688	0	0	-440.4	0.504264	0.648238	0.0958105	0	0	0	0	375	0	1.12277	0.03821	9.8439	2.30274
ENSG00000235038.1_8	11.6657	25.7111	252.821	66.2268	15.4562	30.9868	300.981	122.25	92.7661	8.62667	90.3766	0	0	0	0.7081	14.2975	-0.00693509	0.0599467	0.0885081	0.0865242	0.433353	0.448387	0.446961	0.297974	0.0993246	0	0	-3.73367	0.0351323	0.937992	-163.5	0.510811	0.596774	-1.13392	0	0	0	0.000884959	213	3	0.957225	0.049369	4.71262	2.30274
ENSG00000286918.1_3	1394.43	1869.06	397.744	1887.87	27.5507	1566.63	443.424	118.75	218.851	234.653	13.4545	0	0	0.5605	0.5055	14.1139	0.0682632	0.0862305	0.0683015	0.156812	0.417879	0.390285	0.338409	0.394811	0.338409	0	0	-10.1399	0	0	-379.5	0.507761	0.503629	-4.16749	0	0	0	0	417	0	1.06603	0.0375156	4.31774	2.31102
ENSG00000283445.1_8	299.213	2765.74	4380.03	2871.6	72.7051	1028.93	390.946	594.281	147.578	124.627	87.974	0	-0.525	-0.57	0.509	15.7651	0.0764492	0.0846452	0.119077	0.142721	0.412951	0.423929	0.664428	0.233448	0.161618	0	1	-5.91127	0	0	-686.7	0.48991	0.612418	-4.05407	0	0	0	0	898	0	0.749245	0.0456483	4.60949	2.33657
ENSG00000290013.1_1	2532.9	1920.32	162.278	3408.87	17.8756	2012.03	156.995	0	4.86118	35.64	6.42857	0.0808081	0	0	0.509	9.37938	0.365203	0.221144	0.365203	0.221144	0.666667	0.666667	0	0	0	0	1	28.2352	0	0	-297.8	0.753695	0.60961	15.5225	0	0	0	0	191	0	0	0.033325	15.205	2.33693
ENSG00000234807.8_10	4648.15	8454.39	13904.4	15450.9	317.631	6613.17	1341.81	1168.78	1171.95	215.8	154.688	0.020202	-0.505	-0.5075	0.4689	16.8328	0.08794	0.0867131	0.163084	0.142221	0.432097	0.500649	0.49689	0.385518	0.0685366	0	1	7.58318	-0.3325	0.790322	-496.038	0.619243	0.605767	4.99333	0	8.56707e-05	0.05614	0.0155972	1022	153	0.598529	0.0475969	4.55937	2.33729
ENSG00000272226.1_8	11.0084	178.467	515.636	1088.27	0.541475	74.9868	49.1148	10.375	0	2.13333	0	0.0505051	0	-0.505	0.4813	9.0634	0.252858	0.197869	0.252858	0.197869	0.465421	0.465421	0	0	0	0	1	-1.97449	0.0408125	0.533369	-150.7	0.528846	0.583178	-0.386039	0	0	0	0.0024665	173	0	1.23068	0.02845	5.6875	2.33621
ENSG00000231740.1_10	87.3385	666.2	967.969	823.693	7.76267	327.184	41.3302	57.2188	9.72237	5.21333	22.4545	0.151515	0	0	0.4994	13.6446	0.148741	0.118418	0.0575772	0.11403	0.416569	0.43038	0.780823	0.234247	0.0780823	0	1	-7.07094	0.0237265	0.821796	-90.6	0.466667	0.531646	-5.12581	0	0	0	0.00827305	161	3	0	0.0480769	5.18209	2.33729
ENSG00000232453.7_12	1243.62	3693.46	8499.48	8492.59	63.8848	3098.89	574.501	395.812	468.668	69.5733	59.6623	0	-0.591	0	0.4148	15.5814	0.0534494	0.0834849	0.0495411	0.0878888	0.439323	0.504352	0.591475	0.244748	0.061187	0	1	2.1992	-0.158875	0.608487	-411.57	0.560029	0.610001	1.12928	0	0	0	3.36693e-05	560	8	0.528106	0.0488431	4.3519	2.34305
ENSG00000237352.6_11	2414.85	10109.4	23469.2	17292.5	416.394	5768.55	2327.72	3677.75	2695	369.227	409.792	0.111111	-0.505	0.615	0.4432	18.2275	0.0694032	0.0737594	0.0541408	0.0656978	0.422214	0.430499	0.478963	0.384474	0.159654	0	1	-7.2398	0.162769	0.900809	-292.467	0.48142	0.590587	-4.52882	0	3.25825e-06	0.121859	0.000106129	1060	117	1.41842	0.0457065	3.95344	2.34269
ENSG00000241042.1_11	2.42978	5.15556	331.849	310.5	5.92166	37.7434	11.7166	46.7188	2.75578	0	2.07792	0.020202	0	0	0.4148	10.6909	0.094533	0.0585348	0.0137895	0.00116374	0.413188	0.397661	0.604961	0.604961	0	0	1	-11.8294	0.0378719	0.862116	-37.5	0.447917	0.561404	-6.6325	0	0	0	0.000140214	69	0	0	0.039275	5.44688	2.33765
ENSG00000235215.2_11	359.722	1320	3244.81	2195.63	25.6267	704.961	157.843	93.2188	43.1954	22.36	55.0649	0.040404	0	0.648	0.4314	14.4329	0.058774	0.0501023	0.0158707	0.0391767	0.427028	0.466877	0.542545	0.22606	0.22606	0	1	-3.31739	0.0497475	0.827915	-90.3	0.539604	0.637224	-1.88766	0	0	0	0.000955245	86	8	1.08875	0.0472823	3.85399	2.33801
ENSG00000224609.8_17	2211.05	5494	9466.38	9705.4	219.505	3461.59	1055.48	2073.91	2220.68	147.347	180.195	0	0.05	0.6815	0.4622	17.3283	0.0936999	0.0803176	0.127981	0.106154	0.409012	0.421185	0.394993	0.303841	0.224842	0	1	-4.30093	-0.0148445	0.949982	-298.831	0.492187	0.569913	-2.91568	0	0	0	1.50064e-05	1027	23	0.460212	0.0474527	3.96532	2.34269
ENSG00000270457.1_8	0.567416	0	36.1388	41.6005	0.288018	0	0.845433	15.0625	2.11054	0	0	0	0	0	0.4296	8.40088	-0.15516	0.00895562	-0.15516	0.00895562	0.310651	0.310651	0	0	0	0	1	-19.6214	-0.0100838	0.78347	-52.9	0.305882	0.502959	-14.0927	0	0	0	3.99869e-05	92	0	3.32671	0.0410667	4.86367	2.34233
ENSG00000226883.1_10	179.892	890.1	1590.2	912.763	105.477	469.283	134.433	164.125	144.838	17.48	71.5974	0	0	0	0.4498	15.0716	0.119998	0.0803813	0.264272	0.245176	0.396184	0.464146	0.377512	0.348473	0.261354	0	1	-2.06979	0.0285497	0.716538	-219.5	0.523707	0.604954	-0.731382	0	0	0	0.011637	293	9	0	0.0591009	4.30772	2.34521
ENSG00000238242.2_10	78.2346	552.722	710.313	300.557	19.8249	154.783	367.091	347.219	94.036	11.9733	86.3117	0	0	0	0.6268	15.0914	0.0867203	0.0692879	0.0830802	0.0687697	0.374076	0.455917	0.286451	0.171871	0.143225	0	0	-1.13511	-0.0984362	0.883896	-269.4	0.53686	0.589377	1.18458	0	0	0	3.95378e-06	393	3	1.02695	0.0498121	3.91249	2.31497
ENSG00000226476.7_12	212.725	1168	2295.63	1632.94	221.108	385.105	791.782	1523.97	1690.97	197.133	302.156	0	0.571	-0.617	0.5656	16.9292	0.110431	0.0753702	0.0254359	0.0509702	0.373814	0.377775	0.26444	0.400667	0.232387	0	0	-6.10013	0.504369	0.721171	-519.888	0.479798	0.611317	-3.34454	0	0	0	0.000252048	1141	115	0.951134	0.0473342	3.58697	2.31066
ENSG00000231252.4_12	472.472	1266.38	2695.21	1306.63	684.562	576.046	2693.78	2575.25	3151.48	176.56	530.091	0	-0.709	0	0.6708	17.6689	0.119851	0.103003	0.00454236	0.0412553	0.395563	0.421101	0.268741	0.326328	0.143968	0	0	-5.23271	0.24202	0.891336	-480.867	0.496377	0.622207	-2.98839	0	0	0	0.0571238	868	85	1.00622	0.0481781	4.27997	2.30346
ENSG00000237928.6_10	4166.55	7084.91	9140.26	7911.12	247.71	3597.34	5120.89	871.25	1560.36	123.827	626.065	0.111111	0.506	-0.74	0.5623	17.1378	0.131352	0.106763	0.409622	0.231999	0.430071	0.429353	0.443794	0.360583	0.14562	0	0	-4.15117	0.354154	0.950234	-634.58	0.502199	0.59874	-2.49846	0	0	0	0.13234	964	10	0.828932	0.0487958	4.29907	2.3085
ENSG00000237853.6_13	36.5829	300.678	1225.35	721.356	5.83641	37	20.7494	67.4062	13.9949	495.067	89.5974	0.010101	0	0	0.531	12.1567	0.324009	0.16274	0.873633	0.444027	0.349978	0.368171	0	0	0	0	0	-11.1695	0.104461	0.826643	-66.6286	0.457432	0.532086	-6.46511	0	0	0	0.040506	266	3	1.22605	0.0447111	5.52621	2.3067
ENSG00000284808.1_5	75.1728	768.556	1229.01	651.108	38.5138	182.908	1253.53	398.781	209.398	17.8667	165	0.020202	0	0	0.4902	15.6713	0.119263	0.0982752	0.204626	0.135234	0.412954	0.437756	0.306602	0.421577	0.210789	0	0	-5.94806	0	0	-704.7	0.497981	0.608518	-2.67998	0	0.000210789	0.0269043	0	640	0	0.732087	0.0423517	3.71203	2.30706
ENSG00000287224.1_5	10.3525	57.2556	171.246	68.4201	1.45161	35.8618	29.1218	0	0.29563	0	5.02597	0	0	-0.545	0.4966	10.858	0.569206	0.332382	0.431501	0.247628	0.455819	0.438559	0	0	0	0	0	-4.4406	0	0	-403.5	0.484954	0.610169	-2.12806	0	0	0	0	428	0	1.10706	0.0473444	6.6211	2.30742
ENSG00000271200.1_7	1380.22	1405.46	243.167	1467.05	4.4977	969.539	54.7447	0	1.04627	33.4	0	0	0	0	0.4552	8.73809	-0.222054	0.0466112	-0.222054	0.0466112	0.611241	0.611241	0	0	0	0	0	21.1264	0.226922	0.692431	-182.2	0.701439	0.651054	12.7399	4.24265	0	0	0.00187053	111	4	0.471279	0.0217	9.712	2.30274
ENSG00000278967.1_7	3.86798	18.8333	24.6459	36.4562	57.2097	6.53947	2.11475	0	1.32648	19.0667	9.94805	0	0	0	0.4902	10.8289	0.144752	0.0626388	0.144752	0.0626388	0.350742	0.350742	1.09951	0.549753	0	0	0	-14.236	-0.576525	0.981924	-377	0.408811	0.536559	-9.73103	0	0	0	0.126043	465	1	0.341537	0.0472667	5.06367	2.29734
ENSG00000235545.1_9	1984.63	2252.91	1440.35	2315.08	150.926	1680.43	100.48	55.0938	209.278	445.56	166.052	0	0	0.528	0.5882	14.4391	0.0797466	0.13151	0.038035	0.0368502	0.42232	0.424267	0.315131	0.270112	0.135056	0	0	-5.33376	0.0925997	0.841409	-345	0.493017	0.583062	-4.24515	0	0	0	0.0475317	339	42	2.09604	0.0472039	3.5694	2.2977
ENSG00000234318.1_8	2.06601	7.07778	15.3971	1.38402	1.82028	4.13158	197.295	52.0625	9.29306	0	22.5844	0	0	0	0.4552	12.4592	0.48489	0.151821	0.00225951	0.0387852	0.384124	0.516779	0.532765	0.177588	0	0	0	3.37186	0.0241346	0.862952	-139.7	0.576642	0.612975	3.37289	0	0	0	4.84003e-05	153	3	0	0.0537517	5.64234	2.2923
ENSG00000229537.7_10	48.5815	427.322	650.079	181.031	22.629	127.48	2232.8	370.312	136.455	25.32	189.584	0	0	-0.65	0.5031	15.5128	0.704016	0.215549	0.925819	0.329342	0.418296	0.422351	0.320828	0.14972	0.0641656	0	0	-0.316172	0.0360649	0.978812	-158.94	0.535951	0.600315	0.147592	0	0.000256663	0.174445	0.0016251	506	23	0.371237	0.0455627	6.30167	2.29302
ENSG00000286455.1_3	16.2528	57.3111	214.136	91.7062	4.14747	38.25	100.482	44.6562	40.7404	1.8	50.4286	0	0	0	0.4902	12.8568	0.202755	0.10364	0.208138	0.0916696	0.417228	0.442274	0.404422	0.134807	0	0	0	-3.5241	0	0	-332	0.494444	0.639432	-2.1381	0	0	0	0	318	0	0.35904	0.0378964	3.02957	2.29266
ENSG00000227485.1_8	0.294944	0	19.7177	2.31959	0.426267	1.34868	19.4567	0	37.4036	0	3.44156	0	0	0	0.5238	10.5038	0.226032	0.133824	0.534627	0.277599	0.400826	0.350975	0	1.37741	0	0	0	-13.0734	0.00157758	0.9216	-66.4	0.445055	0.506964	-7.18335	0	0	0	0.000981363	132	0	0.763358	0.0370143	3.38171	2.29302
ENSG00000229225.1_10	0.949438	0	1.77512	0	1.10829	0	128.843	8.21875	78.4293	0	4.01299	0	0	0	0.5167	9.8933	0.144205	0.0240599	0.125764	0.00644586	0.374343	0.477707	0	0	0	0	0	0.202241	-0.219236	0.99253	-43.3	0.512821	0.496815	0.8318	0	0	0	3.23982e-05	50	0	1.27399	0.0372	4.894	2.2905
ENSG00000203605.3_8	13.2963	8.84444	124.153	46.3737	11.7097	26.1316	1010.14	112.281	75.2391	7.4	98.5844	0	0	0	0.5098	14.545	0.259431	0.128756	0.643069	0.352739	0.398887	0.432564	0.376506	0.41834	0.167336	0	0	-5.59181	0.0063013	0.819552	-203	0.506303	0.578372	-2.45007	0	0	0	1.24125e-05	294	13	1.2737	0.0372132	4.50205	2.2905
ENSG00000224209.8_10	1044.06	2349.91	2037.83	905.405	145.353	762.447	9745.86	950	2260.48	44.76	551.974	0	-0.513	0	0.4902	17.2713	0.27657	0.1468	0.808797	0.321339	0.393351	0.42861	0.404572	0.227572	0.120107	0	0	-2.04784	0.0461557	0.758276	-374.648	0.517067	0.627608	-1.15273	0	0	0	0.000286768	1042	64	0.702706	0.0495389	4.47043	2.28942
ENSG00000228734.2_10	0.647472	0	0.511962	1.35825	1.25346	1.94737	10.9063	0	47.8355	1.06667	7.57143	0	0	0	0.4663	10.8549	0.0687813	0.0422559	0.0781956	0.0418463	0.409827	0.403958	0	0.539957	0	0	0	-7.33554	0.0217094	0.766858	-201.1	0.450787	0.591385	-6.37391	0.202772	0	0	0.000203032	299	1	1.09876	0.0609714	2.643	2.28942
ENSG00000230798.7_11	1615.84	1829.97	1297.25	510.384	21.6959	696.599	6045.9	0	253.324	108.96	190.364	0	0.63	0.715	0.4498	11.7993	1.06652	0.392276	1.02692	0.329508	0.648709	0.590098	0	0	0	0	0	14.4757	1.19098	0.904406	-273.845	0.678756	0.588116	9.67636	2.05063	0.00112233	0.10101	0.00921693	527	15	0.979536	0.0511812	10.6177	2.28978
ENSG00000286429.1_3	32.1334	104.144	181.785	138.235	940.551	37.6974	13.2131	122.562	108.473	838.96	222.247	0	0	0	0.5167	14.3055	0.28719	0.196001	1.10249	0.483303	0.376136	0.337479	0.296326	0.296326	0	0	0	-16.4735	0	0	-284.8	0.392157	0.59204	-11.2055	0	0	0	0	345	0	1.66655	0.0714793	5.58422	2.2887
ENSG00000116652.6_7	19.2008	60.7111	100.065	204.943	247.811	74.3092	1.63934	14.1875	12.7481	5.38667	12.8571	0	0	0	0.5098	11.7956	0.163268	0.161619	0.163268	0.161619	0.35865	0.35865	0	0	0	0	0	-13.2294	0.0448978	0.891559	-907.2	0.41353	0.627848	-9.16293	0	0	0	0.773777	698	34	0	0.0233154	6.06569	2.28942
ENSG00000223949.8_10	97.1039	1332.47	3728.96	2009.27	1909.47	621.592	593.829	662.438	182.835	1267.93	921.935	0	-0.6435	0	0.5793	16.2319	0.172062	0.110815	0.0846641	0.109495	0.408711	0.41244	0.519724	0.285848	0.103945	0	0	-4.09712	0.128254	0.923522	-308.324	0.51987	0.575222	-1.47931	0	0	0	3.19945e-05	809	41	1.5392	0.0508103	4.76708	2.29338
ENSG00000284928.1_5	6.36657	13.3778	116.261	148.928	8.84332	11.0395	42.534	84.2188	73.2571	5.06667	11.6494	0	0	0	0.5707	12.5253	0.0327596	0.109692	0.012419	0.0667585	0.506531	0.514064	0	0	0.678541	0	0	2.64836	0	0	-352.7	0.583333	0.651794	1.58223	0	0	0	0	314	0	0	0.0539436	4.90795	2.29302
ENSG00000226891.9_13	1245.21	2126.51	1876.95	2155.43	639.599	1098.95	604.991	132.438	227.779	30.3733	134.26	0	-0.582	0	0.5135	14.8854	0.180353	0.116176	0.10052	0.0962221	0.421708	0.414346	0.462581	0.165207	0.198249	0	1	-4.07137	-0.001366	0.885807	-328.683	0.508622	0.600506	-2.54144	0	0	0	0.285693	1039	142	0.68875	0.0477635	4.19329	2.29554
ENSG00000272506.1_9	905.268	1227.9	236.971	1260.13	8.61982	736.724	469.482	0	1.88432	2.82667	31.8831	0	0	0	0.4829	9.27146	0.0232087	0.0239951	0.0232087	0.0239951	0.409385	0.409385	3.23625	0	0	0	1	-5.61533	0.0579884	0.928381	-157.8	0.488372	0.556634	-3.08132	0	0	0	0.271615	194	4	0	0.3227	7.896	2.29482
ENSG00000231485.1	2940.71	2883.59	82.8134	2973.79	24.0645	2440.8	32.6792	0	2.98201	151.707	1.67532	0	0	0	0.4257	10.1176	0.675468	0.351465	1.47979	0.799119	0.738974	0.66129	0	0	0	0	1	28.7823	-0.0109293	0.845624	-115.7	0.797619	0.541935	20.0428	0	0	0	0.0126531	68	16	0.626261	0.0188	13.575	2.29482
ENSG00000288804.1_1	2385.39	1930.41	552.519	2604.39	17.2189	1685.05	68.3934	0	3.45244	51.64	7.28571	0	0	0.511	0.4557	10.6847	0.131068	0.10337	0.131068	0.10337	0.476914	0.476914	0	0.607533	0	0	1	2.27277	0	0	-519.1	0.558765	0.609964	-0.0218372	0	0	0	0	516	0	0.586894	0.0906333	8.883	2.29482
ENSG00000229294.1_11	71.9298	544.867	782.184	356.539	191.991	130.164	211.33	182.188	66.2468	601.413	209.442	0	0	0	0.4779	14.7242	0.0763156	0.0655204	-0.00713477	0.0264141	0.401722	0.384766	0.886721	0.369467	0.295574	0	1	-9.86578	0.0329732	0.964718	-109.2	0.424658	0.570312	-5.61674	0	0	0	0.0266542	142	18	0.898917	0.048472	3.62573	2.28942
ENSG00000290094.1_1	389.197	801.589	555.495	226.84	46.2558	166.401	640.876	40.375	15.473	388.187	233.831	0.0606061	0.834	0	0.4966	13.0661	0.136752	0.0819668	0.135409	0.0942508	0.383279	0.471246	0	0.233209	0	0	1	-0.867104	0	0	-183.6	0.544041	0.616613	1.40276	0	0	0	0	184	0	1.25	0.0439898	3.74398	2.28942
ENSG00000237852.1_9	5.5941	124.889	174.569	143.054	16.682	29.3224	44.0843	115.844	17.6967	4.4	43.8442	0.030303	0	0	0.4902	12.9261	0.0384195	0.0997245	0.548794	0.303111	0.36644	0.368794	0.128485	0.128485	0	0	1	-12.5542	0.0602704	0.869714	-99.3	0.400735	0.643026	-8.94991	0.225661	0	0	0.0511937	142	11	2.0972	0.0342763	3.20785	2.28762
ENSG00000285079.1_5	31.1306	308.467	115.112	36.7165	11.9908	38.8816	406.035	108.688	33.3856	55.4667	39	0	0	0	0.4663	13.4102	0.0972522	0.0919102	0.177498	0.158986	0.408966	0.36658	0.275583	0.367444	0.0918611	0	1	-12.191	0	0	-591.1	0.40864	0.609672	-7.94525	0	0	0	0	522	0	0.996947	0.0520343	4.37133	2.2851
ENSG00000227466.1_10	13.1531	41.0778	199.955	111.786	7.91475	22.7303	147.607	115.656	10.9974	95.6267	22.7273	0	0	0	0.484	13.0047	0.15901	0.0977652	0.102689	0.0445943	0.353814	0.381579	0.243339	0.243339	0	0	1	-10.7549	0.0442502	0.900487	-96.7	0.413534	0.583333	-8.16695	0	0	0	0.00171297	179	0	1.06096	0.0568661	3.40986	2.29554
ENSG00000248458.2_10	23.3792	211.933	257.45	401.304	154.963	125.566	103.756	57.375	17.3959	20.5067	38.3247	0	-0.734	-0.675	0.484	13.4466	0.171666	0.0858342	0.0946843	0.12399	0.382211	0.387543	0.268721	0.0895736	0.179147	0	1	-10.553	0.0678315	0.748731	-227.4	0.472826	0.477509	-4.80677	0	0	0	0.0118717	313	4	0.741814	0.0430073	6.13252	2.28798
ENSG00000231080.1_8	1.04775	0	6.86364	1.5	21.8203	1.74342	8.41218	51.75	2.97943	0	8.31169	0.010101	0	0	0.4432	10.6591	0.648876	0.167516	0.964071	0.245091	0.304886	0.308943	0.618429	0.618429	0	0	0	-18.3385	0.00163569	0.840173	-160.5	0.353306	0.562137	-13.1888	0	0	0	0.0140566	246	0	0.635785	0.0382636	4.45255	2.28762
ENSG00000289394.1_1	2226.75	2313.08	490.084	2000.41	17.6083	1784.93	2.14754	0	0.845758	1332.8	105.623	0	0	0	0.4296	9.45327	0.337391	0.213765	0.337391	0.213765	0.526391	0.526391	1.42653	0	0	0	0	8.61984	0	0	-250.6	0.609914	0.661912	2.93921	0	0	0	0	228	0	0.973052	0.1099	13.93	2.28834
ENSG00000275678.1_9	0.519663	1.95556	8.63636	4.72938	2.7235	2.59211	5.23419	14.9375	25.6787	0	7.63636	0	0	0	0.4498	11.1997	0.16435	0.115459	0.16435	0.115459	0.385204	0.385204	0.42517	0.42517	0.42517	0	0	-9.78522	-0.113576	0.943922	-857.1	0.446499	0.643707	-6.77867	0	0	0	4.61994e-05	583	1	0.666591	0.0517909	4.59264	2.28906
ENSG00000235200.5_10	21.1503	74.1	324.045	336.245	5.69355	86.9803	342.513	21.9688	20.6478	1.06667	49.6234	0	0	0	0.519	13.3323	-0.0293634	0.0390351	-0.0975538	0.0292595	0.442311	0.462025	0.678689	0.193911	0.387822	0	0	2.82915	-1.18853	0.994915	-153.06	0.56762	0.624548	3.06763	0	0	0	0.00439431	313	2	0.976654	0.0604862	2.93831	2.2959
ENSG00000232284.9_10	3998.13	10259.3	14915.6	13080.2	10470.2	4982.56	5067.63	3735.12	4223.44	5393.24	2015.38	0.020202	-0.543	-0.749	0.484	18.4999	0.110411	0.108682	0.292078	0.20415	0.402797	0.443896	0.234694	0.253578	0.191532	0	0	-2.12335	-0.136949	0.627866	-318.008	0.50939	0.575724	-2.24827	0	5.39527e-06	0.0224551	0.0289328	814	271	0.940723	0.0480863	4.32128	2.28654
ENSG00000233589.1_8	3.35253	13.8333	39.9737	20.6418	1038.44	8.21711	4.00234	0	3.12853	76.8667	31.4935	0	0	0	0.5974	12.1069	0.838611	0.26134	1.56682	0.476923	0.354115	0.348958	0.226706	0.226706	0.226706	0	0	-14.4248	0.330832	0.926129	-208.3	0.415441	0.566667	-9.01502	0.587738	0	0	0.000965876	250	4	0.388156	0.0568687	8.76056	2.2851
ENSG00000234264.1_9	1617.56	2541.24	850.947	762.608	74.53	1527.23	223.052	634.844	682.17	1103.72	57.5584	0	-0.716	0.53	0.6268	15.3565	0.100801	0.103823	0.118956	0.103357	0.363892	0.355253	0.143021	0.214531	0.0953471	0	0	-12.4188	0.0734388	0.697977	-285.3	0.40896	0.554932	-9.44665	0	0	0	0.00394736	372	34	1.87472	0.0457695	4.01368	2.28582
ENSG00000285041.1_5	5.25843	4.47778	36.3206	21.7835	6.26267	1.74342	24.8712	122.656	49.4576	3.92	30.8052	0	0	0	0.519	12.7153	0.0778946	0.0370265	0.119212	0.0567246	0.379777	0.382018	0.148699	0.297398	0.446097	0	0	-10.606	0	0	-707.9	0.438406	0.628225	-7.24291	0	0	0	0	611	0	1.37701	0.0576953	3.18924	2.2887
ENSG00000285407.1_5	320.909	1073.71	1627	892.031	213.756	381.711	748.152	3826.31	6775.04	230.187	506.494	0	0	0	0.573	18.0115	0.0721072	0.0814775	0.0441961	0.0454317	0.381168	0.433096	0.189214	0.295174	0.177861	0	0	-5.46808	0	0	-321.523	0.459823	0.590849	-3.25409	0	0	0	0	685	0	1.55142	0.0478128	3.33914	2.2851
ENSG00000285473.1_5	47.9382	205.144	500.421	351.41	45.7673	185.855	125.569	589.969	1261	15.72	76.7532	0	0	-0.758	0.6127	15.5966	0.0598038	0.0779911	0.0889609	0.0277654	0.373671	0.367318	0.141274	0.20182	0.020182	0	0	-12.9252	0	0	-166.4	0.406977	0.600559	-8.11533	0	0	0	0	190	0	0.380025	0.0438532	3.35249	2.28258
ENSG00000223883.2_8	201.565	868.867	1714.61	539.34	167.855	258.401	422.447	2169.59	3778.35	60.4	398.091	0	0	-0.671	0.6585	17.4068	0.0621314	0.0805444	0.0446356	0.0597879	0.370956	0.406372	0.195661	0.241699	0.310756	0	0	-7.64421	0.005092	0.72568	-341.357	0.46806	0.587535	-5.1928	0	2.30189e-05	0.633636	0.0010398	953	56	0.967506	0.0474373	3.54938	2.28294
ENSG00000235446.2_11	39.2093	157.378	442.507	91.6907	20.1982	55.5592	228.073	254.406	281.38	14	87.7403	0	0	0	0.6787	15.038	0.0733491	0.0716495	0.0689223	0.0401947	0.372173	0.377581	0.356686	0.178343	0.148619	0	0	-12.7662	0.00224024	0.757729	-137.3	0.413114	0.586155	-8.98867	0	0	0	0.0522748	327	7	0.617758	0.0453245	3.90746	2.2833
ENSG00000229639.1_6	0.752809	7.07778	16.445	2.24227	0.552995	0.822368	4.51522	15.6562	26.4627	2.66667	8.87013	0	0	0	0.6303	11.0735	0.132475	0.0810176	0.0287358	0.020714	0.334107	0.375546	0	0	0.464037	0	0	-11.745	-0.12448	0.876476	-100.2	0.417293	0.580786	-7.92771	0	0	0	1.39401e-05	175	0	0	0.0565296	3.55474	2.2797
ENSG00000287453.1_3	30.7921	87	7.80383	24.768	17.0668	65.0263	216.016	131.438	249.931	99.0667	36.1688	0	0	0	0.5882	13.5348	0.0910121	0.139001	0.0847923	0.249658	0.3485	0.397086	0.16852	0.421301	0	0	0	-8.80859	0	0	-135.4	0.462264	0.579235	-4.63365	0	0	0	0	158	0	0	0.0540875	5.29048	2.2815
ENSG00000287283.1_5	5.34551	30.3111	89.8541	44.3325	2.27189	6.57895	6.18735	42.75	9.0617	2.48	3.25974	0	0	0	0.5315	11.6991	0.0128899	0.022991	0.0344225	0.0270789	0.386767	0.384401	0	0.300752	0.601504	0	0	-11.021	0	0	-499.1	0.422591	0.587744	-8.03604	0	0.000300752	0.0463158	0	518	0	0.246627	0.0458211	2.80284	2.28186
ENSG00000237919.5_9	10.3722	47.5778	73.7153	6.72165	62.4724	34.5	78.3513	309	41.4653	0	74.1818	0	0	0	0.5238	14.0736	0.517804	0.184304	1.05246	0.262519	0.323125	0.347046	0.116003	0.116003	0	0	0	-13.1884	0.00983982	0.927258	-139.6	0.411358	0.583166	-8.60794	0	0	0	0.000775561	235	10	0.756544	0.048676	5.56019	2.28042
ENSG00000228988.1_10	1481.41	1742.64	374.883	1578.84	47.6083	1469.99	0	0	0.573265	3214.84	91.2597	0	0	0	0.484	11.2497	0.112796	0.0936612	0.0269934	0.0319387	0.367556	0.317287	0	0.821355	0	0	0	-16.3737	0.0625276	0.962365	-82.8	0.318898	0.555799	-13.0014	0	0	0	0.370671	143	0	1.07143	0.0292125	4.80733	2.27898
ENSG00000197568.15_10	2341.21	2808.87	892.148	2122.45	283.804	2473.51	85.6393	140.781	27.509	561.853	72.7273	0	0	-0.731	0.472	14.8991	0.0367876	0.078825	-0.0351805	0.0813876	0.421483	0.49718	0.458205	0.163645	0.360018	0	0	6.24841	0.25274	0.541796	-225.775	0.57266	0.573057	3.03129	0	0	0	0.00389286	414	0	0	0.048014	3.55557	2.28114
ENSG00000226088.1_9	9.70646	77.8889	47.6651	26.1134	21.9562	25.4408	1.94614	0	0.308483	14.9867	6.06494	0	0	0	0.5031	9.77479	0.0845502	0.0275491	-0.00156696	0.0157061	0.365297	0.396522	0	0	1.14155	0	0	-9.17953	0.077246	0.791826	-144.8	0.459538	0.601739	-3.93926	0	0	0	0.000107505	172	0	0	0.0663333	4.04567	2.28114
ENSG00000271992.1_9	0	0	0	0	2.50461	2.91447	3.73536	7.5	0	4.48	0	0	0	0	0.5238	8.86419	0.0623777	0.0326867	0.0623777	0.0326867	0.38412	0.38412	2.14592	0	0	0	0	-10.8546	-0.501986	0.93627	-118.1	0.423333	0.643777	-8.24664	2.90141	0	0	0.0685056	154	4	1.05055	0.0994	1.738	2.28186
ENSG00000229051.2_8	482.779	1104.83	1138.3	614.987	92.2995	526.368	459.112	886.5	2983.07	20.2133	176.87	0	0	0	0.6592	16.2882	0.055648	0.108183	0.103462	0.0712778	0.380267	0.394297	0.187434	0.0874694	0.249913	0	0	-8.40745	-0.29	0.924276	-363.95	0.457014	0.61084	-5.29024	0	3.74869e-05	0.416542	0.00083824	584	18	1.18307	0.0472796	3.45431	2.28402
ENSG00000226208.1_10	20.1278	44.1556	300.239	186.353	5.32719	51.8355	20.993	40.5625	11.8946	1.73333	15.5714	0	0	0	0.6167	12.0891	0.0164471	0.0376176	-0.168736	0.00378472	0.377324	0.446759	0.918063	0.459031	0.229516	0	0	-1.74121	-0.000389357	0.849289	-128.6	0.547414	0.537037	-0.873037	0	0	0	0.0154423	203	2	0	0.0529388	4.38753	2.28402
ENSG00000235782.1_8	27.6264	47.5333	103.103	102.472	31.6267	99.8947	28.7471	63.4062	24.7841	3.01333	7.85714	0	0	0	0.519	12.0067	0.0675677	0.0514459	0.0531495	0.0257997	0.374727	0.372497	0.243013	0	0.486027	0	0	-11.8677	-0.0728321	0.947857	-148.2	0.408416	0.539386	-9.38869	0	0	0	4.58064e-06	242	0	0.545064	0.0394779	3.4658	2.28222
ENSG00000269933.1_9	0.367978	0	3.76077	2.9768	7.63134	0	9.33724	30.5312	3.26478	2.33333	2.67532	0.010101	-0.705	0	0.5013	9.34207	-0.0634684	0.0220847	-0.0634684	0.0220847	0.365177	0.365177	0	1.54083	0	0	0	-13.6398	-1.01237	0.972314	-149.1	0.407407	0.582435	-9.02499	1.26418	0	0	0.332111	194	0	0.888594	0.0758143	2.13586	2.28942
ENSG00000235079.1_7	76.6657	261.967	213.194	136.709	5568.3	154.98	1163.47	6.96875	26.4473	291.707	1126.43	0.010101	-0.715	0	0.5071	14.1619	0.313915	0.133057	1.31393	0.300141	0.36934	0.365047	0.163666	0.381888	0.0545554	0	0	-8.85103	-0.0899374	0.916989	-140.85	0.424086	0.57896	-6.88402	0	0	0	0.817189	268	25	0.518191	0.0577804	4.30619	2.28078
ENSG00000229956.11_15	2517.55	4372.27	3282.9	2655.44	463.23	2270.01	1389.04	5115.91	10657.5	295.027	1122.32	0.010101	-0.655	0	0.538	18.6405	0.16024	0.116608	0.256311	0.122026	0.366245	0.359817	0.156612	0.203106	0.203106	0	0	-8.65449	-0.0187456	0.88315	-221.133	0.460188	0.608551	-4.98534	2.2735	0	0	0.0705538	1099	275	0.865587	0.0485565	3.99393	2.27934
ENSG00000231985.1_8	5.47191	27.0667	25.9522	51.9253	1.04608	6.95395	6.75644	29.6562	22.7969	0	3.57143	0	0	0	0.6044	11.346	0.273354	0.152349	0.0503118	0.0218235	0.373031	0.347059	0.384172	0	0	0	0	-14.8569	0.150996	0.973032	-29.5	0.440476	0.494118	-9.63939	0.61619	0	0	1.56608e-08	48	0	1.83706	0.0412742	5.63503	2.28186
ENSG00000228853.1_9	49.6713	285.611	702.318	163.191	46.0507	106.066	52.7681	563.5	442.352	18.8533	130.065	0	0	0	0.7003	15.3847	0.053946	0.0871702	-0.0484045	0.0371161	0.362638	0.38015	0.186999	0.186999	0.0701246	0	0	-11.1889	0.00703739	0.990421	-143	0.439759	0.621723	-8.14715	0	4.67497e-05	0.0047451	0.00870476	137	40	1.24018	0.048428	3.71427	2.27826
ENSG00000286863.2_4	3043.69	4745.92	3600.6	3079.12	539.959	2365.83	1146.43	5471.12	8938.45	222.373	1266.75	0	-0.6665	0	0.5962	18.8442	0.0756914	0.090595	0.0617177	0.0883213	0.351232	0.364911	0.131746	0.293241	0.116871	0	0	-8.89312	0	0	-365.329	0.44772	0.611667	-5.71173	0	0	0	0	916	0	1.02918	0.0492477	3.63	2.28474
ENSG00000225087.2_11	348.93	998.933	1426.73	711.343	430.594	383.27	435.838	3548.34	7982.3	519.507	727.844	0	0	0	0.6394	18.003	0.0541856	0.0869354	0.0308719	0.102057	0.353586	0.41471	0.148462	0.216982	0.213176	0	0	-4.00168	0.315841	0.872723	-179.6	0.511761	0.584559	-2.88502	0	0	0	0.00186322	677	132	1.08175	0.0477348	3.59143	2.28474
ENSG00000227016.3_15	30.0183	61.9556	131.471	164.977	32.947	31.6118	28.733	453.094	737.73	16.16	77.0649	0	0	0	0.6787	14.6801	0.0644042	0.0816462	-0.0675282	0.0125022	0.348316	0.375543	0.190462	0.228554	0.380923	0	0	-11.3537	0.00542462	0.837569	-341.8	0.441748	0.596237	-6.64493	0	0	0	0.00277027	369	8	1.75952	0.0526658	3.78101	2.28474
ENSG00000285808.1_4	60.2963	175.656	387.34	127.258	86.4355	57.3092	71.7752	868.188	2496.93	117.88	143.597	0	0	0	0.6585	15.9053	0.050443	0.089392	0.0241268	0.0553728	0.358356	0.410329	0.0814704	0.391058	0.146647	0	0	-8.24993	0	0	-278.9	0.455793	0.615962	-4.23302	0	0	0	0	314	0	0.877653	0.0454566	3.09359	2.28366
ENSG00000280317.1_7	6.39888	0	0	0.322165	4.76267	1.23684	0.327869	19.5312	80.491	0	2.94805	0	0	0	0.6488	8.23362	-0.114977	0.0192193	-0.114977	0.0192193	0.448505	0.448505	3.32226	0	0	0	0	-2.58843	0.00416744	0.8895	-71.3	0.584507	0.471761	1.20344	0	0	0	0.0377478	129	0	0.746447	0.134025	0.4555	2.28438
ENSG00000233973.7_8	60.6404	82.1556	78.4665	26.5	64.7488	54.5329	142.105	611.719	2116.27	14.9067	137.117	0	0	0	0.7478	15.5994	0.0270382	0.0927383	0.0337076	0.0290089	0.336368	0.321287	0.120858	0.362574	0.20143	0	0	-9.15316	0.00115066	0.796266	-183.271	0.454048	0.599734	-5.19664	0	0	0	0.00931191	789	7	1.10704	0.0489611	3.07638	2.2851
ENSG00000223479.3_9	62.5407	288.622	315.397	132.598	60.0346	97.5658	130.506	1053.22	1381.93	29.8533	175.39	0	0	0	0.7116	16.2877	0.0176523	0.0634415	-0.0099939	0.0399731	0.352392	0.404151	0.112501	0.300004	0.187502	0	0	-8.95221	0.000833078	0.898054	-97.6	0.442841	0.566775	-6.21624	0	0	0	4.58224e-05	284	20	1.02267	0.047918	3.17526	2.28222
ENSG00000285778.2_7	107.496	900.3	928.337	322.433	84.3986	186.072	380.452	1495.84	1937.03	40.2533	275.805	0	0	0	0.7003	16.9655	0.104569	0.0852791	0.164811	0.115607	0.362332	0.422405	0.171914	0.1094	0.140657	0	0	-8.64252	0	0	-502.633	0.455805	0.632316	-5.66035	0	0	0	0	812	0	1.43327	0.0467128	3.60999	2.28366
ENSG00000237324.3_14	71.2556	343.956	596.019	279.258	188.615	122.967	62.2131	435.031	212.208	14.4667	73.974	0	0	0	0.5882	15.1839	0.279494	0.140513	0.315428	0.0819382	0.368069	0.40483	0.214915	0.188051	0.214915	0	0	-9.41841	0.00185503	0.665859	-192.55	0.432983	0.601924	-6.88046	0	0	0	0.0631873	371	7	0.726073	0.0538762	5.33544	2.28222
ENSG00000233894.1_9	2.34831	15.2444	132.416	54.0876	0	23.0921	12.5012	0	1.08226	0	6.80519	0	-0.668	0	0.5805	10.3977	0.470049	0.224293	0.619587	0.299404	0.316531	0.339227	0	0	0	0	0	-14.3243	-0.00328725	0.836618	-84.4	0.40743	0.520806	-8.17315	0	0	0	4.17126e-05	199	0	0.332152	0.0533	8.5386	2.2815
ENSG00000234497.5_9	155.055	707.256	409.057	168.598	47.4931	129.822	499.562	721.094	303.622	24.8533	172.584	0	-0.6845	0	0.5585	15.5707	0.175912	0.101361	0.160099	0.0916833	0.358175	0.390244	0.20547	0.287657	0.0821878	0	0	-9.15471	0.00284692	0.811999	-481.767	0.466517	0.531864	-6.58908	0	0	0	4.31147e-05	844	16	0.919997	0.0443193	4.50275	2.2833
ENSG00000272864.1_8	0.832865	1.27778	20.9522	25.1907	5.93088	1.32237	0.606557	0	0.475578	0	6.16883	0.010101	0	0	0.5805	9.14211	0.768954	0.534327	0.768954	0.534327	0.299115	0.299115	0	0	0	0	0	-19.3892	-0.179144	0.771985	-109.6	0.319209	0.626549	-15.6175	0.169942	0	0	0.00226294	145	1	1.6178	0.050775	7.8008	2.28078
ENSG00000229943.1_8	8.87079	84.8889	87.7656	8.08247	1.39401	3.60526	3.24122	19.875	6.02828	8.92	9.09091	0	0	0	0.7703	10.8178	1.35954	0.370062	0.174956	0.086056	0.341274	0.380531	0	0	0	0	0	-10.0021	0.00500868	0.904943	-61.6	0.494118	0.501475	-7.19015	0	0	0	0.0722606	131	0	0.296489	0.0721412	8.36818	2.28438
ENSG00000261213.1_8	6.44101	0	0.473684	0.631443	0.645161	2.26974	1082.56	34.2188	5.1054	0	12.8571	0	0.554	0	0.5252	10.4615	0.593873	0.277504	0.593873	0.277504	0.303546	0.303546	0	0	0	0	0	-19.1345	0.0252163	0.943691	-272.2	0.352217	0.575887	-13.8193	0	0	0	2.17326e-06	295	0	1.16027	0.0513167	5.22554	2.28762
ENSG00000224127.1_11	384.91	905.756	521.526	99.0928	7.21198	152.336	6084.78	7.1875	406.763	15.1067	287.104	0	0.551	0.674	0.5656	12.3523	0.0531119	0.13957	0.0121134	0.0989761	0.497992	0.450746	0.191241	0.191241	0	0	0	-0.676745	0.0610854	0.936363	-213.1	0.518018	0.662687	-1.44198	0	0	0	7.88267e-06	192	4	0.550821	0.0577043	7.07253	2.28762
ENSG00000224149.1_11	340.221	781.789	391.902	14.5979	3.73502	79.7237	5260.68	0	212.558	6.64	191.156	0	0.6825	0.689	0.5447	11.346	0.186922	0.19658	0.241548	0.224839	0.528237	0.535179	0	0	0	0	0	10.4276	0.0386881	0.947245	-820.2	0.628111	0.620064	6.32847	0	0	0	6.08048e-06	584	2	0.547976	0.0588524	9.70781	2.2869
ENSG00000225605.3_10	83.927	692.456	740.007	423.531	78.7488	173.158	1005.56	1083.91	1030.21	53.44	201.39	0	-0.719	0	0.5623	16.5034	0.145519	0.118102	0.138814	0.0902608	0.382991	0.415832	0.204514	0.258334	0.139931	0	0	-10.4855	0.0206159	0.781976	-199.18	0.453929	0.611695	-6.43495	0	0	0	0.00103363	564	41	0.513887	0.0496177	4.55431	2.28402
ENSG00000230027.2_10	36.5463	293.811	535.103	185.814	14.5392	80.4474	443.958	172.594	48.329	6.13333	67.5584	0	0	-0.547	0.719	14.5898	0.151482	0.108751	0.0724047	0.0403529	0.380875	0.421494	0.202766	0.405531	0.121659	0	0	-8.68926	-0.719782	0.747478	-191.45	0.441733	0.568834	-3.82446	0	0	0	7.15486e-06	361	8	1.02772	0.0541713	4.92549	2.27934
ENSG00000272855.1_8	0	0	7.16986	1.44845	0.691244	0.690789	5.08431	0	2.61954	2.66667	1.23377	0	0	0	0.5805	8.85487	0.182603	0.0432376	0.182603	0.0432376	0.321814	0.321814	0	0	0	0	0	-18.6187	-0.0771352	0.769207	-80.9	0.341085	0.557235	-12.8581	0	0	0	0.00163953	146	0	0.172612	0.0012	2.294	2.27826
ENSG00000237552.1_11	176.746	206.789	414.124	163.469	14.2051	85.0921	450.944	214.844	154.861	6.30667	54.5974	0	0	-0.738	0.7353	14.368	0.0709985	0.0717009	0.250719	0.140786	0.396614	0.390625	0.189179	0.236474	0.141884	0	0	-8.86777	0.00843574	0.905991	-96.7	0.447368	0.59375	-5.32298	0	0	0	7.65657e-07	127	6	0.356783	0.0472645	3.73975	2.27682
ENSG00000288543.1_3	9.12079	35.4222	62.11	43.0773	142.012	14.2763	68.4075	101.875	55.2751	5.2	36.2727	0	-0.5905	0	0.4902	13.3667	0.0743756	0.0719115	0.00986519	0.0199014	0.348859	0.476861	0.0946701	0.0946701	0	0	0	-0.841019	0	0	-151.2	0.569079	0.61167	1.94163	0	0	0	0	176	0	1.17136	0.0421886	4.84889	2.2797
ENSG00000289212.1_1	1572.24	1770	288.167	830.312	109.265	1373.58	4.31616	29.0312	20.2005	386.533	2.33766	0	0	0	0.4498	11.058	0.0684822	0.118276	-0.0105776	0.173562	0.366792	0.425743	0.469043	0	0.469043	0	1	-5.26198	0	0	-251.4	0.509398	0.585259	-2.22781	0	0	0	0	274	0	0	0.05144	4.3166	2.28078
ENSG00000287870.1_3	9.79635	13.1	6.38278	2.5232	20.5369	3.32237	13.8993	41.3125	578.797	0	1.68831	0	0	0	0.4902	11.0993	0.118376	0.279101	0.127206	0.308581	0.316317	0.334434	0	0.455789	0	0	1	-15.033	0	0	-195.1	0.425676	0.488852	-7.07074	0	0	0	0	253	0	0	0.0297308	9.53779	2.28078
ENSG00000233099.1_11	23.1433	236.633	187.354	160.276	15.129	53.9013	7.0281	43.5625	9.60925	10.36	0	0.030303	0	-0.561	0.5578	11.7895	0.0580542	0.037209	-0.0171141	0.0143528	0.381921	0.448276	0.564972	0.282486	0	0	1	-2.88499	0.027347	0.98447	-91.2	0.471963	0.567639	-2.6203	0	0	0	0.00188208	142	1	1.05291	0.0487294	4.77076	2.27718
ENSG00000287647.1_5	78.8989	498.022	596.23	456.155	17.7051	190.316	37.3279	66.7188	42.4679	18.52	15.039	0	0	0	0.4044	12.6191	0.12145	0.232311	0.136234	0.252171	0.329677	0.373968	0	0.158957	0.953743	0	1	-11.6869	0	0	-440.9	0.42446	0.540068	-8.07245	0	0	0	0	539	0	0	0.0469333	5.43414	2.2797
ENSG00000235927.4_9	1744.59	1828.39	597.995	1977.7	75.9885	1412.34	210.426	24.25	48.8509	675.013	36.0909	0	0.509	0.682	0.4136	13	0.113286	0.109138	0.187939	0.145925	0.472412	0.530105	0.610352	0.12207	0.244141	0	1	9.26316	-0.0346856	0.740479	-776.1	0.600434	0.603839	5.25495	0	0	0	0.0142814	577	27	0	0.0342429	4.51541	2.28366
ENSG00000273338.1_8	2146.54	2858.83	154.242	2824.54	1.0576	2139.26	0.245902	0	1.04627	44.5333	10.1039	0.010101	0.7765	0	0.4202	7.70736	0.517517	0.185522	0.517517	0.185522	0.287081	0.287081	0	0	0	0	1	-17.6058	0.384549	0.92202	-30.2	0.330508	0.564593	-13.0523	2.35576	0	0	0.00642279	39	3	0	0.022	5.5275	2.27682
ENSG00000285928.1_6	2.33708	0	0.789474	3.45876	7.0553	6.76974	4.09133	6.40625	5.1054	0	3.83117	0.0505051	0	0	0.4269	11.1655	0.147138	0.184803	0.170996	0.159506	0.362647	0.327577	0.870701	0	0	0	1	-14.7395	0	0	-478.17	0.391555	0.580501	-10.2093	0	0	0	0	419	0	0.438028	0.0355625	3.84256	2.27718
ENSG00000237413.5_9	188.758	1981.67	2330.57	1560.15	177.825	594.026	3569.15	1691.44	1157.58	77.2933	315.403	0	-0.536	-0.6955	0.5055	17.0937	0.108635	0.103837	0.133498	0.115563	0.382485	0.426441	0.164442	0.343183	0.171592	0	0	-5.54129	-0.324681	0.83587	-430.3	0.485527	0.587026	-3.01819	0	0.000221639	0.0091158	0.000323864	597	67	0.708132	0.0468126	4.09306	2.27106
ENSG00000282898.1_10	5.54494	72.9778	57.744	142.711	4.32488	38.2368	1.62529	7.75	68.7455	1.33333	0	0	0	0	0.513	10.0821	0.104744	0.173949	0.110767	0.171889	0.356089	0.416816	0	0.922509	0.922509	0	0	-6.89792	0	0	-125	0.493333	0.536673	-3.89013	0	0	0	0	219	0	3.93369	0.0776333	5.53856	2.26638
ENSG00000235011.2_10	5.54494	72.9778	57.744	142.711	4.32488	38.2368	1.62529	7.75	68.7455	1.33333	0	0	0	0	0.513	10.0967	0.102754	0.172267	0.105239	0.118361	0.356164	0.402817	0.913242	0	0	0	0	-7.72479	0.00431116	0.933746	-90.4	0.5	0.614085	-4.01054	0	0	0	0.000164093	134	1	5.72174	0.0506778	5.53856	2.26638
ENSG00000285462.1_5	17.2963	58.0556	135.309	37.5309	30.3203	21.9868	60.1499	249.812	355.524	7.48	40.5584	0	0	-0.7005	0.5252	14.3879	0.125904	0.0989437	-0.0240411	0.0239867	0.346208	0.364964	0.279877	0.139938	0.0932923	0	0	-12.0781	0	0	-318	0.443099	0.548109	-6.87635	0	0	0	0	432	0	1.46107	0.0469548	3.85664	2.26674
ENSG00000288822.2_2	23.5506	11.8333	7.52392	15.4794	0.861751	25.4671	2.18501	11.875	3.31362	2.53333	0	0	0	0	0.7214	12.3362	-0.00243202	0.137186	-0.0521248	0.0398839	0.472829	0.495667	0	0	1.54709	0	0	2.98324	0	0	-131.6	0.554054	0.512998	1.0352	0	0	0	0	204	0	0	0.0473323	3.57734	2.26782
ENSG00000285409.1_7	129.542	378.678	583.476	277.397	59.6774	121.559	133.642	1174.44	1213.73	34.0533	171.156	0	0	0.544	0.5585	16.3525	0.0585618	0.074252	-0.00186432	0.0293116	0.346771	0.497487	0.191223	0.33464	0.0478057	0	0	3.44667	0	0	-165.8	0.542135	0.596315	1.06483	0	0	0	0	194	0	0	0.0482242	3.40085	2.26854
ENSG00000260322.1_8	0.945225	0	0	0	2.84332	0	0.93911	71.5625	113.797	0	0	0	0	0	0.6303	10.9484	0.024045	0.157654	0.024045	0.157654	0.396761	0.396761	0	0	0.506073	0	0	-9.99543	0.00232396	0.892322	-531.5	0.458974	0.592105	-6.15975	0	0	0	0.144874	524	1	0.947747	0.0491108	4.76582	2.26926
ENSG00000225598.1_10	1.33989	1.27778	19.6029	26.7861	1.71429	3.26974	2.02576	22.0938	6.46272	1.8	0	0	0	0	0.6585	10.2969	-0.0929022	0.021027	-0.138047	0.0137638	0.337043	0.381034	0	0	0	0	0	-11.381	-0.0290444	0.855796	-149.3	0.429379	0.610345	-7.4467	0	0	0	3.30324e-06	174	0	1.30822	0.0560333	3.66579	2.26746
ENSG00000224326.1_10	129.514	474.078	515.184	163.415	59	134.888	101.403	601.438	1224.61	25.24	91.7013	0	0	-0.747	0.6303	15.5918	0.10256	0.0842443	0.0765473	0.0176017	0.329871	0.404011	0.182238	0.161989	0.121492	0	0	-8.58368	-0.0212481	0.905661	-70.8	0.421875	0.550143	-8.22528	0	0	0	3.9203e-05	124	15	0.7075	0.0496293	3.35689	2.26494
ENSG00000234184.8_10	272.681	1122.29	798.313	602.036	151.09	245.289	167.667	1644.03	3746.08	60.1467	197.519	0	-0.747	0	0.6214	16.7615	0.0762965	0.0859755	0.79627	0.331862	0.344815	0.396455	0.144014	0.306031	0.225023	0	0	-8.74165	0.0835032	0.962392	-143.98	0.457817	0.620096	-6.00237	0	0	0	0.00526604	311	34	0.544625	0.0480161	3.65288	2.26494
ENSG00000285179.1_1	25.3722	189.589	317.397	162.291	27.712	37.3158	82.1429	169.375	261.573	1.65333	16.8701	0	0	0	0.6708	13.5797	0.170057	0.112678	0.119786	0.0762219	0.347219	0.504011	0.0816793	0.0816793	0.0816793	0	0	2.95199	0	0	-247.3	0.570175	0.609626	2.41589	0	0	0	0	274	0	0.605621	0.0533925	3.78946	2.26242
ENSG00000227960.1_10	2.30056	88.7222	46.0718	10.4794	1.21198	5.14474	1.70023	10.75	10.6812	0	0	0	0	0	0.674	10.2264	0.211418	0.166822	0.359306	0.194009	0.474124	0.396501	0	0	0	0	0	-7.53883	0.0110269	0.760614	-72.9	0.429293	0.577259	-4.56693	0	0	0	0.122365	107	4	0.560101	0.12262	4.1594	2.2617
ENSG00000234953.2_12	100.875	672.933	1249.6	496.621	42.5346	195.612	252.112	350.281	190.53	25.24	80.1169	0	0	-0.763	0.6592	15.4194	0.250128	0.144613	0.355182	0.184669	0.388107	0.396579	0.456381	0.114095	0.136914	0	0	-9.82423	0.00362659	0.8407	-157.9	0.449239	0.612753	-6.12512	0	0	0	5.81186e-05	185	10	0.958515	0.0527642	4.41991	2.2617
ENSG00000236676.1_11	41.9972	182.478	426.713	59.8015	62.7765	48.4605	224.344	369.906	607.249	21.0933	49.4935	0.020202	0	-0.7355	0.6069	15.2795	0.323468	0.169492	0.768465	0.471217	0.396022	0.379095	0.201141	0.175999	0.251427	0	0	-10.7057	0.00639884	0.744987	-149.6	0.467568	0.577223	-6.53992	0	0	0	2.33968e-05	214	15	1.17792	0.0446889	5.47619	2.26314
ENSG00000233290.4_12	1044.91	5547.56	7273.5	2736.82	837.203	1361.14	1553.28	8697.53	12322.5	946.947	1205.79	0	-0.6065	-0.769	0.6214	19.2782	0.185291	0.122629	0.344803	0.210477	0.362447	0.391575	0.198178	0.256373	0.146274	0	0	-8.38766	0.000318376	0.934205	-544.514	0.465603	0.592761	-4.44423	0	1.57284e-06	0.000312995	0.000279849	981	7	0.80331	0.0483678	4.44601	2.26566
ENSG00000230817.6_8	373.938	2216.04	2850.66	1359.35	413.659	438.283	562.22	3664.94	3498.05	247.387	579.455	0	0	-0.611	0.5962	18.0082	0.179583	0.124647	0.115851	0.0918631	0.370265	0.407889	0.140347	0.220003	0.231382	0	0	-6.29946	0.00886138	0.779248	-259.125	0.485333	0.593286	-2.79182	0	0	0	0.0256486	576	58	0.958659	0.0473507	4.7054	2.25882
ENSG00000236268.6_9	42.4115	531.078	398.433	168.714	10.7419	98.1184	106.267	137.906	94.6581	7.10667	28.1558	0	-0.611	0	0.6214	13.9096	0.351835	0.189276	0.0219703	0.062362	0.376568	0.396966	0.389889	0.0649815	0.0649815	0	0	-7.57884	0.0302323	0.821042	-585.6	0.452207	0.588852	-4.443	0	0	0	6.24088e-07	868	6	0.934666	0.0475286	5.81052	2.25882
ENSG00000285782.2_7	12.2261	105.533	45.0861	19.6727	2.57834	13.6447	5.30445	91.875	3.6401	0	10.2987	0	0	0	0.6268	14.7627	0.474157	0.211369	0.569509	0.337773	0.376524	0.416557	0.179863	0.0359725	0.14389	0	0	-6.11969	0	0	-200.7	0.516279	0.565046	-1.88713	0	0	0	0	266	0	0	0.0545619	6.4109	2.25738
ENSG00000231364.3_8	16.4256	184.433	74.6962	69.9485	3.64977	17.0395	5.00937	75.0312	5.28021	63.92	7.51948	0	-0.831	0	0.6268	15.0557	0.161605	0.112826	0.521021	0.281168	0.369223	0.404671	0.205532	0.117447	0.0293617	0	0	-7.10968	0.00381233	0.844623	-313.5	0.467739	0.593706	-3.78666	0	0	0	0.0121182	489	4	0.224406	0.05122	4.00779	2.25738
ENSG00000233008.8_11	1762.05	5496.49	6736.62	3092.2	414.419	1757.35	2861.89	4243.53	3470.83	140.373	506.571	0	-0.5905	-0.736	0.7353	18.122	0.264439	0.155664	0.305765	0.17154	0.390808	0.399308	0.20331	0.266407	0.171762	0	0	-0.444336	-0.0347796	0.702979	-363.983	0.537991	0.602687	-0.425787	0	7.01071e-06	0.000732619	0.00153015	1150	158	0.857049	0.0494965	5.42265	2.25882
ENSG00000237076.2_9	118.48	819.511	1011.96	311.137	50.629	195.105	542.639	591.594	371.036	18.5733	59.5844	0	0	0	0.6952	15.0971	0.482215	0.20843	0.982186	0.448766	0.371366	0.381048	0.19972	0.171189	0.0855945	0	0	-12.6659	0.0116786	0.6373	-170.05	0.410681	0.593482	-8.81506	0	0.000427972	0.0116123	0.000503956	270	8	0.649869	0.0396871	5.97614	2.25918
ENSG00000233061.1_9	3.37219	56.9111	46.2512	37.3479	49.1429	4.17763	11.1663	61.4375	225.558	692.667	125.857	0	0	0	0.5098	12.3396	0.101202	0.160311	0.111163	0.135458	0.378159	0.371448	0.192938	0	0.192938	0	1	-11.7451	0.0118975	0.891675	-788.47	0.428977	0.602533	-9.1276	0	0	0	0.0331145	610	19	1.04361	0.0721524	5.47624	2.26278
ENSG00000285201.1_5	16.4228	89.0444	95.7416	37.317	15.3318	45.2039	354.885	333.156	79.2802	14.1333	53.3636	0	0	0	0.5098	14.6939	0.0864721	0.0608907	0.0254444	0.10885	0.382447	0.510204	0.0754632	0.226389	0.339584	0	1	4.9269	0	0	-139.2	0.596899	0.585034	3.22097	0	0	0	0	183	0	0	0.0518773	3.14638	2.2599
ENSG00000271576.2_9	1575.26	1598.89	380.94	1133.13	14.9608	1209.48	61.6979	0	4.25707	443.547	9.97403	0	0.8	0.758	0.4966	10.6715	-0.0409418	0.0374047	-0.0409418	0.0374047	0.444513	0.444513	0	0.613121	0	0	1	-1.43106	0.253351	0.628333	-497.3	0.496241	0.652361	-2.95656	10.5862	0	0	0.0138966	465	23	0.438443	0.0442667	3.8385	2.26062
ENSG00000285361.1_5	1562.62	1809.73	164.794	961.461	19.8664	879.178	686.689	97.9688	233.995	472.973	0	0	0	0	0.4314	11.0492	0.00603445	0.0461303	0.0327959	0.0502496	0.40538	0.372534	0.471921	1.88768	0	0	1	-10.8703	0	0	-266	0.409471	0.544765	-9.72746	0	0	0	0	385	0	1.41177	0.0411727	4.39309	2.26062
ENSG00000285851.1_8	3113.62	4528.66	2653.79	3147.87	3751.56	3005.15	76.8735	380.875	415.835	5933.41	2843.81	0	0	0	0.4296	15.8322	0.220372	0.114713	0.795002	0.230913	0.364713	0.366344	0.359965	0.274259	0.0342824	0	1	-12.5386	0	0	-634.1	0.410513	0.594937	-9.15002	0	3.42824e-05	0.00143986	0	637	0	1.50891	0.05164	5.45868	2.26098
ENSG00000284882.2_6	1642.43	2582.28	688.146	1984.43	84.2143	1575.74	53.1382	45.4375	45.9949	216.867	26.1169	0	0	-0.525	0.4202	13.2148	0.0872898	0.138427	0.0062187	0.0980192	0.412538	0.551753	0.315557	0.841485	0.105186	0	1	6.83467	0	0	-331.65	0.606516	0.612493	4.63348	0	0	0	0	371	0	0	0.0412148	5.37248	2.26206
ENSG00000285374.1_5	11.7556	0	7.27033	4.49485	22.7995	1.80921	26.2881	19.4688	256.977	6.90667	5.11688	0	0	0	0.4372	11.8134	0.0962392	0.261541	0.0695821	0.181405	0.361211	0.416038	0	0	0.55571	0	1	-7.74535	0	0	-304.8	0.480061	0.615094	-5.4123	0	0	0	0	341	0	0	0.0452687	8.051	2.2617
ENSG00000289881.1_1	685.822	1173.09	716.911	1067.6	46.0806	750.441	47.4333	13.7812	381.064	12.76	5.06494	0	0	-0.65	0.4148	12.7719	0.0308892	0.0493083	-0.193589	0.0221589	0.420646	0.522233	0.14298	0.428939	0.428939	0	1	5.96583	0	0	-363.1	0.61236	0.628251	4.34227	0	0	0	0	421	0	0	0.051913	5.70504	2.2617
ENSG00000180869.4_8	22.691	390.8	418.916	325.678	7.46774	91.8421	56.8689	142.031	18.2853	19.3333	8.16883	0	-0.609	-0.646	0.4372	12.7294	0.07398	0.0728092	0.0725021	0.087432	0.419526	0.437587	0.294507	0	0.147254	0	1	-4.94262	-0.0175376	0.917911	-841.4	0.494524	0.633148	-4.05411	0	0	0	0.0336215	655	7	0.969257	0.0483	3.52958	2.26134
ENSG00000285325.1_5	2.93258	14.0778	98.811	26.9665	1.10829	1.88816	29.8384	0	3.0874	0	2.11688	0	0	-0.593	0.4689	10.3309	0.434606	0.274572	0.434314	0.275148	0.375776	0.383106	0	0.776398	0	0	1	-10.4027	0	0	-276.9	0.418571	0.59727	-7.25977	0	0	0	0	352	0	1.03048	0.07144	7.053	2.26134
ENSG00000280099.1_7	5.82444	77.5556	72.0837	42.6005	4.25115	31.2434	8.59016	4.0625	1.03599	6.45333	5.12987	0.010101	0	0	0.509	10.7457	0.0831398	0.031954	0.0831398	0.031954	0.382062	0.382062	0	2.91206	0	0	1	-11.3361	-0.280522	0.689251	-435.4	0.405039	0.601048	-8.68652	0	0	0	0.00274441	446	18	0.532744	0.0230286	3.32429	2.26134
ENSG00000223653.6_12	3161.87	10148.3	14463.2	13946.9	2526.23	5843.04	1150.95	1275.97	1904.21	21067.5	1731.61	0.010101	0	-0.568	0.4314	17.3898	0.202514	0.132684	0.135447	0.148806	0.399722	0.433215	0.273674	0.221269	0.2038	0	1	-3.99829	0.057954	0.672964	-473.167	0.501213	0.584973	-2.9627	0	0	0	0.0798505	889	89	1.02734	0.0480271	5.28758	2.26098
ENSG00000273264.1_10	0.477528	1.5	8.01196	14.5619	5.79493	1.21053	26.8595	0	0	78.08	5.41558	0	0	0	0.4663	8.5157	0.535672	0.313393	0.535672	0.313393	0.34153	0.34153	0	0	0	0	1	-15.7238	0.0138551	0.73061	-59.3	0.367347	0.535519	-12.0025	1.25328	0	0	0.00191404	113	0	0	0.0503	6.862	2.26242
ENSG00000282057.1_18	2562.08	7316.91	7188.62	8432.8	1351.38	3833.71	3612.15	857	806.715	13657.3	3779.58	0.0808081	0.521	-0.534	0.4432	16.5503	0.200584	0.119712	0.541378	0.299533	0.394311	0.433601	0.302178	0.208398	0.0520996	0	1	-1.04584	0	0	-267.52	0.516401	0.616943	-0.707744	0	1.04199e-05	0.0662603	0	784	0	0.549525	0.0479127	5.20644	2.26206
ENSG00000272691.1_10	1030.26	1311.09	328.022	2757.95	3.4424	877.724	623.178	0	4.64524	22.44	4.92208	0.0808081	0	-0.632	0.4622	7.92481	5.10484	0.975374	5.10481	0.975374	0.36214	0.36214	0	0	0	0	1	-11.2706	-0.188782	0.681056	-44.6	0.412698	0.518519	-8.76258	0.352027	0	0	0.000801904	61	1	1.0963	0.1439	16.64	2.2617
ENSG00000230285.1_10	6.99579	21.2222	168.864	145.214	7.13134	9.82895	10.9368	63.7812	37.9692	0	0	0.161616	0	0	0.5055	10.6475	0.171559	0.176974	-0.0107804	0.0147569	0.44015	0.537255	0	0	0.623441	0	1	3.96161	-0.0114042	0.880655	-86.5	0.596386	0.65098	4.93159	0	0	0	6.97896e-05	107	0	0.877559	0.06448	7.764	2.26206
ENSG00000285210.1_8	34.8301	48.3667	167.05	96.1031	39.5945	64.0789	368.653	401.688	353.201	7.65333	100.74	0	0	0	0.5385	14.9661	0.113433	0.125283	0.0835421	0.0773047	0.366846	0.410399	0.124969	0.437391	0.156211	0	1	-4.99922	0	0	-493.967	0.489391	0.617867	-3.20098	0	0	0	0	693	0	0.609253	0.0496136	4.55523	2.26818
ENSG00000236915.3_13	2652.87	2999.78	1164.31	3063.22	170.366	2367.18	1434.54	1301.62	2674.91	63.8133	256.247	0	0.749	-0.6725	0.472	17.0475	0.122923	0.118897	0.103914	0.0641176	0.378271	0.40479	0.110733	0.398639	0.073822	0	0	-5.29737	-0.108207	0.74208	-547.8	0.491298	0.581228	-3.08927	0.467525	5.90576e-05	0.0057655	0.000104739	1077	43	0.756169	0.0482745	3.94136	2.26962
ENSG00000291014.1_2	30.3848	106.656	181.816	155.459	20.0806	40.2632	126.335	283.938	78.8123	4.97333	52.2468	0	0	-0.6725	0.4446	14.3652	0.339135	0.125477	1.28707	0.428701	0.342826	0.365144	0.426459	0.142153	0	0	0	-10.6258	0	0	-715.89	0.432551	0.613097	-6.90598	0	0.000189538	0.0560083	0	683	0	0.834955	0.050411	5.06992	2.26962
ENSG00000284846.1_7	45.9719	478.689	417.892	122.186	30.0922	113.224	210.384	42.2188	26.6041	7.42667	27.5714	0	0	-0.6585	0.4829	13.6225	0.079228	0.0658283	0.368524	0.190761	0.424437	0.404762	0.158579	0.237869	0.0792896	0	0	-8.83495	0	0	-413.7	0.454813	0.62149	-6.43304	0	0	0	0	497	0	1.10561	0.0343692	4.07981	2.2689
ENSG00000267734.1_10	76.2963	651.933	324.526	230.268	16.1429	219.276	3.20375	18.6875	15.8303	3506.11	203.39	0	0	0	0.4395	11.395	0.0721775	0.0371768	0.00461126	0.0288807	0.383216	0.458445	0	0.371333	0	0	0	-1.82676	0.100476	0.938008	-204.8	0.572917	0.514745	-0.631438	0	0	0	0.160729	234	4	0	0.0819714	5.318	2.27142
ENSG00000224198.1	0.779494	0	0.380383	0	4.14055	0.894737	0.571429	6.9375	0.244216	1696.21	90.1558	0	0	0	0.4345	10.0471	0.0909745	0.0645406	0.0496524	0.0329056	0.426276	0.407725	0.94518	0	0	0	0	-5.45921	0.128032	0.967489	-58.2	0.55	0.515021	-1.80024	0	0	0	0.409292	72	0	0	0.0351	3.87225	2.27142
ENSG00000267272.5_7	1115.9	2207.42	3262.92	2367.95	77.0899	1565.51	1667.32	532.844	115.229	23.08	129.974	0	-0.5195	0.507	0.4779	15.2672	0.543373	0.234463	0.807914	0.372993	0.450271	0.462707	0.126794	0.0760765	0.101435	0	0	5.03893	-0.231746	0.76846	-536.183	0.571216	0.632869	2.26759	0	0	0	0.00048667	1028	107	0.732004	0.0617835	7.75801	2.27286
ENSG00000284240.1_9	92.993	856.389	1296.65	1329.45	48.7097	379.039	816.314	579.719	952.051	28.5867	103.039	0	0	0	0.5385	15.6682	0.252318	0.147426	0.664229	0.30564	0.414649	0.417377	0.24965	0.211242	0.192038	0	0	-4.26802	0	0	-551	0.494871	0.610311	-1.96356	0	0	0	0	851	0	0.812312	0.046333	4.83617	2.27106
ENSG00000227290.2_9	15.4691	112.889	411.108	101.392	176.673	56.3421	54.0726	133.25	106.442	4.74667	47.5584	0.020202	0	0	0.6069	14.1487	0.699967	0.255372	0.45449	0.199917	0.406596	0.407609	0.385399	0.220228	0	0	0	-8.78614	0.0191053	0.863422	-225.2	0.452899	0.6	-6.53595	0	0	0	0.0683059	262	6	0.294347	0.0498772	7.57496	2.27142
ENSG00000237505.8_10	5768.2	15813.3	18358.1	11559.5	1091.58	7103.85	7882.59	13354.4	13871.1	5118.71	2249.12	0	-0.489	-0.726	0.6708	20.0216	0.34782	0.17726	0.416396	0.213141	0.377263	0.393027	0.20387	0.200112	0.106163	0	0	-10.4369	-0.0117269	0.727963	-486.477	0.441816	0.601561	-6.90133	0	0.000101465	0.0742661	0.00331661	1146	451	0.824381	0.0479314	5.55435	2.27358
ENSG00000279778.1_7	100.507	449.522	302.854	369.665	3.35023	141.382	8.74239	33.6562	8.48329	6.10667	4.61039	0	0	-0.503	0.7497	11.592	0.59281	0.281819	0.592812	0.281819	0.376093	0.376093	0.323939	0.323939	0	0	0	-11.2971	-0.0177844	0.739719	-764.2	0.432796	0.602527	-8.57891	0	0	0	5.58367e-06	657	2	1.54428	0.0551808	8.07746	2.2743
ENSG00000286758.1_3	451.636	621.911	182.931	382.513	0.910138	313.684	272.759	0	8.6401	1.96	4.32468	0	0.805	0.545	0.5541	10.1599	0.642485	0.388204	0.301179	0.18777	0.433566	0.492487	0	0	0	0	0	5.04902	0	0	-183.5	0.582418	0.607679	4.06022	0	0	0	0	224	0	0.78405	0.0890286	10.6949	2.27754
ENSG00000289582.1_1	310.902	121.833	154.658	1264.11	0	37.3289	1.10773	0	1.59126	2.76	0	0	0	0	0.5167	8.09276	0.0178718	0.260399	0.0178718	0.260399	0.534799	0.534799	0	0	3.663	0	0	9.84531	0	0	-70.6	0.6	0.549451	4.53009	0	0	0	0	112	0	0	0	0	2.27178
ENSG00000286802.1_3	412.404	640.767	727.144	1246.83	45.0691	409.783	97.0562	199.188	125.257	21.2533	15.8052	0	0	0	0.484	13.9894	-0.0433247	0.123016	0.0107058	0.137076	0.380349	0.397021	0.0614855	0.245942	0	0	0	-9.3585	0	0	-952.5	0.449677	0.620453	-6.70233	0	0	0	0	798	0	1.28418	0.0366522	3.42052	2.27178
ENSG00000284734.1_1	1006.27	950.022	707.943	1275.9	72.1475	572.086	94.0281	70.6875	549.748	147.813	2.68831	0	0.631	-0.629	0.4902	13.0236	-0.0533121	0.0815071	-0.0733951	0.115826	0.394019	0.410112	0.120091	0.240183	0.480365	0	0	-7.72227	0	0	-443.2	0.484568	0.606742	-5.03614	0	0	0	0	448	0	0.710973	0.0473057	3.93159	2.27214
ENSG00000237568.1_8	359.698	833.844	1429.98	935.492	808.021	331.447	43.8759	120.688	12.3342	334.16	52.7922	0	0	0.622	0.484	13.1632	0.165968	0.105508	-0.0594167	0.0236389	0.380464	0.32716	0.218031	0.109016	0.109016	0	0	-12.9034	0	0	-71.5	0.357843	0.62963	-10.2303	0	0	0	0	119	0	0	0.042822	6.12875	2.2725
ENSG00000290525.1_2	282.829	237.256	190.699	569.554	126.993	148.776	32.0585	76.0625	19.6812	1.06667	14.3377	0	-0.534	0	0.5238	14.0748	0.0676386	0.0625716	0.870153	0.306299	0.389488	0.452188	0.0579509	0.115902	0.0579509	0	0	-2.84451	0	0	-377.1	0.528	0.60778	-1.18922	0	0	0	0	401	0	0.486709	0.049638	3.12024	2.26998
ENSG00000286548.1_5	1902.98	3303.67	2249.11	2246.9	157.7	2035.34	1976.71	687.75	1678.52	767.747	248.831	0.020202	-0.59	0	0.4552	16.5796	0.0656166	0.140066	0.0671329	0.0885114	0.394946	0.43763	0.142945	0.265469	0.183786	0	0	-2.77859	0	0	-1040.53	0.520915	0.623873	-1.79384	0	0	0	0	978	0	1.15074	0.0508851	4.03267	2.27214
ENSG00000231999.8_12	2166.43	2661.99	5077.59	3961.96	1824.61	1424.36	383.986	169.438	268.591	949.2	728.74	0.010101	0.558	0	0.4095	15.6582	0.28626	0.117854	0.337364	0.112306	0.408621	0.413509	0.328737	0.038675	0.193375	0	0	-0.723121	-0.00331977	0.862635	-592.1	0.524094	0.592543	-1.00988	1.16799	0	0	0.231776	1171	52	0.406402	0.049038	5.27374	2.27214
ENSG00000230735.1_9	2718.56	4260.18	5546.38	3625.76	529.567	2113.94	653.562	348.281	519.805	8966.91	2029.22	0.030303	0	0.664	0.4994	15.51	0.12194	0.0861833	0.360867	0.16216	0.385796	0.402746	0.235738	0.321461	0	0	0	-9.80888	0.109127	0.971899	-107.7	0.472222	0.576659	-5.715	0	0	0	0.70209	143	216	1.54222	0.0514455	4.50524	2.2725
ENSG00000231613.1_9	0.231742	6.3	8.22488	2.61082	0.808756	3.68421	30.63	23.9375	1.10283	1.06667	2.85714	0	0	0	0.4564	10.6248	0.0121355	0.0798771	-0.0482397	0.0243772	0.450285	0.459725	0.633312	0	0	0	0	-1.79481	0.0343739	0.781087	-132.5	0.5625	0.565815	0.711629	0	0	0	3.04401e-05	179	3	1.98429	0.0892889	4.76933	2.27322
ENSG00000272931.1_8	1923.07	2291.78	456.993	1084.1	6.87558	1236.57	130.415	0	2.73008	357.56	8.77922	0.030303	0	0	0.3483	9.44087	-0.0355971	0.0430403	-0.0355971	0.0430403	0.499281	0.499281	0	0	0	0	0	6.23097	-0.0240554	0.900289	-234.6	0.550885	0.65036	3.41	1.23911	0	0	0.069456	196	5	0.479615	0.0682	8.211	2.27322
ENSG00000272672.1_8	8.5618	38.6556	322.189	290.82	43.7005	33.3487	0.58548	0	0.552699	5.89333	33.6364	0.0808081	0	0	0.3728	9.0954	-0.145596	0.0216728	-0.145596	0.0216728	0.440585	0.440585	3.65631	0	1.82815	0	0	-5.4518	0.0330873	0.940232	-146	0.487879	0.603291	-4.5414	0	0	0	0.257685	223	3	0	0.03005	2.7825	2.27106
ENSG00000287015.1_3	2.78511	21.5444	60.7895	19.3634	1.02535	5.84868	29.6792	0	0.784062	0	3.8961	0	0	0	0.4813	10.1189	-0.0504272	0.0689146	0.0349235	0.0952823	0.410971	0.436718	0	0	0	0	0	-4.95125	0	0	-211.7	0.491379	0.645341	-3.32307	0	0	0	0	264	0	1.2175	0.03825	6.70125	2.27214
ENSG00000287406.1_3	37.7065	172.578	477.426	192.124	29.6567	45.7434	366.841	545.906	453.889	16.3067	102.156	0	0	0	0.4663	15.3616	0.341158	0.152444	1.21861	0.431336	0.391368	0.41219	0.237524	0.190019	0.142514	0	0	-7.2262	0	0	-245.8	0.477586	0.599174	-4.28507	0	4.75048e-05	0.0866013	0	315	0	0.584807	0.0480327	5.33727	2.27178
ENSG00000287372.1_5	35.7331	415.911	615.911	369.879	18.0115	82.5921	244.66	380.688	405.303	18.68	93.6234	0	0	0	0.5238	14.975	0.191742	0.128621	0.104427	0.101812	0.377655	0.403137	0.124208	0.558937	0.186312	0	0	-8.1272	0	0	-498.617	0.461247	0.611035	-5.23285	0	0	0	0	890	0	0.571507	0.0451864	4.88882	2.27754
ENSG00000229201.1_10	16.9803	93.6333	185.818	42.4227	31.477	18.0724	314.859	297.5	508.746	20.1467	84.5455	0	0	0	0.6373	14.4617	0.151948	0.0988213	0.0907965	0.0572468	0.364225	0.406926	0.132961	0.221602	0.0443203	0	0	-8.93189	0.0424738	0.89374	-49.5	0.431818	0.571429	-4.85853	0	8.86407e-05	0.00150689	8.36508e-07	59	6	0.417111	0.0436984	4.20631	2.27682
ENSG00000287076.1_3	973.216	1693.83	1709.35	79.7861	23.6751	169.559	8838.71	9.625	589.172	0	523.519	0	0.656	0.648	0.6708	12.5615	0.342024	0.185893	0.540875	0.281446	0.478908	0.54722	0.165426	0	0	0	0	12.5705	0	0	-945.167	0.630592	0.635231	7.41804	0	0	0	0	633	0	0.832335	0.0399375	8.80012	2.27682
ENSG00000233593.12_14	1728.16	2605.07	2444.71	550.495	151.707	1066.11	10729.1	744.875	863.558	185.267	1140.47	0	0.628	0	0.6268	16.3336	0.507135	0.176849	0.753219	0.233979	0.416717	0.440778	0.302715	0.25428	0.193737	0	0	0.353338	0.155738	0.667591	-494.118	0.535001	0.617283	-0.316008	0	0	0	0.000419646	1194	193	0.843474	0.0452194	5.77034	2.27682
ENSG00000285532.2_6	470.383	886.222	1116.23	29.4124	51.4194	169.211	6257.03	49.5	157.033	56.8	602.818	0	0.627	0	0.6167	13.7537	0.670975	0.20162	0.0554813	0.0996805	0.437776	0.460552	0.289582	0.0723956	0	0	0	-4.85175	0	0	-241.75	0.476275	0.632112	-2.83284	0	0	0	0	332	0	1.07204	0.0486547	7.16994	2.27682
ENSG00000225446.3_10	1320.07	1514.16	639.864	366.345	5.42627	895.316	1341.47	13.0625	21.5347	57.36	27.2078	0	0.634	-0.554	0.5882	12.0126	0.98642	0.308441	2.06779	0.609454	0.460794	0.466884	0.242014	0	0	0	0	3.65738	0.0223921	0.711854	-328.55	0.57292	0.595963	1.84195	0	0	0	5.90413e-06	522	2	1.38858	0.0381955	9.69768	2.27682
ENSG00000272094.1_10	3.2514	27.9111	1.49522	3.5799	1.36866	6.31579	42.5316	24.875	49.635	2.53333	0	0	0	0	0.5974	11.2113	0.0740987	0.161586	0.0843265	0.116482	0.444116	0.40273	0	0	1.26529	0	0	-10.0141	0.0213867	0.927696	-238.9	0.469091	0.625711	-6.93354	0	0	0	2.54611e-05	241	4	0	0.0543778	7.08336	2.27682
ENSG00000289483.1_1	657.229	980.556	272.416	143.536	2.02304	343.033	426.033	0	6.88175	8.70667	8.05195	0	0.661	-0.806	0.4296	9.91588	0.177905	0.27229	0.177905	0.27229	0.451346	0.451346	0	0	0	0	0	-1.65224	0	0	-260.9	0.513986	0.592133	-2.02375	0	0	0	0	283	0	0	0.0288	6.52667	2.27574
ENSG00000273487.1_10	0.865169	8.07778	20.1555	2.46392	1.28111	2.68421	7.93677	32.8438	2.29306	0	1.23377	0	0	0	0.4202	10.5226	0.193729	0.126415	0.20223	0.129965	0.394969	0.381284	0	0	0	0	0	-10.3977	-0.0142728	0.88338	-333	0.420188	0.658933	-7.15564	0	0	0	0.846774	391	2	0.422192	0.0111	4.0362	2.27358
ENSG00000289544.1_1	1535.73	1290.13	353.737	1804.25	11.1498	1058.18	41.7143	0	1.82005	81.6	0	0	0	0.521	0.3228	9.18982	0.0824212	0.123123	0.0824212	0.123123	0.563356	0.563356	0	0	0	0	1	16.8988	0	0	-215.1	0.645161	0.636986	7.74563	0	0	0	0	220	0	2.10333	0.0948	10.4845	2.27142
ENSG00000287797.1_5	87.7514	563.978	492.237	670.108	21.3571	135.349	57.4754	65.75	162.879	73.8933	9.96104	0.020202	0	0	0.4202	13.1521	0.0841111	0.139433	0.0910556	0.147499	0.411073	0.415781	0.439416	0	0.329562	0	1	-6.76612	0	0	-685.2	0.484993	0.599346	-5.72516	0	0.000109854	0.00604196	0	572	0	0	0.0532417	3.44511	2.27142
ENSG00000223745.8_11	3857.6	5639.47	2392.59	3606.02	3580.53	3691.11	64.9555	714.781	1506.92	5880.85	283.169	0	-0.754	0	0.4412	16.3554	0.150773	0.162819	0.120525	0.129227	0.390697	0.436505	0.405534	0.262405	0.214695	0	1	-3.68	0.231972	0.882066	-312.025	0.50965	0.616048	-2.43189	0.436344	0.000178912	0.259792	0.975302	946	479	1.03659	0.0401927	5.18334	2.27646
ENSG00000224093.7_10	311.597	1781.64	5171.61	3917.95	889.818	933.875	200.15	68.7812	50.9846	11688.2	4691.23	0	-0.527	-0.537	0.3676	14.1861	0.0208836	0.0696244	0.100079	0.0688724	0.465826	0.482062	0.214592	0.429185	0.214592	0	1	4.74737	-0.082387	0.8059	-351.65	0.583151	0.604614	3.16297	0	0	0	0.0587782	919	45	0.695039	0.0381137	4.49556	2.27898
ENSG00000260464.1_8	2288.86	2291.98	364.048	2691.17	23.0207	2165.6	23.8478	0	10.5938	26.8533	1.2987	0.010101	0	0	0.3577	10.7863	0.0640561	0.118706	0.0640561	0.118706	0.516988	0.516988	0	0	0	0	1	8.98745	-0.0931845	0.722681	-623	0.594255	0.630804	4.10547	0	0	0	0.365597	442	52	0.786781	0.06311	12.6864	2.27898
ENSG00000233482.1_8	0.706461	0	15.6483	5.33505	0.207373	0	5.80562	19.9062	1.81748	0	0	0.0606061	0	0	0.4487	8.99152	0.201756	0.11591	0.217009	0.11721	0.408644	0.420455	0	0	0	0	0	-7.54673	0.00505091	0.800092	-85.6	0.463964	0.630682	-4.41646	0	0	0	2.25085e-05	134	0	0.710937	0.0434	7.356	2.2797
ENSG00000226835.4_13	2112.37	8066.12	10600.4	9995.84	158.161	3330.61	5261.14	1712.25	1223.1	1095.12	390.818	0	0	0.4855	0.509	17.3164	0.134168	0.102805	0.0533367	0.0504436	0.410904	0.437818	0.275705	0.257325	0.251198	0	0	5.67961	0.119414	0.906399	-341.336	0.580345	0.623997	2.78372	0	1.83803e-05	0.0657526	5.83459e-05	838	24	1.34777	0.0463967	3.8745	2.2779
ENSG00000236098.1_11	95.9354	1139.5	1093.31	1919.95	6.76267	493.507	81.089	35.25	8.44987	116.147	14.1688	0	0	0	0.4564	12.5725	0.100312	0.0969493	0.00461824	0.0205473	0.427188	0.488176	0.164177	0.49253	0	0	0	0.446209	0.00713216	0.957371	-176.9	0.532609	0.621622	-0.456569	0	0	0	0.000985951	192	5	0	0.040275	3.69936	2.27826
ENSG00000286692.1_5	1542.9	1409.46	154.165	1552.04	2.36866	1087.32	12.637	0	1.19023	2.66667	9	0	0	0	0.4072	8.92481	-0.133142	0.0928107	-0.133142	0.0928107	0.54321	0.54321	0	0	0	0	0	12.9471	0	0	-151	0.668919	0.609053	7.9469	0	0	0	0	174	0	0	0.0177	10.29	2.2779
ENSG00000288736.2_2	2071.76	2582.51	2229.72	3042.17	12.9793	1318.56	683.616	39.6875	41.1774	450.813	36.0909	0	-0.507	-0.6435	0.4902	13.6193	0.0420886	0.0577633	0.0166685	0.0725436	0.416163	0.463167	0	0.158932	0.079466	0	0	2.86448	0	0	-336.84	0.558941	0.618616	1.46446	0	0	0	0	630	0	0.445426	0.0445945	4.68905	2.27466
ENSG00000223675.1_10	11.2528	74.9889	574.689	592.956	3.31336	50.3421	85.4637	5.15625	8.00771	3.97333	11.4026	0.0606061	0	-0.622	0.519	12.719	0.0545914	0.108664	0.00466375	0.0532036	0.400623	0.404422	0.296648	0	0	0	0	-7.96434	0.0186311	0.956805	-583.8	0.466049	0.59696	-4.9181	0	0	0	0.0123044	534	1	0.884999	0.0436853	3.52759	2.27502
ENSG00000235501.8_12	2799.73	3929.01	4294.82	5742.2	394.671	2096.11	447.827	196.125	116.278	954.6	102.052	0.040404	0.705	0	0.4564	15.1459	0.0609647	0.0757715	0.103011	0.119236	0.421282	0.460084	0.33098	0.16549	0.303398	0	0	3.56267	-0.437321	0.723838	-418.32	0.550253	0.606561	1.55134	0	0	0	0.0027754	800	66	0.819537	0.046029	4.03379	2.26782
ENSG00000230427.1_8	12.8188	57.1222	205.565	157.874	519.562	24.9868	2.88759	43.0938	31.2134	41.04	15.2338	0.020202	0	0	0.4622	12.5387	0.165529	0.147447	0.0397573	0.0269124	0.385378	0.399635	0.168067	0.168067	0.168067	0	0	-9.03876	0.0185331	0.754265	-238.9	0.45302	0.543796	-6.27887	0	0	0	0.0373163	328	1	0.830972	0.0426105	5.9853	2.26926
ENSG00000231992.1_11	47.3862	247.844	562.447	196.113	65.2719	70.9474	776.667	224.969	31.1105	918.693	176.091	0.010101	0	-0.709	0.4493	14.168	0.0544479	0.059795	0.17299	0.143214	0.423403	0.445238	0.325945	0.0543242	0.108648	0	0	-6.67976	0.0106317	0.860314	-132.1	0.488971	0.647619	-2.9809	0	0	0	0.0212596	142	75	1.7016	0.0583183	4.54917	2.2689
ENSG00000226026.7_12	1418.6	1794.3	2410.67	2202.78	585.058	1237.22	822.693	655.781	570.568	240.92	168.922	0	0	0.688	0.484	16.1422	0.142439	0.110699	-0.00694046	0.166074	0.391981	0.455077	0.373315	0.373315	0.110612	0	0	4.1897	-0.12918	0.547559	-569.8	0.583912	0.599689	3.90839	0	0	0	0.00159023	855	35	1.02874	0.0446695	4.14365	2.2689
ENSG00000228852.6_18	47.8118	257.233	597.639	273.745	1536.31	100.382	249.504	513.781	367.776	543.467	406.26	0	0	0	0.5098	15.1266	0.261677	0.143762	0.324699	0.187136	0.362107	0.400564	0.195673	0.251579	0.335439	0	0	-5.86954	0.0537568	0.710817	-73.4333	0.494218	0.509274	-4.09716	0.217158	0	0	0.235015	453	12	1.91755	0.0488044	5.22249	2.27106
ENSG00000287919.1_5	6.30899	57.0667	128.201	23.8737	2.95392	14.7632	72.2412	134.5	8.36504	0	18.5584	0	0	0	0.484	12.4173	0.662325	0.278415	1.1692	0.471789	0.35649	0.354732	0.365631	0.182815	0	0	0	-14.0277	0	0	-685.7	0.4036	0.631695	-9.80035	0	0	0	0	588	0	1.45011	0.03326	7.77652	2.26962
ENSG00000228504.1_8	24.0646	154.156	182.306	89.1314	6.4977	45.625	287.532	83.0625	26.072	1.98667	23.974	0	-0.645	0	0.5238	12.8408	0.637287	0.2499	1.34328	0.705298	0.388904	0.387435	0.272628	0.272628	0	0	0	-8.85202	0.0111625	0.974635	-91.3	0.477273	0.575916	-4.69415	0	0	0	0.0104091	104	2	0	0.0494047	4.78598	2.26962
ENSG00000230434.3_9	1.95787	14.4	62.9282	21.0052	2.41475	0	24.6628	70.9062	5.08483	0	1.58442	0	0	0	0.5462	10.4778	0.059838	0.055129	0.0389814	0.0560904	0.413043	0.405748	0	0	1.40252	0	0	-8.40661	0.00245004	0.950064	-218.4	0.456169	0.574074	-4.67267	0	0	0	0.00184529	365	0	1.4715	0.0535	3.94408	2.26998
ENSG00000237954.7_11	65.5702	107.467	245.632	251.392	15.8779	32.7237	528.66	384.156	174.833	8.24	105.857	0	0	0	0.5793	14.5964	0.167587	0.123536	0.184923	0.167708	0.413895	0.466439	0.322945	0.322945	0.0807363	0	0	-1.57566	0.0759684	0.998327	-227.9	0.534949	0.593306	-0.7213	0	0	0	0.00185893	298	7	1.36539	0.0420123	4.66844	2.27034
ENSG00000233907.1_6	4.78652	6.97778	41.256	42.6572	15.1866	7.26974	11.3396	88	240.756	1.06667	1.23377	0	0	0	0.7214	12.1737	0.151142	0.127359	0.0629448	0.0997971	0.433766	0.450454	0	0	0.649351	0	0	-4.04247	-0.00435431	0.923391	-884.1	0.508371	0.650454	-2.34753	0	0	0	0.0206136	646	0	0	0.0493073	5.08617	2.27106
ENSG00000228971.4_12	469.344	1372.32	2392.68	1424.78	451.758	488.77	1303.98	4982.44	9082.04	141.467	592.312	0	-0.594	0	0.5515	18.0548	0.199742	0.129982	0.197157	0.118182	0.380481	0.391086	0.143233	0.205668	0.183632	0	0	-8.97065	-0.571422	0.916751	-361.031	0.454692	0.610241	-5.655	0	0	0	0.0118625	982	102	0.762648	0.0463781	4.33589	2.27466
ENSG00000271252.1_9	89.2233	225.889	205.189	184.211	71.6267	111.684	38.8759	238.812	1478.62	21.44	28.8442	0	0	0	0.573	13.9992	0.0887626	0.0767299	0.0156829	0.0666864	0.381557	0.404181	0	0.0610687	0.183206	0	0	-5.88835	0.0942699	0.903937	-60.8	0.4625	0.557491	-3.0072	0	0	0	0.00013066	97	5	0	0.0402268	3.48456	2.27394
ENSG00000237435.10_16	145.541	554.5	822.45	264.972	84.3433	189.204	326.159	1349.25	795.756	14.0267	158.182	0	-0.758	0	0.5585	16.375	0.205145	0.121384	0.177687	0.114628	0.353453	0.399429	0.176491	0.152959	0.0588305	0	0	-9.3104	0.00420046	0.988824	-206.154	0.455029	0.597426	-5.29908	0	0.000188257	0.0111778	4.62566e-05	633	20	1.18378	0.0489687	4.55709	2.27214
ENSG00000231987.1_9	152.348	1475.26	1661.35	804.139	120.101	468.77	478.344	1991.16	1907.52	38.6533	276.364	0	0	0	0.6167	16.8734	0.0915564	0.10081	0.0113541	0.0345476	0.360537	0.381143	0.13327	0.508092	0.116611	0	0	-11.9627	0.00258381	0.963586	-489.3	0.414754	0.611836	-7.52313	0	0	0	3.07078e-07	488	33	1.32527	0.0449884	4.16374	2.2707
ENSG00000232878.3_13	378.442	2691.36	4157.83	1837.8	3835.06	774.467	260.972	3135.34	1589.96	163.68	1971.29	0	-0.574	-0.632	0.5974	17.7925	0.272274	0.147761	0.427574	0.106254	0.360172	0.415145	0.18059	0.339158	0.0704743	0	0	-7.27006	0.102736	0.945455	-119.667	0.480104	0.549512	-4.23045	0.449173	0	0	0.000424381	418	66	1.24012	0.0469288	4.99275	2.26926
ENSG00000232542.1_9	21.4466	80	145.244	219.139	278.131	45.2171	35.7471	575	215.188	64.8	303.597	0	0	0	0.6708	14.6656	0.142726	0.121866	0.043187	0.0867431	0.358242	0.418953	0.307834	0.461752	0.0384793	0	0	-6.24809	0.0589554	0.986394	-85.6	0.490741	0.538653	-4.07879	0	3.84793e-05	0.00211636	0.269961	150	36	0	0.0495085	3.65156	2.26746
ENSG00000235777.1_7	10.0576	139.833	290.359	134.99	7.95853	50.8355	0.911007	23.25	2.64267	70.5467	91.8442	0	0	0	0.6069	10.1624	0.351902	0.142413	0.316016	0.123501	0.349913	0.355236	0	0	0	0	0	-14.0622	0.072698	0.983885	-168.4	0.404097	0.566559	-8.70671	0	0	0	0.0510664	249	0	0.766938	0.0553	5.03564	2.26602
ENSG00000225206.12_11	2140.4	5638.79	3360.29	1742.82	408.899	1567.5	4674.73	1501.78	399.332	3744.09	2096.29	0	0.754	0.525	0.531	16.8287	0.260976	0.138692	0.595223	0.218841	0.346733	0.398439	0.189007	0.146051	0.103095	0	0	-0.681069	0.0794644	0.963498	-674.012	0.513321	0.634174	-0.858219	0	0	0	0.00968384	1091	324	0.817731	0.046011	4.50858	2.26566
ENSG00000259946.1_8	1.52949	0	8.82775	1.73711	5.88479	4.82895	10.9672	0	1.55013	0	7.71429	0	0	0	0.5462	10.8218	0.45221	0.251906	0.45221	0.251906	0.320994	0.320994	0.552486	0	0.552486	0	0	-16.2991	0.0269949	0.967143	-364.7	0.343297	0.609945	-12.1512	0	0	0	0.00328165	444	7	0.90055	0.0638867	4.73207	2.2653
ENSG00000288810.1_1	523.597	1068.61	198.99	144.835	3.96774	175.539	1773.08	15.125	14.0823	143.64	410.273	0	0.688	0.7345	0.5991	10.4189	1.44445	0.669933	1.44445	0.669933	0.392988	0.392988	0	0	0	0	0	-9.36893	0	0	-345.6	0.428082	0.639883	-7.40665	0	0	0	0	400	0	0.599855	0.0533333	3.4445	2.26494
ENSG00000285922.1_6	893.264	1233.43	685.476	253.82	3.43088	620.368	1205.45	0	22.1954	13.4267	0	0	0	0.615	0.5882	11.2969	0.0796618	0.0851681	0.105626	0.0880611	0.505962	0.440583	0	0	0	0	0	-2.76852	0	0	-487.5	0.481481	0.605381	-3.02318	0	0	0	0	522	0	1.36671	0.0314667	7.32811	2.26494
ENSG00000226053.1_6	190.07	761.378	426.263	266.856	90.5438	230.362	146.7	874.469	1374.2	629.253	131.792	0	0	-0.7575	0.5882	15.9179	0.143914	0.124344	0.0680861	0.057668	0.352904	0.386721	0.129216	0.484559	0.0969117	0	0	-11.2	0.0371555	0.941438	-562.1	0.439706	0.610139	-8.10115	0	0.000177672	0.108202	0.000764792	545	67	0.933333	0.0457954	3.97769	2.26458
ENSG00000280040.1_7	1176.89	1119.03	164.301	762.459	1.44009	621.52	152.126	6.25	2.24936	12.2933	0	0	0.674	0	0.5974	9.39232	0.0804182	0.0918095	0.0804182	0.0918095	0.34375	0.34375	0	1.4881	0	0	0	-14.3421	-0.0900118	0.665855	-124.9	0.378947	0.565476	-11.2314	0	0	0	0.000404887	188	0	0.895656	0.04986	5.384	2.26962
ENSG00000232825.3_12	1089.58	1912.77	1783.61	560.827	177.912	714.513	4175.45	2661.97	3899.53	67.28	604.052	0	0.715	0.7795	0.6481	17.8758	0.0594961	0.0682875	0.199427	0.0731757	0.372453	0.4001	0.207884	0.324299	0.182938	0	0	-2.66594	0.00610767	0.947592	-437.234	0.51589	0.606722	-1.71478	0	8.31535e-06	0.000345087	0.058213	922	80	1.07259	0.0463234	3.35774	2.26854
ENSG00000224445.3_9	208.032	1908.01	3068.23	2023.69	107.021	771.678	589.11	1482.75	818.694	40.96	145.558	0.0909091	0.554	0	0.4829	16.9732	0.11046	0.0771684	0.0735397	0.0516297	0.376041	0.381818	0.240938	0.217621	0.139899	0	0	-11.2561	-0.0162298	0.828544	-147.367	0.465322	0.546478	-5.71594	0	3.10887e-05	0.00184978	0.00108105	278	78	1.44762	0.0477695	3.83732	2.26962
ENSG00000228084.3_11	1589.33	1608	443.873	1204.19	11.4516	1420.76	10.1616	0	5.0617	83.88	1.23377	0	0	0	0.4345	10.6221	0.0722995	0.121091	0.0722995	0.121091	0.44797	0.44797	0	0	0.634518	0	0	3.55905	-0.154567	0.638325	-360.95	0.573254	0.604234	1.88569	0	0	0	0.00363055	498	8	0	0.0235	5.83967	2.2671
ENSG00000288826.1_1	2509.43	2144.23	437.335	2416.53	26.5415	2254.61	5.34895	0	12.3188	1163.49	11.5455	0	0	0	0.3898	10.4625	-0.0658257	0.05373	-0.0658257	0.05373	0.438696	0.438696	0	1.41743	0.708717	0	0	-3.61983	0	0	-402.9	0.514118	0.60241	-2.68127	0	0	0	0	444	0	0	0.063375	8.1435	2.26998
ENSG00000241073.1_11	59.7163	304.844	795.615	963.892	9863.3	201.842	10.7681	33.4062	30.3496	3932.09	1949.31	0	0	0	0.4296	14.6927	0.41925	0.134809	0.0517214	0.0242578	0.389019	0.322917	0.377615	0.226569	0.0377615	0	0	-15.9104	0.057883	0.983565	-72.2	0.345133	0.588542	-13.2555	0	0	0	0.720407	124	64	0	0.0523337	5.20198	2.27034
ENSG00000285530.1_4	1484.19	2148.58	1392.63	1360.34	4079.94	1442.98	38.5714	79.6875	32.9049	3735.92	569.987	0	0	0	0.509	15.007	0.15023	0.0956873	0.0789688	0.0830655	0.383849	0.379356	0.668145	0.394813	0.0607404	0	0	-10.3289	0	0	-1016	0.433391	0.610348	-7.65157	0	0	0	0	782	0	0.933354	0.0562861	4.74147	2.26962
ENSG00000224616.5_13	1836	1936.94	406.837	1236.54	141.59	1583.62	97.8314	73.1875	142.386	503.213	12.6753	0	0	0	0.4663	13.8391	0.0810808	0.1918	0.0787209	0.18123	0.378437	0.380094	0.204708	1.09178	0	0	0	-6.5996	-0.393253	0.709689	-820.483	0.482465	0.586075	-3.75418	0	0	0	0.0154052	1042	16	0	0.0577696	5.11408	2.26998
ENSG00000223906.1_9	0.716292	0	18.1459	2.23711	1.39401	2.61184	2.19438	0	1.20823	2.16	5.98701	0	0	0	0.4994	9.5812	0.289466	0.166337	0.38531	0.236612	0.332898	0.364026	0	1.30548	0	0	0	-12.4927	0.00705079	0.828345	-106	0.43609	0.569593	-6.40095	0	0	0	0.000418123	122	1	0.425055	0.03445	7.9815	2.27034
ENSG00000228086.1_10	60.4691	363.511	780.01	408.247	2171.93	230.434	18.9227	173.5	51.0951	129.053	175.052	0	0	0.507	0.4257	14.5264	0.18654	0.147867	1.79648	0.423389	0.370439	0.435811	0.211873	0.423747	0	0	0	-3.76392	0.0400832	0.981622	-141.1	0.547619	0.567568	-0.324347	0.283205	4.23747e-05	0.0128819	0.999025	181	3	1.34865	0.0461892	6.08578	2.27106
ENSG00000230402.2_10	30.9312	559.156	657.522	722.809	6.70046	278.033	42.0726	99.5312	131.707	4.66667	13.7662	0	0	-0.758	0.5031	13.7276	0.05763	0.122381	0.0356519	0.0741308	0.408994	0.444668	0.0737191	0.442315	0.221157	0	0	-4.16422	0.0051233	0.864612	-124.2	0.510563	0.571429	-2.41893	0	0	0	0.00769831	157	3	1.12388	0.0388138	3.0261	2.27034
ENSG00000285525.1_4	19.3694	403.589	496.892	610.948	7.21889	165.974	39.7354	106.094	145.74	4.66667	13.8312	0	0	-0.758	0.4966	13.72	0.0632074	0.123047	0.0517383	0.0557129	0.406329	0.402405	0.148214	0.148214	0	0	0	-8.79654	0	0	-363.3	0.451724	0.615276	-5.23197	0	0	0	0	420	0	0.906052	0.0427776	3.02008	2.27034
ENSG00000273204.1_8	3009.02	3367.04	61.6388	2303.27	17.7212	2372.28	3.81967	0	3.56555	41.0133	0	0	0.5175	0	0.4498	8.74483	-0.126179	0.0615571	-0.126179	0.0615571	0.540793	0.540793	0	0	0	0	0	12.291	0	0	-131.5	0.626087	0.536131	6.90479	21.7464	0	0	0	171	0	1.16434	0.0388333	7.48	2.26926
ENSG00000235795.1_8	21.0056	70.5444	194.498	242.018	140.002	26.5	0	0	1.42674	6.4	8.25974	0.010101	0	0	0.4758	9.62205	0.204929	0.114096	0.225113	0.133232	0.335025	0.348733	0	0	0	0	0	-13.94	0.113939	0.839474	-146.9	0.381443	0.578241	-9.19433	0.102734	0	0	0.361346	211	1	1.76409	0.0813	12.73	2.26926
ENSG00000233184.9_12	1950.71	3382.81	2980.55	2421.7	2023	2034.34	76.377	512.75	946.835	4439.6	578.299	0	-0.528	0	0.4689	15.9808	0.147297	0.0847051	0.171522	0.112056	0.371208	0.38711	0.24741	0.371115	0.0773156	0	0	-6.01844	0.302733	0.599302	-438.882	0.481556	0.620851	-4.11667	0.154569	0	0	0.0129085	1079	351	0.951678	0.0501556	4.17002	2.26998
ENSG00000289355.2_2	36.0183	223.822	474.797	728.771	12.4424	69.6382	41.3466	122.469	52.9846	8.94667	37.3377	0.010101	-0.6085	0	0.4829	14.0249	0.142514	0.0895105	0.22465	0.119122	0.365589	0.371784	0.239966	0.35995	0.119983	0	0	-12.4457	0	0	-289.967	0.416711	0.597662	-8.72742	0	0	0	0	589	0	1.02124	0.04653	3.47606	2.27358
ENSG00000225938.3_12	2346.12	2311.24	731.251	1857.49	16.4355	1133.22	544.201	0	8.25964	34.2267	47.7403	0.010101	0.795	0.815	0.4902	11.0154	0.0451816	0.10657	0.0451816	0.10657	0.469565	0.469565	0	0	0	0	0	-0.910411	-0.39932	0.825448	-549	0.519632	0.595153	-1.02178	0	0	0	0.069138	590	2	0	0.04544	8.6342	2.27358
ENSG00000231671.1_6	208.139	1436.9	1757.04	1012.97	99.1797	491.132	1358.18	893.812	869.386	331.027	156.403	0.0707071	0	-0.5855	0.5392	16.0312	0.0803893	0.092314	0.0334871	0.0678586	0.404274	0.424879	0.149327	0.209058	0.179193	0	0	-8.45198	0.0166073	0.965283	-120.367	0.451819	0.589745	-4.8707	0	0	0	0.000105944	358	19	1.20227	0.0431849	4.13553	2.27394
ENSG00000226715.4_8	165.344	1108.87	1107.91	371.784	119.445	243.329	882.691	1665.75	2194.69	38.56	402.883	0	0	0	0.6708	17.1759	0.0854334	0.0758321	0.420063	0.143509	0.353442	0.393781	0.222877	0.22963	0.148584	0	0	-7.75901	0.0190472	0.871949	-270.814	0.460766	0.608225	-5.41046	0	0	0	0.0717217	667	32	0.889506	0.0486525	3.42712	2.2725
ENSG00000289192.1_1	3.42837	36.3889	79.5048	13.4845	2.85714	3.30921	30.8946	26.4375	8.96658	1.8	7.98701	0	0	0	0.5882	11.4625	0.13179	0.0847275	0.13179	0.0847275	0.368179	0.368179	0.708717	0	0.354359	0	0	-11.6411	0	0	-669.04	0.41225	0.601701	-7.98858	0	0	0	0	589	0	1.05764	0.05366	3.83076	2.2689
ENSG00000233359.2_11	118.131	392.356	269.603	183.796	150.88	177.309	330.471	2557.41	3447.52	64.2	593.026	0	0	0	0.6488	17.5348	0.0211698	0.0665121	0.0922007	0.0643945	0.343058	0.376586	0.0631938	0.294904	0.173783	0	0	-10.6916	0.0374895	0.929598	-143.65	0.412179	0.487387	-8.42046	0	0	0	3.18639e-06	431	62	0.579001	0.0471145	3.07413	2.27034
ENSG00000230864.1_11	244.756	811.144	657.397	734.09	92.5737	274.809	186.321	1133.47	1678.57	51.56	161.169	0	0	-0.6605	0.5962	16.466	0.0245845	0.0906762	0.0403308	0.0566778	0.359099	0.500537	0.0883773	0.30932	0.165707	0	0	4.15178	0.00223634	0.872037	-302.9	0.590747	0.603652	4.14593	0	0	0	0.0353866	320	25	0.840089	0.05101	2.69629	2.26494
ENSG00000232753.1	0	0	0	0	0	0	0	0	0	0	0	0	0	0	0.6044	13.37	0.0929118	0.0608177	0.125572	0.063055	0.339851	0.339713	0.0944555	0.0944555	0.188911	0	0	-14.6159	0	0	-74.7	0.348739	0.569378	-10.6571	0	0	0	0	117	0	0	0	0	2.2671
ENSG00000234037.1	0	0	0	0	0	0	0	0	0	0	0	0	0	0	0.8296	13.8744	0.0553579	0.0395303	0.108142	0.0247445	0.336796	0.403194	0.0665868	0	0.332934	0	0	-7.65268	0	0	-89.9	0.48313	0.556778	-5.41536	0	0	0	0	159	0	0	0	0	2.2671
ENSG00000230759.1_8	0	0	0	0	0	0	0	0	0	0	0	0	0	0	0.6127	13.37	0.0999627	0.0613534	0.13338	0.0578684	0.339851	0.339713	0.0944555	0.0944555	0.188911	0	0	-14.6159	0.00073486	0.852911	-74.7	0.348739	0.569378	-10.6571	0	0	0	0.00206514	117	4	0	0	0	2.26602
ENSG00000224613.7_12	441.358	942.111	844.933	405.51	101.532	425.23	193.925	821.812	240.645	57.8533	247.766	0	0	0	0.5882	16.741	0.104374	0.0842942	-0.00977325	0.0192895	0.350856	0.356525	0.155206	0.182595	0.264763	0	0	-12.1382	-0.0554872	0.694789	-525.55	0.416069	0.621633	-9.19775	0	0	0	0.000350403	626	83	0	0.047883	3.21096	2.26602
[truncated: 19,210 more rows]

## Sheet: feature correlation
Spearman correlation (intergenic lncRNA)	ID	H3K4me3_peak_width	H3K4me2_peak_width	H3K4me1_peak_width	H3K27ac_peak_width	H3K36me3_peak_width	H3K9ac_peak_width	H3K27me3_peak_width	H3K9me2_peak_width	H3K9me3_peak_width	H3K79me2_peak_width	H4K20me1_peak_width	super_enhancer_percentage	promoter_hypermethylation_in_cancer	gene_body_hypermethylation_in_cancer	S50_score	log_gene_length	gene_phyloP100way_score	gene_phastCons100way_score	exon_phyloP100way_score	exon_phastCons100way_score	gene_GC_content	exon_GC_content	SINE_number_per_kb	LINE_number_per_kb	LTR_number_per_kb	Satellite_number_per_kb	location_in_CDT	k-mer	Gene_expression_logFC	tissue_specificity	secondary_structure_MFE	secondary_structure_paired_GC_proportion	secondary_structure_paired_proportion	secondary_structure_information	screen_score	small_protein_number	small_protein_length_coverage	mRNA_centrality	miRNA_centrality	protein_centrality	exon_mutation_odds_ratio	RNAsnp_score	CADD_score	cnv
[truncated: 44 more rows]
