# Supplementary material for: POCALI: Prediction and Insight on CAncer LncRNAs by Integrating Multi‐Omics Data with Machine Learning
Source: Small Methods. 2025 May 23;9(7):2401987. doi: 10.1002/smtd.202401987 (PMC12285627; doi:10.1002/smtd.202401987)
Supplement: Supplementary file 3 — Supplemental Table 2 [file SMTD-9-2401987-s002.xlsx]

## Sheet: algorithm selection
model	resample	cv_score	cv_score_mean	cv_score_median	cv_score_std	cv_score_cv
navie bayes	raw ratio	[0.36289491 0.36480478 0.45569914 0.52484498 0.39867201]	0.421383	0.398672	0.0616761	6.83219
navie bayes	over sample	[0.36212992 0.36160861 0.45503655 0.52393351 0.39638579]	0.419819	0.396386	0.0622024	6.74924
navie bayes	SMOTE	[0.34484755 0.35005339 0.45172118 0.54257872 0.3943715 ]	0.416714	0.394372	0.0737225	5.65247
KNN	raw ratio	[0.30311174 0.27809355 0.27945971 0.32157076 0.35109084]	0.306665	0.303112	0.0274405	11.1756
KNN	over sample	[0.26749555 0.22690773 0.22666583 0.29200929 0.26158234]	0.254932	0.261582	0.0251441	10.1388
KNN	SMOTE	[0.29509529 0.24388414 0.26540977 0.28577998 0.26622589]	0.271279	0.266226	0.0178211	15.2224
logreg	raw ratio	[0.49765885 0.48607776 0.47457952 0.43514578 0.40510217]	0.459713	0.47458	0.0344729	13.3355
logreg	over sample	[0.48968584 0.42475042 0.51937976 0.47762214 0.42065701]	0.466419	0.477622	0.0382155	12.205
logreg	SMOTE	[0.51177562 0.44323415 0.49567123 0.42853558 0.45722086]	0.467287	0.457221	0.0315165	14.8268
logreg l1	raw ratio	[0.52559596 0.48001574 0.48696414 0.48064059 0.40701768]	0.476047	0.480641	0.0384088	12.3942
logreg l1	over sample	[0.50533737 0.42359581 0.50659024 0.47612832 0.42795963]	0.467922	0.476128	0.0361228	12.9537
logreg l1	SMOTE	[0.53247514 0.45228249 0.49980697 0.440966 0.45565013]	0.476236	0.45565	0.0345252	13.7939
logreg l2	raw ratio	[0.51980335 0.47942253 0.4865308 0.45466651 0.40147114]	0.468379	0.479423	0.039397	11.8887
logreg l2	over sample	[0.50148085 0.42528166 0.51890996 0.49036831 0.41846003]	0.4709	0.490368	0.04111	11.4546
logreg l2	SMOTE	[0.53105464 0.45355367 0.50168612 0.44295329 0.45604112]	0.477058	0.456041	0.033703	14.1547
logreg elasticnet	raw ratio	[0.52232025 0.47635502 0.48451322 0.46847498 0.41220882]	0.472774	0.476355	0.0354742	13.3273
logreg elasticnet	over sample	[0.50048417 0.42369031 0.51498807 0.48764428 0.42210322]	0.469782	0.487644	0.0392504	11.9688
logreg elasticnet	SMOTE	[0.53219967 0.45467646 0.50090108 0.44282981 0.45550585]	0.477223	0.455506	0.0338997	14.0775
SVM(rbf)	raw ratio	[0.55490074 0.45524864 0.52089054 0.44649525 0.49177391]	0.493862	0.491774	0.0404851	12.1986
SVM(rbf)	over sample	[0.5199773 0.43311996 0.46512404 0.45080266 0.35367972]	0.444541	0.450803	0.0539254	8.24363
SVM(rbf)	SMOTE	[0.56373413 0.4096129 0.41526073 0.43343562 0.35823268]	0.436055	0.415261	0.0685518	6.36096
SVM(linear)	raw ratio	[0.48925022 0.42556857 0.50917617 0.47074656 0.37785106]	0.454519	0.470747	0.0472718	9.61501
SVM(linear)	over sample	[0.46511121 0.37241287 0.49541428 0.45194746 0.44239901]	0.445457	0.451947	0.0406668	10.9538
SVM(linear)	SMOTE	[0.49350647 0.42683947 0.46502708 0.42290341 0.44140572]	0.449936	0.441406	0.0263177	17.0964
RF	raw ratio	[0.68295185 0.5144596 0.60103029 0.61500249 0.53597312]	0.589883	0.60103	0.06002	9.82811
RF	over sample	[0.59711062 0.4943721 0.53064646 0.66635833 0.47688302]	0.553074	0.530646	0.0700379	7.89678
RF	SMOTE	[0.59010825 0.46115843 0.47648459 0.56898104 0.51895179]	0.523137	0.518952	0.0502437	10.412
XGBoost	raw ratio	[0.5863425 0.51089466 0.55923882 0.60293861 0.53489199]	0.558861	0.559239	0.0333871	16.7388
XGBoost	over sample	[0.60683357 0.54599919 0.56326715 0.61295757 0.55852108]	0.577516	0.563267	0.0271027	21.3085
XGBoost	SMOTE	[0.58590548 0.51728802 0.52506317 0.52513232 0.54093161]	0.538864	0.525132	0.0247456	21.7762
LightGBM	raw ratio	[0.62246337 0.50690119 0.57452451 0.60528014 0.51243143]	0.56432	0.574525	0.0472268	11.9491
LightGBM	over sample	[0.58860991 0.53624094 0.57389906 0.57705333 0.55097606]	0.565356	0.573899	0.0190001	29.7554
LightGBM	SMOTE	[0.57041486 0.51452225 0.57223761 0.52180284 0.46748211]	0.529292	0.521803	0.0390643	13.5492
navie bayes	under sample	[0.34988799 0.29951569 0.43128055 0.43288486 0.38278416]	0.379271	0.382784	0.0506282	7.4913
navie bayes	EasyEnsemble	[0.36639144 0.34322151 0.43984744 0.54843127 0.44697312]	0.428973	0.439847	0.0720865	5.95081
KNN	under sample	[0.36449425 0.34242467 0.33958846 0.31251395 0.29018515]	0.329841	0.339588	0.0257954	12.7868
KNN	EasyEnsemble	[0.43450624 0.44711764 0.41069255 0.48570469 0.46767114]	0.449138	0.447118	0.0259878	17.2827
logreg	under sample	[0.52014094 0.35231015 0.46741363 0.39125916 0.43648697]	0.433522	0.436487	0.0583811	7.42572
logreg	EasyEnsemble	[0.46427238 0.44996628 0.50292746 0.5301223 0.44083366]	0.477624	0.464272	0.0337434	14.1546
logreg l1	under sample	[0.50542054 0.41068042 0.48051137 0.45823126 0.43573691]	0.458116	0.458231	0.0331368	13.825
logreg l1	EasyEnsemble	[0.52770437 0.47403331 0.48234091 0.54599461 0.4573822 ]	0.497491	0.482341	0.0336272	14.7943
logreg l2	under sample	[0.50110259 0.4111629 0.46606378 0.4255558 0.46677752]	0.454133	0.466064	0.0321604	14.1209
logreg l2	EasyEnsemble	[0.51052993 0.46807343 0.48306082 0.53362147 0.4597575 ]	0.491009	0.483061	0.0274327	17.8987
logreg elasticnet	under sample	[0.50288783 0.41132752 0.4784099 0.44277484 0.45716238]	0.458512	0.457162	0.0311159	14.7356
logreg elasticnet	EasyEnsemble	[0.51195959 0.46838922 0.47996646 0.54203237 0.46209895]	0.492889	0.479966	0.02998	16.4406
SVM(rbf)	under sample	[0.52991226 0.36005781 0.46868119 0.46943659 0.43565464]	0.452748	0.468681	0.0554443	8.16583
SVM(rbf)	EasyEnsemble	[0.53485324 0.40085822 0.48439221 0.51137207 0.44899816]	0.476095	0.484392	0.0472454	10.0771
SVM(linear)	under sample	[0.529124 0.36107629 0.5191696 0.42471271 0.43589983]	0.453996	0.4359	0.0627867	7.23077
SVM(linear)	EasyEnsemble	[0.49773795 0.45071857 0.48777471 0.5100856 0.43876418]	0.477016	0.487775	0.0275445	17.318
RF	under sample	[0.57050159 0.46007264 0.52364066 0.56762776 0.50261647]	0.524892	0.523641	0.0414871	12.6519
RF	EasyEnsemble	[0.61714124 0.49701749 0.5338805 0.638757 0.50415726]	0.558191	0.53388	0.0586837	9.51186
XGBoost	under sample	[0.57050007 0.48234345 0.53967964 0.60459804 0.49547125]	0.538518	0.53968	0.0456056	11.8082
XGBoost	EasyEnsemble	[0.64206938 0.54584989 0.58164014 0.63183756 0.5515492 ]	0.590589	0.58164	0.0398935	14.8042
LightGBM	under sample	[0.54420437 0.46727516 0.55782111 0.60005186 0.49854615]	0.53358	0.544204	0.0463524	11.5114
LightGBM	EasyEnsemble	[0.64929453 0.53984891 0.59383973 0.66039007 0.56209107]	0.601093	0.59384	0.0472528	12.7208
navie bayes	class weight	[0.36289491 0.36480478 0.45569914 0.52484498 0.39867201]	0.421383	0.398672	0.0616761	6.83219
KNN	class weight	[0.30311174 0.27809355 0.27945971 0.32157076 0.35109084]	0.306665	0.303112	0.0274405	11.1756
logreg	class weight	[0.50597401 0.45057977 0.49938407 0.46489749 0.4299912 ]	0.470165	0.464897	0.0288489	16.2975
logreg l1	class weight	[0.52091767 0.46012651 0.4860765 0.47705853 0.43363825]	0.475563	0.477059	0.0288645	16.4757
logreg l2	class weight	[0.51733615 0.45611815 0.50318592 0.48133899 0.43038708]	0.477673	0.481339	0.0314264	15.1998
logreg elasticnet	class weight	[0.51845239 0.4591225 0.49451566 0.47680483 0.43417894]	0.476615	0.476805	0.0289055	16.4887
SVM(rbf)	class weight	[0.58445613 0.42001443 0.47228142 0.40818769 0.38062271]	0.453112	0.420014	0.0720931	6.2851
SVM(linear)	class weight	[0.4934219 0.40103611 0.45599331 0.43384947 0.43028995]	0.442918	0.433849	0.0307161	14.4197
RF	class weight	[0.58520586 0.47153179 0.52384211 0.61476504 0.51352871]	0.541775	0.523842	0.0515118	10.5175
XGBoost	class weight	[0.57622691 0.51612687 0.55635619 0.60411058 0.51971989]	0.554508	0.556356	0.0335227	16.5413
LightGBM	class weight	[0.61385619 0.50376621 0.60669966 0.61204995 0.54810889]	0.576896	0.6067	0.0439699	13.1202

## Sheet: POCALI prediction score
gene_id	score	gene_name
ENSG00000222041.13_9	0.9992	CYTOR
ENSG00000232677.11_13	0.999158	LINC00665
ENSG00000254166.4_11	0.999112	CASC19
ENSG00000251562.10_9	0.999081	MALAT1
ENSG00000244649.5_8	0.99896	LINC02086
ENSG00000214145.8_10	0.998947	LINC00887
ENSG00000225783.9_12	0.998906	MIAT
ENSG00000245532.11_10	0.998892	NEAT1
ENSG00000255717.9_9	0.998698	SNHG1
ENSG00000249550.8_11	0.998676	LINC01234
ENSG00000251381.8_9	0.998557	LINC00958
ENSG00000214049.8_9	0.998507	UCA1
ENSG00000214548.18_11	0.998475	MEG3
ENSG00000188185.13_10	0.998404	LINC00265
ENSG00000223768.4_9	0.998387	LINC00205
ENSG00000269416.7_10	0.998326	LINC01224
ENSG00000174365.22_10	0.998293	SNHG11
ENSG00000268388.6_7	0.998195	FENDRR
ENSG00000213468.7_13	0.998193	FIRRE
ENSG00000266976.3_9	0.998105	ENSG00000266976
ENSG00000215458.8_9	0.998088	AATBC
ENSG00000234722.5_10	0.997886	LINC01287
ENSG00000196756.15_13	0.997881	SNHG17
ENSG00000255571.10_10	0.997749	MIR9-3HG
ENSG00000238266.3_7	0.997568	LINC00707
ENSG00000253230.11_13	0.997442	MIR124-1HG
ENSG00000269834.8_12	0.997406	ZNF528-AS1
ENSG00000233901.8_11	0.997385	LINC01503
ENSG00000206337.12_8	0.997319	HCP5
ENSG00000130600.21_12	0.997269	H19
ENSG00000262877.5_11	0.997057	ENSG00000262877
ENSG00000233237.8_9	0.997032	LINC00472
ENSG00000232044.8_11	0.99702	SILC1
ENSG00000177133.14_12	0.996966	PRDM16-DT
ENSG00000242147.3_11	0.996939	LASTR
ENSG00000255794.11_8	0.996892	RMST
ENSG00000230937.13_8	0.996765	MIR205HG
ENSG00000237523.2_8	0.996759	LINC00857
ENSG00000228742.11_10	0.996756	LINC02577
ENSG00000233639.9_11	0.996682	PANTR1
ENSG00000233922.4_9	0.996662	LINC01694
ENSG00000163364.12_14	0.996627	LINC01116
ENSG00000251442.8_11	0.996612	LINC01094
ENSG00000203709.13_12	0.996549	MIR29B2CHG
ENSG00000256268.3_10	0.996477	LINC02454
ENSG00000250337.9_11	0.996387	PURPL
ENSG00000214039.9_11	0.996387	LINC02418
ENSG00000230590.13_12	0.996313	FTX
ENSG00000273142.1_8	0.996286	LINC02604
ENSG00000237424.1_8	0.99623	FOXD2-AS1
ENSG00000238113.7_8	0.996211	LINC01410
ENSG00000259439.3_11	0.996153	LINC01833
ENSG00000227388.3_11	0.996135	ENSG00000227388
ENSG00000226777.9_10	0.996057	FAM30A
ENSG00000245750.11_11	0.996038	DRAIC
ENSG00000259692.6_12	0.996027	ENSG00000259692
ENSG00000245812.5_11	0.995857	LINC02202
ENSG00000259527.2_6	0.995697	LINC00052
ENSG00000153363.15_10	0.995516	LINC00467
ENSG00000265206.6_10	0.995441	MIR142HG
ENSG00000281103.4_10	0.995427	TRG-AS1
ENSG00000215386.15_11	0.995331	MIR99AHG
ENSG00000270816.6_9	0.995323	LINC00221
ENSG00000249395.4_9	0.99527	CASC9
ENSG00000247095.5_9	0.995245	MIR210HG
ENSG00000246430.9_13	0.995156	LINC00968
ENSG00000275216.2_10	0.99513	ENSG00000275216
ENSG00000260032.2_8	0.995107	NORAD
ENSG00000267530.5_10	0.995093	LINC01836
ENSG00000234546.5_9	0.99508	LNCTAM34A
ENSG00000249859.14_10	0.995078	PVT1
ENSG00000232956.10_9	0.995025	SNHG15
ENSG00000247381.3_9	0.994992	PLUT
ENSG00000223784.2_8	0.994972	LINP1
ENSG00000235823.5_10	0.994956	OLMALINC
ENSG00000258441.1_8	0.994836	LINC00641
ENSG00000228221.6_10	0.99473	LINC00578
ENSG00000225470.9_9	0.994601	JPX
ENSG00000253417.5_8	0.9945	LINC02159
ENSG00000253716.8_12	0.994495	MINCR
ENSG00000261455.1_6	0.994488	LINC01003
ENSG00000230838.2_7	0.994472	LINC01614
ENSG00000228794.12_12	0.99447	LINC01128
ENSG00000224259.9_10	0.994412	LINC01133
ENSG00000267374.3_14	0.994397	MIR924HG
ENSG00000259974.5_11	0.994359	LINC00261
ENSG00000178977.4_8	0.994335	LINC00324
ENSG00000275874.1_10	0.994246	PICSAR
ENSG00000261742.6_9	0.994243	LINC00922
ENSG00000251191.8_9	0.994213	LINC00589
ENSG00000272512.1_8	0.994156	ENSG00000272512
ENSG00000205054.9_10	0.994147	LINC01121
ENSG00000254377.8_10	0.994035	MIR124-2HG
ENSG00000231971.6_11	0.99403	CT69
ENSG00000243144.7_11	0.993972	LINC02932
ENSG00000223403.7_9	0.993966	MEG9
ENSG00000267296.2_10	0.993877	CEBPA-DT
ENSG00000228223.3_9	0.993744	HCG11
ENSG00000267327.2_10	0.993575	ENSG00000267327
ENSG00000245694.12_10	0.993483	CRNDE
ENSG00000228705.4_12	0.993473	LINC00659
ENSG00000258955.2_9	0.993426	LINC00519
ENSG00000253669.4_9	0.993388	GASAL1
ENSG00000267107.9_12	0.993373	PCAT19
ENSG00000176659.11_9	0.99333	LINC02910
ENSG00000249574.1_5	0.993238	ENSG00000249574
ENSG00000259230.1_7	0.992996	LINC02323
ENSG00000230176.3_9	0.992975	LINC01433
ENSG00000224924.9_12	0.99291	LINC00320
ENSG00000226453.4_12	0.992828	LINC02542
ENSG00000250682.6_9	0.992681	LINC00491
ENSG00000225127.4_11	0.992671	LINC00237
ENSG00000215483.12_14	0.992632	LINC00598
ENSG00000187621.16_8	0.992627	TCL6
ENSG00000234880.1_8	0.992409	LINC00163
ENSG00000228709.3_9	0.992261	LINC02575
ENSG00000198221.12_13	0.992255	AFDN-DT
ENSG00000280055.2_7	0.992234	LINC02912
ENSG00000262223.10_13	0.992171	LINC03048
ENSG00000183674.12_9	0.992159	LINC00518
ENSG00000253522.6_8	0.992152	MIR3142HG
ENSG00000226476.7_12	0.9921	LINC01748
ENSG00000227533.7_11	0.992058	SLC2A1-DT
ENSG00000224397.9_12	0.991945	PELATON
ENSG00000236719.5_10	0.991874	OVAAL
ENSG00000132204.14_9	0.991746	LINC00470
ENSG00000196668.4_7	0.991587	LINC00173
ENSG00000125462.20_13	0.991327	MIR9-1HG
ENSG00000234492.6_12	0.991318	RPL34-DT
ENSG00000280623.1_4	0.991218	PCAT14
ENSG00000274536.9_12	0.991186	MIR223HG
ENSG00000206195.6	0.991184	AP000525.9
ENSG00000258754.8_10	0.991072	LINC01579
ENSG00000236700.8_10	0.991034	LINC01010
ENSG00000228414.8_11	0.990906	REL-DT
ENSG00000228590.4_13	0.990813	MIR4432HG
ENSG00000261324.2_10	0.99071	ENSG00000261324
ENSG00000245479.3_8	0.990576	LINC01585
ENSG00000205628.5_11	0.990491	LINC01446
ENSG00000233593.12_14	0.99047	LINC02609
ENSG00000237361.5_11	0.990322	TUSC8
ENSG00000227674.3_10	0.99031	LINC00355
ENSG00000249917.3_10	0.990275	LINC00536
ENSG00000226629.1_8	0.990201	LINC00974
ENSG00000280809.5_8	0.990166	LINC00836
ENSG00000271270.8_10	0.990087	TMCC1-DT
ENSG00000261326.4_9	0.99005	LINC01355
ENSG00000249173.8_12	0.989999	LINC01093
ENSG00000237686.8_12	0.989947	SCIRT
ENSG00000251026.2_9	0.989873	NIHCOLE
ENSG00000225880.6_9	0.98987	LINC00115
ENSG00000231811.4_12	0.989848	ENSG00000231811
ENSG00000214870.11_12	0.989819	LINC02981
ENSG00000204091.8_10	0.989736	TDRG1
ENSG00000253898.1_6	0.989628	LINC01419
ENSG00000261888.1_5	0.989537	ENSG00000261888
ENSG00000263711.6_11	0.989515	LINC02864
ENSG00000197182.16_9	0.9895	MIRLET7BHG
ENSG00000263731.1_11	0.989372	ENSG00000263731
ENSG00000231106.3_9	0.989344	LINC01436
ENSG00000260172.2_8	0.98932	LINC01413
ENSG00000249669.12_12	0.989223	CARMN
ENSG00000280916.4_9	0.989222	FOXCUT
ENSG00000248441.9_15	0.989177	LETR1
ENSG00000227036.10_10	0.989168	LINC00511
ENSG00000265933.5_6	0.989151	LINC00668
ENSG00000261655.1_9	0.989088	ENSG00000261655
ENSG00000235770.6_11	0.989082	LINC00607
ENSG00000268471.6_8	0.988994	MIR4453HG
ENSG00000237940.3_9	0.988992	LINC01238
ENSG00000278090.3_10	0.988951	LUNAR1
ENSG00000275830.4_13	0.988916	ENSG00000275830
ENSG00000223850.1_8	0.988881	MYCNUT
ENSG00000226686.10_10	0.988735	LINC01535
ENSG00000272994.2_9	0.988734	C2orf49-DT
ENSG00000245870.5_11	0.988718	LINC00682
ENSG00000226856.9_10	0.988702	THORLNC
ENSG00000232931.6_10	0.988499	LINC00342
ENSG00000228100.2_9	0.988431	LINC01820
ENSG00000250899.3_10	0.988331	ENSG00000250899
ENSG00000224209.8_10	0.988025	LINC00466
ENSG00000281131.1_4	0.987973	SCHLAP1
ENSG00000226828.2_10	0.987834	LINC02774
ENSG00000196979.1_10	0.987805	GPRACR
ENSG00000197251.4_9	0.987775	LINC00336
ENSG00000230978.2_10	0.987745	LINC00160
ENSG00000267123.7_10	0.98768	SCAT1
ENSG00000229404.6_10	0.987534	LINC00858
ENSG00000198468.11_12	0.987514	FLVCR1-DT
ENSG00000245614.6_12	0.987495	DDX11-AS1
ENSG00000215769.8_9	0.987344	ARHGAP27P1-BPTFP1-KPNA2P3
ENSG00000234323.10_12	0.987328	LINC01505
ENSG00000245526.13_11	0.987253	LINC00461
ENSG00000226328.8_11	0.987085	NUP50-DT
ENSG00000261618.2_10	0.987027	LINC02605
ENSG00000236914.4_10	0.986965	LINC01852
ENSG00000203999.10_10	0.986886	LINC01270
ENSG00000278041.1_8	0.98682	ENSG00000278041
ENSG00000224271.8_12	0.986789	EPIC1
ENSG00000255874.4_9	0.98677	PRECSIT
ENSG00000260877.1	0.986743	RP11-211G23.2
ENSG00000212766.9_9	0.986691	EWSAT1
ENSG00000228126.1_6	0.986687	FALEC
ENSG00000237886.2_8	0.986595	NALT1
ENSG00000278970.4_12	0.986562	HEIH
ENSG00000227579.6_12	0.986553	ENSG00000227579
ENSG00000236663.2_10	0.986331	FRGCA
ENSG00000227060.7_10	0.986203	LINC00629
ENSG00000272274.4_11	0.986094	LINC00551
ENSG00000270069.3_12	0.985962	MIR222HG
ENSG00000234380.3_11	0.985735	LINC01426
ENSG00000279672.2_9	0.985621	ENSG00000279672
ENSG00000242588.7_12	0.985581	ENSG00000242588
ENSG00000223806.8_9	0.985574	LINC00114
ENSG00000236819.2_9	0.98544	LINC01563
ENSG00000240893.1_8	0.985335	LINC02042
ENSG00000248275.3_11	0.985306	TRIM52-AS1
ENSG00000280054.1_7	0.985274	ENSG00000280054
ENSG00000236311.6_8	0.98526	TLX1NB
ENSG00000231473.5_11	0.985232	RB1-DT
ENSG00000223783.1_8	0.985156	LINC01983
ENSG00000260804.3_6	0.985143	LINC01963
ENSG00000267496.4_4	0.985035	FAM215A
ENSG00000259104.3_11	0.98503	PTCSC3
ENSG00000225431.2_9	0.984952	LINC01671
ENSG00000203801.8_8	0.984884	LINC00222
ENSG00000247982.7_9	0.984576	LINC00926
ENSG00000215808.4_9	0.98446	LINC01139
ENSG00000280719.1_6	0.984319	PCAT5
ENSG00000215417.13_7	0.984271	MIR17HG
ENSG00000227953.7_8	0.984236	LINC01341
ENSG00000264569.2_9	0.984205	DCXR-DT
ENSG00000237423.3_10	0.983991	LINC01522
ENSG00000205786.8_9	0.983883	LINC01531
ENSG00000181577.16_10	0.983817	LINC03040
ENSG00000234787.9_11	0.983809	LINC00458
ENSG00000260738.1_7	0.983706	LINC00554
ENSG00000262198.2_8	0.983642	ENSG00000262198
ENSG00000265688.2_9	0.983599	MILIP
ENSG00000259275.5_12	0.983395	ENSG00000259275
ENSG00000245954.10_12	0.983265	LINC02273
ENSG00000270141.3_7	0.9832	TERC
ENSG00000258609.3_8	0.983127	LINC-ROR
ENSG00000273015.3_11	0.98312	LINC00938
ENSG00000226281.6_12	0.983098	ENSG00000226281
ENSG00000204277.1_8	0.982971	LINC01993
ENSG00000258404.1_10	0.982761	LINC02320
ENSG00000215866.9_10	0.982741	LINC01356
ENSG00000261706.1_6	0.982401	LINC00165
ENSG00000228135.1_9	0.9824	LINC01494
ENSG00000231817.9_10	0.982297	LINC01198
ENSG00000231528.3_7	0.982231	FAM225A
ENSG00000225096.3_10	0.982224	ENSG00000225096
ENSG00000230910.6_13	0.982193	ADGRB3-DT
ENSG00000227634.3_8	0.982125	LINC01714
ENSG00000237949.3_10	0.982026	LINC00844
ENSG00000232442.3_9	0.981984	MHENCR
ENSG00000224559.2_6	0.981883	LINC01087
ENSG00000262117.5_6	0.981745	BCAR4
ENSG00000257027.1_8	0.981629	ENSG00000257027
ENSG00000260942.1_7	0.981594	CAPN10-DT
ENSG00000233515.2_10	0.981582	LINC01518
ENSG00000272473.2_9	0.981578	ENSG00000272473
ENSG00000223891.7_10	0.981236	OSER1-DT
ENSG00000260924.3_10	0.981235	LINC01311
ENSG00000261786.1_8	0.981058	ENSG00000261786
ENSG00000254300.1_7	0.980992	LINC01111
ENSG00000224854.3_7	0.980884	CDKN2A-DT
ENSG00000279821.1_7	0.980869	ENSG00000279821
ENSG00000230699.2_9	0.980825	ENSG00000230699
ENSG00000234883.7_8	0.980581	MIR155HG
ENSG00000281649.3_11	0.980481	EBLN3P
ENSG00000260997.1_8	0.980106	ENSG00000260997
ENSG00000254389.3_7	0.980038	RHPN1-AS1
ENSG00000257883.1_8	0.979947	ENSG00000257883
ENSG00000261008.9_13	0.979871	LINC01572
ENSG00000281560.1_4	0.979762	LSINCT5
ENSG00000278921.2_6	0.979683	EPB41L4A-DT
ENSG00000224099.2_10	0.97964	ENSG00000224099
ENSG00000237396.1_8	0.979608	LNCNEF
ENSG00000241231.2_12	0.979408	ENSG00000241231
ENSG00000256546.4_9	0.979378	LINC02985
ENSG00000253802.2_10	0.979319	SIRLNT
ENSG00000248508.10_11	0.979194	SRP14-DT
ENSG00000249378.8_11	0.979055	LINC01060
ENSG00000254211.6_11	0.978788	LINC01485
ENSG00000261526.3_11	0.978751	ENSG00000261526
ENSG00000282961.1_4	0.978613	PRNCR1
ENSG00000229989.6_9	0.97856	MIR181A1HG
ENSG00000239205.1_8	0.97852	LINC02023
ENSG00000250303.6_13	0.978515	LINC02762
ENSG00000245149.6_11	0.978491	RNF139-DT
ENSG00000260542.1_8	0.978468	ENSG00000260542
ENSG00000268205.1_11	0.978387	ENSG00000268205
ENSG00000281450.1_5	0.97817	PANDAR
ENSG00000256642.1_4	0.977975	LINC00273
ENSG00000259424.3_11	0.977952	IRAIN
ENSG00000253490.5_8	0.97784	LINC02099
ENSG00000224294.1_7	0.977765	PINCR
ENSG00000260629.2_7	0.977224	BGLT3
ENSG00000258169.1_8	0.977055	LINC00485
ENSG00000233086.8_13	0.976837	LNCARSR
ENSG00000237436.1_9	0.97681	CAMTA1-DT
ENSG00000249073.1_6	0.976353	WSPAR
ENSG00000229140.12_17	0.976345	CCDC26
ENSG00000261578.1_8	0.976286	ENSG00000261578
ENSG00000174407.15_10	0.976283	MIR1-1HG
ENSG00000281189.1_4	0.976224	GHET1
ENSG00000261634.4_10	0.976188	PAQR5-DT
ENSG00000132832.10_10	0.976154	ENSG00000132832
ENSG00000283440.1_10	0.976094	LINC01260
ENSG00000260257.2_10	0.975941	ENSG00000260257
ENSG00000224950.2_12	0.975675	ENSG00000224950
ENSG00000253161.7_12	0.975562	LINC01605
ENSG00000236975.2_11	0.975468	LINC02814
ENSG00000279141.4_9	0.975285	LINC01451
ENSG00000237989.2_9	0.974916	LINC01679
ENSG00000223561.8_14	0.974694	LINC03007
ENSG00000231814.3_6	0.974674	LINC00210
ENSG00000281327.4_9	0.97461	LINC01338
ENSG00000226674.11_18	0.974547	TEX41
ENSG00000234147.4_11	0.974526	ENSG00000234147
ENSG00000230454.1_8	0.974412	ENSG00000230454
ENSG00000185904.12_9	0.974388	LINC00839
ENSG00000271204.1_10	0.974329	ENSG00000271204
ENSG00000228799.6_9	0.974293	LINC01939
ENSG00000268621.6_10	0.974202	IGFL2-AS1
ENSG00000249364.7_13	0.974167	LINC02997
ENSG00000196696.14_13	0.97397	PDXDC2P-NPIPB14P
ENSG00000248515.2_12	0.973935	ENSG00000248515
ENSG00000260565.9_12	0.973801	ERVK13-1
ENSG00000271533.1_9	0.973769	ENSG00000271533
ENSG00000231987.1_9	0.97373	LINC01787
ENSG00000277476.1_10	0.973724	ENSG00000277476
ENSG00000266573.6_10	0.973516	ENSG00000266573
ENSG00000281664.1_4	0.973436	LINC00538
ENSG00000253877.6_9	0.973155	LINC01608
ENSG00000227619.3_11	0.972936	ENSG00000227619
ENSG00000231265.1_8	0.972785	TRERNA1
ENSG00000274460.2_9	0.972737	ENSG00000274460
ENSG00000227418.6_7	0.972678	PCGEM1
ENSG00000275088.1_8	0.972676	ENSG00000275088
ENSG00000224074.3_9	0.97257	LINC00691
ENSG00000243620.2_11	0.972505	ENSG00000243620
ENSG00000249306.7_11	0.972498	LINC01411
ENSG00000253361.3_13	0.972182	ENSG00000253361
ENSG00000261824.8_13	0.972132	LINC00662
ENSG00000262468.8_11	0.972038	LINC01569
ENSG00000233117.4_11	0.97189	LINC00702
ENSG00000249618.6_11	0.97157	LINC02465
ENSG00000279873.2_6	0.971253	LINC01126
ENSG00000267248.5_13	0.970932	ENSG00000267248
ENSG00000271856.1_6	0.970908	LINC01215
ENSG00000188825.16_12	0.970754	LINC00910
ENSG00000235888.5_14	0.970684	LINC02940
ENSG00000260918.1_10	0.970654	ENSG00000260918
ENSG00000176840.14_9	0.970575	MIR7-3HG
ENSG00000229807.13_10	0.970542	XIST
ENSG00000255284.4_13	0.970419	GATD1-DT
ENSG00000256995.8_17	0.970418	LINC02955
ENSG00000205293.5_8	0.970021	LINC01602
ENSG00000204054.14_11	0.969899	LINC00963
ENSG00000225439.4_11	0.969825	BOLA3-DT
ENSG00000205913.7_10	0.969505	SRRM2-AS1
ENSG00000272763.1_10	0.969486	ENSG00000272763
ENSG00000231881.2_10	0.969446	ENSG00000231881
ENSG00000274925.1_7	0.969328	ZKSCAN2-DT
ENSG00000285219.4_2	0.96916	HULC
ENSG00000223485.5_12	0.968898	LINC01615
ENSG00000196634.3_6	0.968734	LUADT1
ENSG00000229618.3_10	0.968664	ENSG00000229618
ENSG00000262619.4_12	0.968243	LINC00621
ENSG00000233421.5_8	0.968202	LINC01783
ENSG00000204792.2_6	0.968077	LINC01291
ENSG00000233532.6_8	0.967985	LINC00460
ENSG00000269994.3_11	0.967888	LINC02893
ENSG00000232991.5_4	0.967741	GACAT1
ENSG00000233621.3_14	0.966971	ZC3H12A-DT
ENSG00000261087.1_8	0.966958	ZNNT1
ENSG00000198454.2_6	0.966741	LINC02692
ENSG00000272068.1_7	0.966683	BCAN-AS1
ENSG00000266602.2_10	0.966503	ENSG00000266602
ENSG00000263745.7_12	0.966414	ENSG00000263745
ENSG00000279088.2_12	0.966348	ENSG00000279088
ENSG00000257151.1	0.966219	PWAR6
ENSG00000258647.6_9	0.965644	LINC00930
ENSG00000223764.2_10	0.965507	LINC02593
ENSG00000237372.5_12	0.965476	ENSG00000237372
ENSG00000247679.3_10	0.965351	ENSG00000247679
ENSG00000248360.7_10	0.964864	LINC00504
ENSG00000223546.9_12	0.964437	LINC00630
ENSG00000250986.1_8	0.964371	LINC02600
ENSG00000225975.8_11	0.964138	ZNF567-DT
ENSG00000226363.4_9	0.963842	HAGLROS
ENSG00000231826.9_12	0.963089	LINC01819
ENSG00000279207.1_9	0.963088	ENSG00000279207
ENSG00000273295.1_10	0.963027	ENSG00000273295
ENSG00000227066.2_10	0.962856	ENSG00000227066
ENSG00000234807.8_10	0.962563	LINC01135
ENSG00000231427.6_9	0.962527	LINC01445
ENSG00000253154.4_11	0.962444	ENSG00000253154
ENSG00000227128.5_6	0.962415	LBX1-AS1
ENSG00000230269.7_10	0.962157	LINC02525
ENSG00000204876.5_10	0.962058	ENSG00000204876
ENSG00000274979.1_8	0.961946	ENSG00000274979
ENSG00000250903.11_11	0.961904	GMDS-DT
ENSG00000245060.8_9	0.9619	LINC00847
ENSG00000228526.8_10	0.961807	MIR34AHG
ENSG00000244578.1_8	0.961758	LINC01391
ENSG00000277152.1_8	0.961656	ENSG00000277152
ENSG00000268798.1_11	0.961305	ENSG00000268798
ENSG00000256433.3_11	0.960816	ENSG00000256433
ENSG00000235385.3_10	0.960737	LINC02154
ENSG00000260664.4_11	0.960415	ENSG00000260664
ENSG00000198590.12_10	0.959971	APRG1
ENSG00000240875.6_10	0.959859	LINC00886
ENSG00000226137.5_8	0.959731	BAIAP2-DT
ENSG00000266869.2_10	0.959643	ENSG00000266869
ENSG00000275329.1_9	0.959403	ENSG00000275329
ENSG00000228793.3_11	0.959174	ENSG00000228793
ENSG00000259345.7_12	0.958864	ENSG00000259345
ENSG00000260868.1_6	0.958695	LINC01960
ENSG00000259891.1_10	0.958592	ENSG00000259891
ENSG00000280362.1_7	0.958151	ENSG00000280362
ENSG00000278965.1_7	0.958072	ENSG00000278965
ENSG00000232104.5_12	0.957792	RFX3-DT
ENSG00000273619.2_9	0.957708	ENSG00000273619
ENSG00000224596.9_13	0.957258	ZMIZ1-AS1
ENSG00000229719.6_11	0.957102	MIR194-2HG
ENSG00000273084.2_9	0.957073	ENSG00000273084
ENSG00000257556.4_11	0.957059	LINC02298
ENSG00000235501.8_12	0.956878	CNN3-DT
ENSG00000231566.4_12	0.956592	LINC02595
ENSG00000276791.1_10	0.956538	ENSG00000276791
ENSG00000279613.1_7	0.956467	ENSG00000279613
ENSG00000254290.3_11	0.956111	ENSG00000254290
ENSG00000243479.3_4	0.956036	MNX1-AS1
ENSG00000273329.2_9	0.955991	ENSG00000273329
ENSG00000273162.1_8	0.95598	ENSG00000273162
ENSG00000227706.4_12	0.955958	ENSG00000227706
ENSG00000261780.3_9	0.955943	LINC02582
ENSG00000231133.8_9	0.955056	HAR1B
ENSG00000278192.1_10	0.954452	ENSG00000278192
ENSG00000272341.1_9	0.95402	ENSG00000272341
ENSG00000272977.1_11	0.953895	ENSG00000272977
ENSG00000251448.2_13	0.953069	ENSG00000251448
ENSG00000255198.6_9	0.952965	SNHG9
ENSG00000260920.2_10	0.952893	ENSG00000260920
ENSG00000255774.2_12	0.952622	LINC02747
ENSG00000260369.2_10	0.952616	ENSG00000260369
ENSG00000236499.3_6	0.95186	LINC00896
ENSG00000265692.1_8	0.951848	LINC01970
ENSG00000272384.2_9	0.951698	ENSG00000272384
ENSG00000254101.8_11	0.95137	LINC02055
ENSG00000260876.6_8	0.951291	LINC01229
ENSG00000233746.2_9	0.951034	LINC00656
ENSG00000260910.2_8	0.951016	SWINGN
ENSG00000228559.2_11	0.95101	ENSG00000228559
ENSG00000197880.10_8	0.950754	MDS2
ENSG00000268941.2_6	0.95068	LINC01711
ENSG00000271860.9_14	0.950518	ENSG00000271860
ENSG00000238121.7_10	0.95043	LINC00426
ENSG00000258884.3_12	0.949916	LINC02321
ENSG00000280069.1_8	0.949732	ENSG00000280069
ENSG00000245164.10_12	0.949643	LINC00861
ENSG00000254872.3_9	0.949505	LINC02688
ENSG00000233077.2_9	0.949412	LINC01271
ENSG00000260633.1_8	0.949357	ENSG00000260633
ENSG00000261625.1_8	0.949312	ENSG00000261625
ENSG00000260838.3_10	0.949018	ENSG00000260838
ENSG00000247400.6_11	0.948781	DNAJC3-DT
ENSG00000279602.2_10	0.94867	ENSG00000279602
ENSG00000223749.11_11	0.948329	MIR503HG
ENSG00000230709.1_7	0.94816	ENSG00000230709
ENSG00000235072.2_10	0.948147	ARNILA
ENSG00000241316.8_10	0.948006	SUCLG2-DT
ENSG00000224853.3_9	0.947877	LINC00393
ENSG00000234261.6_13	0.947151	ENSG00000234261
ENSG00000251615.3_10	0.945854	ENSG00000251615
ENSG00000275322.1_8	0.9458	ENSG00000275322
ENSG00000231453.1_6	0.945798	LINC01305
ENSG00000227157.2_10	0.945772	ENSG00000227157
ENSG00000253123.4_11	0.945173	ENSG00000253123
ENSG00000236384.7_7	0.944985	LINC00479
ENSG00000229891.4_11	0.944469	LINC01315
ENSG00000235172.9_10	0.944335	LINC01366
ENSG00000235597.3_10	0.944329	LINC01102
ENSG00000253369.4_13	0.943978	ENSG00000253369
ENSG00000278954.1_7	0.943928	ENSG00000278954
ENSG00000267014.6_8	0.943855	LINC01532
ENSG00000279774.1_9	0.943787	ENSG00000279774
ENSG00000244625.7_10	0.943373	MIATNB
ENSG00000278869.2_9	0.942579	ENSG00000278869
ENSG00000232884.11_13	0.94208	ENSG00000232884
ENSG00000254876.5_9	0.941714	SUGT1P4-STRA6LP
ENSG00000230587.5_11	0.941242	LINC02580
ENSG00000279673.2_10	0.941073	ENSG00000279673
ENSG00000281769.1_5	0.941041	LINC01230
ENSG00000273319.1_8	0.940748	ENSG00000273319
ENSG00000272335.1_8	0.940712	ENSG00000272335
ENSG00000249096.7_10	0.940701	LINC02362
ENSG00000228288.9_11	0.940528	PCAT6
ENSG00000232850.3_7	0.940103	PTGES2-AS1
ENSG00000268333.1_11	0.939948	ENSG00000268333
ENSG00000272631.1_9	0.939944	ENSG00000272631
ENSG00000265752.3_12	0.939698	LINC02958
ENSG00000227502.4_11	0.939616	MROCKI
ENSG00000280304.1_8	0.939351	ENSG00000280304
ENSG00000235997.4_9	0.939339	LINC01936
ENSG00000279255.2_8	0.939114	ENSG00000279255
ENSG00000228649.11_13	0.93911	SNHG26
ENSG00000268754.4_9	0.938539	LINC01081
ENSG00000229425.5_12	0.93837	ENSG00000229425
ENSG00000266088.6_11	0.938258	ENSG00000266088
ENSG00000267260.4_12	0.938009	ENSG00000267260
ENSG00000279806.1_7	0.937953	ENSG00000279806
ENSG00000253288.2_11	0.937607	ENSG00000253288
ENSG00000174403.17_12	0.937587	CRMA
ENSG00000231768.2_11	0.937506	LINC01354
ENSG00000264920.4_12	0.937347	SP2-DT
ENSG00000277268.2_10	0.937296	LHX1-DT
ENSG00000267313.7_10	0.93728	KC6
ENSG00000261404.7_11	0.937091	PSMD7-DT
ENSG00000260460.1_8	0.937067	ENSG00000260460
ENSG00000247240.10_11	0.936909	UBL7-DT
ENSG00000251301.8_13	0.936565	LINC02384
ENSG00000236790.7_10	0.936098	LINC00299
ENSG00000268460.2_11	0.935645	ENSG00000268460
ENSG00000249628.2	0.935451	LINC00942
ENSG00000183250.13_10	0.935031	LINC01547
ENSG00000233723.11_12	0.934973	LINC01122
ENSG00000256128.7_12	0.93472	LINC00944
ENSG00000260086.5_12	0.934379	ENSG00000260086
ENSG00000276728.2_9	0.934373	ENSG00000276728
ENSG00000280079.1_8	0.934352	ENSG00000280079
ENSG00000280422.1_7	0.934211	ENSG00000280422
ENSG00000237422.3_12	0.93413	ENSG00000237422
ENSG00000234171.5_12	0.933501	RNASEH1-DT
ENSG00000257842.6_10	0.933275	NOVA1-DT
ENSG00000280323.1_3	0.933272	ENSG00000280323
ENSG00000278905.1_9	0.933076	ENSG00000278905
ENSG00000225231.2_11	0.932938	LINC02470
ENSG00000271538.7_11	0.932781	LINC02427
ENSG00000272695.2_7	0.93275	GAS6-DT
ENSG00000225548.7_9	0.932737	LINC01980
ENSG00000269973.1_10	0.932122	ENSG00000269973
ENSG00000273443.1_10	0.931937	ENSG00000273443
ENSG00000267100.2_7	0.931803	ILF3-DT
ENSG00000255980.3_10	0.931688	LINC02953
ENSG00000225649.7_12	0.931652	ENSG00000225649
ENSG00000257060.8_10	0.931235	ENSG00000257060
ENSG00000236501.6_12	0.930815	ENSG00000236501
ENSG00000246379.8_12	0.93024	GNAO1-DT
ENSG00000261390.8_11	0.929839	MAFTRR
ENSG00000261795.1_8	0.929811	ENSG00000261795
ENSG00000253266.1_8	0.929338	ENSG00000253266
ENSG00000251576.1_8	0.929192	LINC01267
ENSG00000230426.5_10	0.929144	LINC01036
ENSG00000279106.1_8	0.929132	ENSG00000279106
ENSG00000249346.8_11	0.929097	LINC01016
ENSG00000279460.1_9	0.928938	ENSG00000279460
ENSG00000188660.5_10	0.928801	LINC00319
ENSG00000276122.1_8	0.928771	ENSG00000276122
ENSG00000281706.5_9	0.927983	LINC01012
ENSG00000279491.2_9	0.927232	ENSG00000279491
ENSG00000253636.1_8	0.927116	ENSG00000253636
ENSG00000236882.9_9	0.926584	LINC01554
ENSG00000280953.2_4	0.926245	LINC01163
ENSG00000232855.7_12	0.925938	ENSG00000232855
ENSG00000249201.2_11	0.925743	TERLR1
ENSG00000234663.7_8	0.925696	LINC01934
ENSG00000205444.4_13	0.925694	KU-MEL-3
ENSG00000260289.2_11	0.925577	ENSG00000260289
ENSG00000258791.9_9	0.924949	LINC00520
ENSG00000259672.3_10	0.924903	ENSG00000259672
ENSG00000260947.1_8	0.924784	ENSG00000260947
ENSG00000227467.3_6	0.924719	LINC01537
ENSG00000246067.10_11	0.924592	RAB30-DT
ENSG00000250519.7_10	0.924481	ENSG00000250519
ENSG00000225285.1_9	0.924441	LINC01770
ENSG00000273230.1_8	0.924406	ENSG00000273230
ENSG00000242512.9_17	0.924189	LINC01206
ENSG00000266554.2_8	0.923678	LINC01443
ENSG00000259420.5_10	0.92315	ENSG00000259420
ENSG00000214900.13_12	0.923109	LINC01588
ENSG00000258952.2_6	0.922892	SALRNA1
ENSG00000278200.1_6	0.922863	LINC01971
ENSG00000226985.7_8	0.92252	LINC01203
ENSG00000273760.1_10	0.921995	ENSG00000273760
ENSG00000243701.8_10	0.921657	DUBR
ENSG00000261478.1_8	0.921441	ENSG00000261478
ENSG00000229422.2_8	0.921296	ENSG00000229422
ENSG00000224616.5_13	0.920851	RTCA-AS1
ENSG00000254339.6_9	0.920631	ENSG00000254339
ENSG00000231711.2_10	0.920487	LINC00899
ENSG00000237352.6_11	0.920434	LINC01358
ENSG00000230490.4_13	0.920325	ENSG00000230490
ENSG00000268505.1_10	0.919979	ENSG00000268505
ENSG00000266256.3_9	0.91994	LINC00683
ENSG00000266947.3_12	0.919905	ENSG00000266947
ENSG00000270332.4_11	0.91989	SMC2-DT
ENSG00000233017.3_10	0.91978	ENSG00000233017
ENSG00000254510.3_10	0.919664	ENSG00000254510
ENSG00000260260.3_10	0.919532	SNHG19
ENSG00000203650.9_9	0.919509	LINC01285
ENSG00000227107.1_8	0.919347	ENSG00000227107
ENSG00000272138.3_10	0.919306	LINC01607
ENSG00000268555.2_12	0.918787	ENSG00000268555
ENSG00000269220.1_5	0.918707	LINC00528
ENSG00000263154.1_8	0.9185	ENSG00000263154
ENSG00000185168.7_9	0.918435	LINC00482
ENSG00000259134.7_10	0.918419	LINC00924
ENSG00000260698.1_9	0.91804	ENSG00000260698
ENSG00000236963.9_13	0.917896	LINC01141
ENSG00000281162.4_8	0.917699	LINC01127
ENSG00000239332.7_11	0.917266	LINC01119
ENSG00000258460.4_14	0.916968	ENSG00000258460
ENSG00000281332.1_6	0.91691	LINC00997
ENSG00000248489.4_11	0.916785	CHD1-DT
ENSG00000271816.1_12	0.91674	BMS1P4
ENSG00000249328.3_11	0.915896	ENSG00000249328
ENSG00000251432.8_11	0.915174	LINC02615
ENSG00000246145.1_9	0.915162	RRS1-DT
ENSG00000260476.1_9	0.915016	ENSG00000260476
ENSG00000228459.5_9	0.914902	LINC01546
ENSG00000233539.5_10	0.914523	ENSG00000233539
ENSG00000214719.13_10	0.91452	ENSG00000214719
ENSG00000255026.1_8	0.914085	ENSG00000255026
ENSG00000270419.2_7	0.913976	CAHM
ENSG00000236648.2_11	0.913296	LINC02810
ENSG00000260430.2_10	0.913141	ENSG00000260430
ENSG00000203688.6_11	0.912569	LINC02487
ENSG00000272630.1_10	0.91165	ENSG00000272630
ENSG00000242759.10_12	0.911298	LINC00882
ENSG00000279161.1_10	0.91115	ENSG00000279161
ENSG00000238260.3_11	0.911132	ENSG00000238260
ENSG00000272622.2_11	0.911021	ENSG00000272622
ENSG00000258028.3_12	0.910565	ENSG00000258028
ENSG00000203711.16_12	0.909584	LINC02901
ENSG00000237390.1_8	0.909533	ENSG00000237390
ENSG00000260704.1_4	0.909167	LINC00543
ENSG00000251359.4_6	0.909163	WWC2-AS2
ENSG00000236008.5_12	0.90911	LINC01814
ENSG00000251629.7_10	0.908983	LINC02241
ENSG00000259362.2_10	0.908925	ENSG00000259362
ENSG00000232679.2_9	0.908621	LINC01705
ENSG00000258811.1_8	0.90833	ENSG00000258811
ENSG00000260368.1_10	0.908312	ENSG00000260368
ENSG00000280157.1_7	0.908309	ENSG00000280157
ENSG00000224478.3_11	0.907859	ENSG00000224478
ENSG00000253688.2_12	0.907847	ENSG00000253688
ENSG00000231742.6_8	0.907604	LINC01273
ENSG00000214797.3_10	0.907392	ENSG00000214797
ENSG00000248858.7_10	0.906957	FLJ46284
ENSG00000250508.1_8	0.906821	LINC02701
ENSG00000224184.7_9	0.906732	MIR3681HG
ENSG00000273270.1_8	0.906595	ENSG00000273270
ENSG00000259994.1_8	0.905754	ENSG00000259994
ENSG00000253339.4_11	0.905581	ENSG00000253339
ENSG00000255366.1_10	0.905438	ENSG00000255366
ENSG00000259664.3_11	0.90512	LINC02254
ENSG00000260492.3_8	0.904965	CISTR
ENSG00000259868.3_10	0.904831	ENSG00000259868
ENSG00000232611.1_12	0.90455	ENSG00000232611
ENSG00000258773.2_11	0.904471	ENSG00000258773
ENSG00000245651.3_12	0.903785	ENSG00000245651
ENSG00000236924.3_10	0.90365	ENSG00000236924
ENSG00000177234.7_8	0.903534	LINC01561
ENSG00000226051.10_11	0.903534	ZNF503-AS1
ENSG00000272462.4_11	0.903431	LINC02980
ENSG00000249790.3_11	0.903223	LINC02972
ENSG00000261104.1_8	0.902953	ENSG00000261104
ENSG00000253853.3_11	0.902822	ENSG00000253853
ENSG00000280228.1_7	0.902583	ENSG00000280228
ENSG00000185332.8_10	0.902244	TMEM105
ENSG00000224568.3_9	0.902014	LINC01886
ENSG00000280229.2_8	0.901968	ENSG00000280229
ENSG00000267737.1_10	0.901965	ENSG00000267737
ENSG00000246898.2_7	0.901673	LINC00920
ENSG00000227307.1_10	0.901216	ENSG00000227307
ENSG00000271646.1_11	0.900937	IRF2-DT
ENSG00000278376.2_11	0.900749	ENSG00000278376
ENSG00000225518.3_9	0.900724	LINC01703
ENSG00000236255.2_10	0.900162	ENSG00000236255
ENSG00000224635.2_11	0.899374	ENSG00000224635
ENSG00000273374.1_8	0.899331	ENSG00000273374
ENSG00000226029.1_6	0.899198	LINC01772
ENSG00000232328.3_11	0.898572	ENSG00000232328
ENSG00000246640.2_10	0.898544	PICART1
ENSG00000276476.4_8	0.898517	LINC00540
ENSG00000229081.1_7	0.898394	LINC01165
ENSG00000213062.5_10	0.898224	ENSG00000213062
ENSG00000271576.2_9	0.898126	PRKACB-DT
ENSG00000251138.7_12	0.898119	LINC02882
ENSG00000269982.1_8	0.897912	ENSG00000269982
ENSG00000280302.1_8	0.897854	ENSG00000280302
ENSG00000267489.5_11	0.897368	LINC01837
ENSG00000260440.4_9	0.897353	LINC01544
ENSG00000222033.1_6	0.897199	LINC01124
ENSG00000226496.3_11	0.897061	LINC00323
ENSG00000237461.3_12	0.896894	ENSG00000237461
ENSG00000267452.3_8	0.896889	LINC02073
ENSG00000234426.3_11	0.896848	ENSG00000234426
ENSG00000269155.2_8	0.896651	ENSG00000269155
ENSG00000226070.2_11	0.896605	LINC00951
ENSG00000261211.2_8	0.896412	ENSG00000261211
ENSG00000271344.1_8	0.896312	ENSG00000271344
ENSG00000258711.2_11	0.89616	ENSG00000258711
ENSG00000230438.9_12	0.895779	SERPINB9P1
ENSG00000259363.6_10	0.895357	ENSG00000259363
ENSG00000267838.2_10	0.895253	ENSG00000267838
ENSG00000258082.2_10	0.895008	ENSG00000258082
ENSG00000250920.3_12	0.894731	ENSG00000250920
ENSG00000243491.1_10	0.894348	ENSG00000243491
ENSG00000273472.2_11	0.893985	ENSG00000273472
ENSG00000253642.6_10	0.893896	ENSG00000253642
ENSG00000261175.6_8	0.893743	LINC02188
ENSG00000250634.6_9	0.893654	LINC01182
ENSG00000272501.1_8	0.893598	ENSG00000272501
ENSG00000250208.7_11	0.892868	FZD10-AS1
ENSG00000279822.1_7	0.892717	ENSG00000279822
ENSG00000250697.2_12	0.892696	ENSG00000250697
ENSG00000279443.1_7	0.892613	ENSG00000279443
ENSG00000279289.1_8	0.892197	ENSG00000279289
ENSG00000277287.1_9	0.891653	ENSG00000277287
ENSG00000259807.2_11	0.891509	ENSG00000259807
ENSG00000236393.2_11	0.891308	ENSG00000236393
ENSG00000249082.2_10	0.891039	EPIST
ENSG00000230107.1_8	0.890822	ENSG00000230107
ENSG00000224939.1_6	0.890561	LINC00184
ENSG00000259485.2_9	0.889918	LINC02253
ENSG00000280047.1_8	0.889222	ENSG00000280047
ENSG00000255545.8_10	0.888828	B3GAT1-DT
ENSG00000272141.1_8	0.88854	ENSG00000272141
ENSG00000277987.3_12	0.888344	LINC02351
ENSG00000267675.1_8	0.887959	ENSG00000267675
ENSG00000230836.1_6	0.887302	LINC01293
ENSG00000274414.1_10	0.88714	ENSG00000274414
ENSG00000269929.5_15	0.886981	MIRLET7A1HG
ENSG00000204387.14_9	0.886936	SNHG32
ENSG00000280173.1_7	0.886753	ENSG00000280173
ENSG00000235621.10_10	0.886739	LINC00494
ENSG00000246363.4_12	0.886695	LINC02458
ENSG00000230773.9_14	0.886591	ENSG00000230773
ENSG00000260400.1_11	0.886322	ENSG00000260400
ENSG00000267372.2_10	0.885993	ENSG00000267372
ENSG00000279348.1_7	0.885987	ENSG00000279348
ENSG00000273381.1_10	0.885485	ENSG00000273381
ENSG00000224843.8_10	0.884493	LINC00240
ENSG00000259863.1_6	0.884313	SH3RF3-AS1
ENSG00000280003.1_7	0.884085	ENSG00000280003
ENSG00000249743.8_11	0.883745	ENSG00000249743
ENSG00000250334.8_11	0.883551	LINC00989
ENSG00000265485.8_11	0.883419	LINC01915
ENSG00000260464.1_8	0.883412	ENSG00000260464
ENSG00000266402.5_8	0.883336	SNHG25
ENSG00000278962.1_7	0.883138	ENSG00000278962
ENSG00000237880.2_9	0.882521	LINC01885
ENSG00000280399.1_7	0.882474	ENSG00000280399
ENSG00000272438.1_9	0.882268	ENSG00000272438
ENSG00000203930.13_8	0.882233	LINC00632
ENSG00000257135.8_12	0.881974	ODC1-DT
ENSG00000255559.1_7	0.881489	ZNF252P-AS1
ENSG00000180066.11_7	0.881313	LINC02870
ENSG00000248954.1_10	0.881265	ENSG00000248954
ENSG00000230387.5_12	0.880765	ENSG00000230387
ENSG00000237476.2_7	0.880754	LINC01637
ENSG00000272482.2_9	0.879864	ENSG00000272482
ENSG00000260498.7_12	0.879832	ENSG00000260498
ENSG00000223855.4_13	0.87947	PDGFA-DT
ENSG00000230417.12_9	0.879402	LINC00595
ENSG00000259762.1_10	0.879308	ENSG00000259762
ENSG00000178722.15_8	0.879109	C5orf64
ENSG00000258701.1_6	0.878945	LINC00638
ENSG00000228340.8_11	0.878701	MIR646HG
ENSG00000275401.1_10	0.878593	ENSG00000275401
ENSG00000234869.1_9	0.878243	LINC02925
ENSG00000241135.8_10	0.87771	LINC00881
ENSG00000232628.7_12	0.877618	ENSG00000232628
ENSG00000279631.1_7	0.877603	ENSG00000279631
ENSG00000212939.2_8	0.877385	ENSG00000212939
ENSG00000280649.2_10	0.877361	ENSG00000280649
ENSG00000232624.8_10	0.877125	LINC01517
ENSG00000260855.1_9	0.87712	ENSG00000260855
ENSG00000279805.1_3	0.87696	ENSG00000279805
ENSG00000235142.12_13	0.876488	LINC02532
ENSG00000259070.9_12	0.875844	LINC00639
ENSG00000235111.1_11	0.875525	ENSG00000235111
ENSG00000234129.10_13	0.87544	HCCS-DT
ENSG00000250546.6_12	0.875348	LINC02994
ENSG00000243629.2_9	0.875191	LINC00880
ENSG00000253686.2_10	0.875082	LINC01484
ENSG00000262454.4_7	0.87445	MIR193BHG
ENSG00000266578.2_10	0.874391	ENSG00000266578
ENSG00000273297.4_13	0.874212	ENSG00000273297
ENSG00000224167.3_12	0.873809	LINC01357
ENSG00000272259.5_7	0.873379	LINC01749
ENSG00000231324.1_10	0.873066	ENSG00000231324
ENSG00000260060.1_8	0.872562	ENSG00000260060
ENSG00000267943.1_8	0.872536	ENSG00000267943
ENSG00000261441.1_9	0.872484	POLG-DT
ENSG00000260166.4_11	0.872392	ENSG00000260166
ENSG00000249740.4_11	0.872348	OSMR-DT
ENSG00000247134.8_13	0.872313	ENSG00000247134
ENSG00000260398.1_8	0.871712	ENSG00000260398
ENSG00000238097.3_9	0.870967	LINC02037
ENSG00000225826.2_8	0.86988	LINC00626
ENSG00000250579.3_11	0.869144	ADAMTS16-DT
ENSG00000185847.9_11	0.868939	LINC01405
ENSG00000272953.2_9	0.868314	ENSG00000272953
ENSG00000279452.1_7	0.867909	ENSG00000279452
ENSG00000228262.11_18	0.867866	LINC01320
ENSG00000214293.11_13	0.867695	APTR
ENSG00000275180.2_10	0.867548	ENSG00000275180
ENSG00000265313.8_10	0.867238	LINC01476
ENSG00000273428.4_10	0.867098	ENSG00000273428
ENSG00000260179.1_8	0.867023	ENSG00000260179
ENSG00000260303.1_10	0.86698	ENSG00000260303
ENSG00000251131.3_11	0.866873	ENSG00000251131
ENSG00000260532.1_8	0.866731	ENSG00000260532
ENSG00000237588.2_11	0.866208	ENSG00000237588
ENSG00000234311.1_10	0.866136	ENSG00000234311
ENSG00000224307.4_11	0.866126	LINC02975
ENSG00000279838.1_9	0.866053	ENSG00000279838
ENSG00000251365.6_12	0.865584	LINC02236
ENSG00000212719.15_13	0.865386	LINC02693
ENSG00000248367.2_9	0.864748	ENSG00000248367
ENSG00000224511.2_9	0.863985	LINC00365
ENSG00000280303.2_8	0.863699	ERICD
ENSG00000259198.1_8	0.863512	ENSG00000259198
ENSG00000240859.3_11	0.86318	LINC03014
ENSG00000279057.1_8	0.862995	ENSG00000279057
ENSG00000229373.9_8	0.862421	LINC00452
ENSG00000227403.3_10	0.862416	LINC01806
ENSG00000249476.2_11	0.862212	ENSG00000249476
ENSG00000278896.1_8	0.860824	ENSG00000278896
ENSG00000231010.1_10	0.860381	ENSG00000231010
ENSG00000260528.6_11	0.860224	FAM157C
ENSG00000230731.3_12	0.86007	LINC02938
ENSG00000234199.3_10	0.859866	LINC01191
ENSG00000226816.3_10	0.859798	ENSG00000226816
ENSG00000261218.6_12	0.85914	ENSG00000261218
ENSG00000259877.3_11	0.85893	ZNF778-DT
ENSG00000272316.1_8	0.858427	ENSG00000272316
ENSG00000227189.2_9	0.858399	ENSG00000227189
ENSG00000267147.3_9	0.858003	LINC01842
ENSG00000236130.2_9	0.857677	PTCSC2
ENSG00000272079.2_11	0.856864	ENSG00000272079
ENSG00000260996.1_8	0.856624	ENSG00000260996
ENSG00000259865.1_9	0.85651	ENSG00000259865
ENSG00000273248.2_10	0.856448	ENSG00000273248
ENSG00000279164.1_8	0.856298	ENSG00000279164
ENSG00000228862.5_12	0.856136	ENSG00000228862
ENSG00000248964.7_11	0.856041	ENSG00000248964
ENSG00000260454.2_11	0.85574	LINC02957
ENSG00000277837.1_8	0.855658	ENSG00000277837
ENSG00000204929.13_12	0.855376	LINC02934
ENSG00000257084.2_9	0.855283	MIR200CHG
ENSG00000262873.2_12	0.855229	ENSG00000262873
ENSG00000238063.3_8	0.855005	LINC01685
ENSG00000223715.3_10	0.854538	LINC01208
ENSG00000225742.6_9	0.854322	LINC02036
ENSG00000257703.6_11	0.854269	ENSG00000257703
ENSG00000251209.10_10	0.854168	LINC00923
ENSG00000254186.3_11	0.854099	ENSG00000254186
ENSG00000272070.3_9	0.854062	ENSG00000272070
ENSG00000166917.11_11	0.853377	MIR202HG
ENSG00000237803.6_9	0.853332	LINC00211
ENSG00000259854.1_9	0.853301	LINC02956
ENSG00000259687.4_10	0.853111	LINC01220
ENSG00000274270.1_10	0.853055	ENSG00000274270
ENSG00000260917.1_8	0.852865	ENSG00000260917
ENSG00000187013.4_5	0.852663	LINC02875
ENSG00000279039.1_8	0.852532	ENSG00000279039
ENSG00000224577.4_10	0.852431	LINC01117
ENSG00000254349.6_9	0.852005	MIR2052HG
ENSG00000279359.1_7	0.851813	ENSG00000279359
ENSG00000277969.2_11	0.851723	ENSG00000277969
ENSG00000278214.1_6	0.850971	LINC02139
ENSG00000232401.2_9	0.85092	LINC00112
ENSG00000261220.3_10	0.850698	ST3GAL1-DT
ENSG00000242258.2_7	0.850617	LINC00996
ENSG00000256001.3_13	0.850451	ENSG00000256001
ENSG00000248174.8_14	0.850422	LINC02268
ENSG00000234432.4_9	0.850376	LINC02983
ENSG00000272043.2_9	0.850275	ENSG00000272043
ENSG00000231532.6_9	0.849677	LINC01249
ENSG00000272933.1_8	0.849555	TRIM8-DT
ENSG00000260725.1_7	0.84943	ENSG00000260725
ENSG00000273344.2_8	0.848703	PAXIP1-DT
ENSG00000228918.5_16	0.848607	LINC01344
ENSG00000249345.8_11	0.848492	LINC02405
ENSG00000262681.2_11	0.848108	ENSG00000262681
ENSG00000268416.1_8	0.847621	ENSG00000268416
ENSG00000261025.1_9	0.847052	ENSG00000261025
ENSG00000232301.3_9	0.846698	LNCPRESS1
ENSG00000279277.2_12	0.84647	ENSG00000279277
ENSG00000261222.4_11	0.846035	ENSG00000261222
ENSG00000264207.1	0.845943	RP11-196G18.23
ENSG00000203721.8_11	0.845909	LINC00862
ENSG00000224957.7_9	0.845593	LINC01266
ENSG00000260285.1_11	0.845292	TRMT61A-DT
ENSG00000280106.1_9	0.844426	ENSG00000280106
ENSG00000260337.4_13	0.844262	ENSG00000260337
ENSG00000258927.2_10	0.844078	ENSG00000258927
ENSG00000248461.3_10	0.843687	LINC02119
ENSG00000203971.2_12	0.843068	ENSG00000203971
ENSG00000260423.2_9	0.842524	LINC02367
ENSG00000225173.2_10	0.842238	ENSG00000225173
ENSG00000189229.12_11	0.84154	ENSG00000189229
ENSG00000273805.1_8	0.841473	ENSG00000273805
ENSG00000273156.2_13	0.841171	ENSG00000273156
ENSG00000205632.4_8	0.840905	LINC01310
ENSG00000260329.2_11	0.840878	TMEM263-DT
ENSG00000248599.2_9	0.840814	FLJ42969
ENSG00000253111.2_11	0.840774	ENSG00000253111
ENSG00000279199.1_7	0.84044	ENSG00000279199
ENSG00000251396.9_11	0.840173	LINC01301
ENSG00000224141.6_9	0.840148	MIR548XHG
ENSG00000227496.3_11	0.84003	ENSG00000227496
ENSG00000260634.2_9	0.83993	ENSG00000260634
ENSG00000267790.1_8	0.839637	LINC01987
ENSG00000272908.1_10	0.839413	ENSG00000272908
ENSG00000261098.1_8	0.839281	ENSG00000261098
ENSG00000249923.1_10	0.838869	LINC02891
ENSG00000261167.1_8	0.838686	ENSG00000261167
ENSG00000188511.14_10	0.838497	MIR3667HG
ENSG00000259200.2_10	0.838477	ENSG00000259200
ENSG00000263033.2_10	0.838126	ENSG00000263033
ENSG00000233396.9_13	0.837992	LINC01719
ENSG00000213888.3_6	0.837942	LINC01521
ENSG00000271643.2_10	0.83605	PDCD6IP-DT
ENSG00000229498.1_8	0.83591	ENSG00000229498
ENSG00000259341.2_11	0.835901	ENSG00000259341
ENSG00000229569.1_11	0.835681	ENSG00000229569
ENSG00000280890.1_8	0.835609	ELDR
ENSG00000215231.8_8	0.83547	LINC01020
ENSG00000278730.1_8	0.8346	ENSG00000278730
ENSG00000280424.1_7	0.83441	ENSG00000280424
ENSG00000243818.7_12	0.834138	ENSG00000243818
ENSG00000258526.8_12	0.833962	ENSG00000258526
ENSG00000251372.7_11	0.83334	LINC00499
ENSG00000236714.3_9	0.83268	LINC01844
ENSG00000246223.10_10	0.832668	LINC01550
ENSG00000218672.1_9	0.832505	LINC03010
ENSG00000224413.1_8	0.832361	ENSG00000224413
ENSG00000206344.8_9	0.832057	HCG27
ENSG00000237943.8_12	0.832037	PRKCQ-AS1
ENSG00000280291.1_3	0.831322	ENSG00000280291
ENSG00000231305.4_11	0.831222	ENSG00000231305
ENSG00000226762.5_11	0.831046	LINC02668
ENSG00000233760.3_10	0.831004	ENSG00000233760
ENSG00000255153.1_8	0.830788	TOLLIP-DT
ENSG00000277332.3_11	0.830582	ENSG00000277332
ENSG00000213279.2_11	0.830206	ENSG00000213279
ENSG00000251141.6_10	0.829906	MRPS30-DT
ENSG00000261327.5_12	0.829609	ENSG00000261327
ENSG00000230676.1_11	0.829318	ENSG00000230676
ENSG00000272144.1_8	0.829158	ENSG00000272144
ENSG00000232234.4_10	0.829031	ENSG00000232234
ENSG00000236204.7_10	0.82862	LINC01376
ENSG00000232063.2_11	0.828422	ENSG00000232063
ENSG00000228566.2_10	0.828188	ENSG00000228566
ENSG00000260581.1_8	0.828056	ENSG00000260581
ENSG00000249926.2_8	0.828007	ENSG00000249926
ENSG00000279145.2_10	0.827619	ENSG00000279145
ENSG00000227896.2_11	0.827504	WAPL-DT
ENSG00000255142.1_9	0.827348	ENSG00000255142
ENSG00000204677.13_13	0.827341	FAM153CP
ENSG00000260102.2_8	0.827329	LINC01070
ENSG00000267440.2_10	0.827051	LINC02594
ENSG00000280435.1_7	0.826913	ENSG00000280435
ENSG00000236423.8_10	0.826792	LINC01134
ENSG00000259820.1_11	0.826279	MIR30DHG
ENSG00000251161.4_10	0.826097	ENSG00000251161
ENSG00000276772.1_8	0.82598	ENSG00000276772
ENSG00000278952.1_7	0.825236	ENSG00000278952
ENSG00000237153.4_11	0.825201	ENSG00000237153
ENSG00000251129.3_11	0.824804	LINC02506
ENSG00000279440.1_8	0.82418	ENSG00000279440
ENSG00000254139.2_9	0.823258	LINC03018
ENSG00000236935.3_12	0.823054	ENSG00000236935
ENSG00000280163.1_9	0.822828	ENSG00000280163
ENSG00000274370.1_8	0.822744	ENSG00000274370
ENSG00000237864.1_9	0.82241	LINC00322
ENSG00000234572.1_8	0.822238	LINC01800
ENSG00000274373.1_8	0.822196	ENSG00000274373
ENSG00000254632.2_11	0.821525	ENSG00000254632
ENSG00000250999.2_11	0.820905	ENSG00000250999
ENSG00000260604.3_11	0.820631	ENSG00000260604
ENSG00000228784.9_8	0.820504	LINC00954
ENSG00000250934.3_10	0.820251	ENSG00000250934
ENSG00000261710.1_8	0.820083	ENSG00000261710
ENSG00000253824.2_11	0.819984	ENSG00000253824
ENSG00000260233.4_11	0.819925	ZNRD2-DT
ENSG00000267204.1_8	0.819789	LINC01782
ENSG00000278973.1_7	0.819256	ENSG00000278973
ENSG00000248538.10_12	0.819181	PPP1R3B-DT
ENSG00000262098.1_10	0.818752	ENSG00000262098
ENSG00000237877.8_13	0.818187	LINC01473
ENSG00000273033.2_8	0.818072	LINC02035
ENSG00000253308.2_11	0.817925	ENSG00000253308
ENSG00000182257.8_8	0.817585	PRR34
ENSG00000279942.1_7	0.817495	ENSG00000279942
ENSG00000273139.2_9	0.817163	ENSG00000273139
ENSG00000227252.2_11	0.817078	COPS8-DT
ENSG00000264490.3_8	0.817021	ENSG00000264490
ENSG00000229484.3_10	0.8169	LINC02766
ENSG00000254180.2_12	0.81677	ENSG00000254180
ENSG00000225684.4_8	0.81656	FAM225B
ENSG00000253931.1_9	0.815351	LINC02990
ENSG00000235726.7_10	0.815237	ENSG00000235726
ENSG00000233858.4_6	0.815075	LINC02599
ENSG00000223823.1_6	0.815037	LINC01342
ENSG00000279583.1_8	0.814892	ENSG00000279583
ENSG00000271086.7_9	0.814714	NAMA
ENSG00000280128.1_8	0.814636	ENSG00000280128
ENSG00000224376.3_9	0.814622	ENSG00000224376
ENSG00000244342.5_6	0.814142	LINC00698
ENSG00000279278.1_9	0.813946	ENSG00000279278
ENSG00000278898.1_7	0.81385	ENSG00000278898
ENSG00000261338.2_10	0.813822	ENSG00000261338
ENSG00000267712.6_11	0.813288	LINC01539
ENSG00000278982.1_8	0.812945	ENSG00000278982
ENSG00000233393.2_9	0.812851	ENSG00000233393
ENSG00000256232.1_9	0.812389	LINC02387
ENSG00000279675.1_7	0.812384	ENSG00000279675
ENSG00000265843.3_11	0.812376	LINC01029
ENSG00000263412.3_11	0.811751	NFE2L1-DT
ENSG00000249526.1_8	0.811733	ENSG00000249526
ENSG00000151303.11_11	0.811722	ENSG00000151303
ENSG00000279302.3_8	0.811564	ENSG00000279302
ENSG00000228043.5_11	0.811533	SPOPL-DT
ENSG00000238102.4_13	0.811492	ENSG00000238102
ENSG00000250564.2_12	0.811292	LINC02999
ENSG00000260190.1_8	0.810564	ENSG00000260190
ENSG00000250241.7_11	0.810368	PCDH10-DT
ENSG00000261514.2_7	0.809862	LINC01976
ENSG00000231291.3_8	0.808849	ENSG00000231291
ENSG00000267013.6_9	0.808264	LINC01929
ENSG00000281100.1_7	0.807974	ENSG00000281100
ENSG00000233871.2_8	0.806776	DLG5-AS1
ENSG00000274827.4_9	0.806471	LINC01297
ENSG00000279048.2_8	0.806435	ENSG00000279048
ENSG00000240710.1_8	0.806352	ENSG00000240710
ENSG00000234688.3_10	0.806321	CACNG2-DT
ENSG00000273218.1_10	0.806315	ENSG00000273218
ENSG00000229771.2_11	0.806116	ENSG00000229771
ENSG00000262075.3_10	0.805928	DKFZP434A062
ENSG00000256576.3_12	0.805901	LINC02361
ENSG00000277007.1_8	0.805731	ENSG00000277007
ENSG00000185186.10_9	0.805156	LINC00313
ENSG00000237753.2_13	0.804481	SLC20A1-DT
ENSG00000275898.1_8	0.803817	ENSG00000275898
ENSG00000239922.2_11	0.803722	ENSG00000239922
ENSG00000253177.2_11	0.803679	ENSG00000253177
ENSG00000241449.6_10	0.803601	ENSG00000241449
ENSG00000267575.9_12	0.803384	LINC02987
ENSG00000253967.1_9	0.802806	LINC03020
ENSG00000236519.2_9	0.802502	LINC01424
ENSG00000237862.3_13	0.802265	ENSG00000237862
ENSG00000261654.1_8	0.801503	ENSG00000261654
ENSG00000237767.4_11	0.801438	LINC01370
ENSG00000215246.6_12	0.80142	LINC02982
ENSG00000290792.1_1	0.801176	ENSG00000290792
ENSG00000287431.1_4	0.801022	RENO1
ENSG00000260495.1_8	0.800864	ENSG00000260495
ENSG00000259504.2_10	0.800829	ENSG00000259504
ENSG00000235641.5_13	0.800594	LINC00484
ENSG00000279311.1_7	0.80034	ENSG00000279311
ENSG00000228536.3_11	0.799475	LYPLAL1-AS1
ENSG00000260188.1_8	0.799438	ENSG00000260188
ENSG00000263603.1_11	0.799067	ENSG00000263603
ENSG00000237339.5_6	0.799017	LINC01502
ENSG00000248673.2_10	0.798962	LINC01331
ENSG00000277559.1_8	0.798659	ENSG00000277559
ENSG00000266904.8_13	0.79829	LINC00663
ENSG00000279204.1_9	0.798124	ENSG00000279204
ENSG00000276627.3_11	0.798019	ENSG00000276627
ENSG00000229520.2_9	0.797997	LINC00404
ENSG00000204960.7_7	0.797921	BLACE
ENSG00000257985.1_10	0.797817	ENSG00000257985
ENSG00000272382.1_8	0.797694	ENSG00000272382
ENSG00000280257.1_8	0.797689	ENSG00000280257
ENSG00000268401.2_10	0.79747	ENSG00000268401
ENSG00000248727.6_9	0.796909	LINC01948
ENSG00000251002.10_14	0.796696	TRD-AS1
ENSG00000205866.4_6	0.796355	FAM99A
ENSG00000278002.1_4	0.796257	ENSG00000278002
ENSG00000261334.1_8	0.795793	ENSG00000261334
ENSG00000260710.3_11	0.795639	ENSG00000260710
ENSG00000260072.1_10	0.795306	ENSG00000260072
ENSG00000279908.1_9	0.79529	ENSG00000279908
ENSG00000226091.7_10	0.794855	LINC00937
ENSG00000224794.2_10	0.7945	ENSG00000224794
ENSG00000241475.1_9	0.794417	ENSG00000241475
ENSG00000253238.3_11	0.79438	ENSG00000253238
ENSG00000261400.1_11	0.794289	ENSG00000261400
ENSG00000262898.5_12	0.79409	ENSG00000262898
ENSG00000198685.4_8	0.794001	LINC01565
ENSG00000272050.1_8	0.793966	ENSG00000272050
ENSG00000204684.4_11	0.793772	ENSG00000204684
ENSG00000259203.4_12	0.793701	ENSG00000259203
ENSG00000259869.2_11	0.793642	ENSG00000259869
ENSG00000255314.4_16	0.793509	ENSG00000255314
ENSG00000246548.3_10	0.793333	LINC02288
ENSG00000233191.2_10	0.793203	ENSG00000233191
ENSG00000231672.8_9	0.793105	DIRC3
ENSG00000224934.6_12	0.792256	GOT1-DT
ENSG00000226383.7_10	0.79204	LINC01876
ENSG00000260077.1_9	0.79164	ENSG00000260077
ENSG00000279082.5_10	0.791447	LINC01727
ENSG00000228427.5_14	0.791433	ENSG00000228427
ENSG00000232229.8_10	0.79132	LINC00865
ENSG00000248596.8_13	0.791141	ENSG00000248596
ENSG00000261096.1_9	0.790993	ENSG00000261096
ENSG00000280355.1_8	0.790923	ENSG00000280355
ENSG00000234690.7_12	0.790523	EPCAM-DT
ENSG00000225676.2_11	0.790431	ENSG00000225676
ENSG00000226741.2_9	0.790085	LINC02554
ENSG00000237775.1_10	0.789831	DDR1-DT
ENSG00000224137.2_7	0.789631	LINC01857
ENSG00000261474.1_10	0.789318	ENSG00000261474
ENSG00000259959.1_8	0.78924	ENSG00000259959
ENSG00000263893.2_11	0.789224	ENSG00000263893
ENSG00000265369.3_8	0.789143	PCAT18
ENSG00000250377.2_11	0.78904	ENSG00000250377
ENSG00000255491.4_14	0.788669	ENSG00000255491
ENSG00000237807.4_13	0.788615	LINC02984
ENSG00000280187.2_8	0.788467	ENSG00000280187
ENSG00000259804.1_9	0.788396	CTCF-DT
ENSG00000225637.1_8	0.788101	ENSG00000225637
ENSG00000272754.1_10	0.788078	ENSG00000272754
ENSG00000205015.1_6	0.787938	LINC02138
ENSG00000272455.1_9	0.787901	MRPL20-DT
ENSG00000259928.1_8	0.787469	ENSG00000259928
ENSG00000223829.6_10	0.787383	ENSG00000223829
ENSG00000258819.2_12	0.786705	LINC02289
ENSG00000280057.1_7	0.786117	ENSG00000280057
ENSG00000256982.3_11	0.785922	ENSG00000256982
ENSG00000263004.3_11	0.785837	AKAP1-DT
ENSG00000279453.1_7	0.785506	ENSG00000279453
ENSG00000279699.1_7	0.785118	ENSG00000279699
ENSG00000239921.6_9	0.784568	LINC01471
ENSG00000271780.2_9	0.784211	ENSG00000271780
ENSG00000232117.2_9	0.783899	LINC00384
ENSG00000264548.1_8	0.783869	ENSG00000264548
ENSG00000228971.4_12	0.783671	LINC02607
ENSG00000268649.5_9	0.783546	ENSG00000268649
ENSG00000260695.1_8	0.783003	ENSG00000260695
ENSG00000238290.1_11	0.782988	ERRFI1-DT
ENSG00000264515.7_12	0.782519	VSTM2B-DT
ENSG00000205181.8_10	0.78229	LINC00654
ENSG00000225218.1_10	0.782072	ENSG00000225218
ENSG00000272711.1_8	0.781792	HK2-DT
ENSG00000286263.1_6	0.78118	ENSG00000286263
ENSG00000272180.1_9	0.780837	ENSG00000272180
ENSG00000229882.1_8	0.780763	ENSG00000229882
ENSG00000203279.6_13	0.780633	ENSG00000203279
ENSG00000261488.1_7	0.780615	TBILA
ENSG00000229321.2_11	0.78054	ENSG00000229321
ENSG00000229191.1_8	0.780379	ENSG00000229191
ENSG00000217576.7_11	0.780362	ENSG00000217576
ENSG00000279982.1_7	0.780228	ENSG00000279982
ENSG00000237879.1_6	0.780023	LINC00398
ENSG00000212978.6_12	0.779957	C2orf74-DT
ENSG00000275613.2_10	0.779847	ENSG00000275613
ENSG00000256417.1_9	0.779826	ENSG00000256417
ENSG00000275223.1_8	0.778966	ENSG00000275223
ENSG00000215117.6_8	0.778679	LINC00588
ENSG00000260328.1_8	0.778668	ENSG00000260328
ENSG00000258733.7_12	0.778614	LINC02328
ENSG00000233884.2_11	0.777516	ENSG00000233884
ENSG00000235244.6_11	0.777247	DANT2
ENSG00000278266.1_10	0.776943	ENSG00000278266
ENSG00000279712.1_8	0.776726	ENSG00000279712
ENSG00000267414.1_9	0.776432	SETBP1-DT
ENSG00000235100.6_13	0.776295	ENSG00000235100
ENSG00000259793.1_10	0.776261	ENSG00000259793
ENSG00000250102.6_10	0.776239	LINC02377
ENSG00000273674.6_11	0.776155	ENSG00000273674
ENSG00000255621.1_12	0.775853	ENSG00000255621
ENSG00000224260.6_11	0.775814	ENSG00000224260
ENSG00000278997.1_7	0.775647	ENSG00000278997
ENSG00000227920.3_10	0.775596	ENSG00000227920
ENSG00000233183.3_10	0.77498	ENSG00000233183
ENSG00000254338.1_7	0.774351	MAFA-AS1
ENSG00000267586.7_9	0.774061	LINC00907
ENSG00000280053.1_7	0.774021	ENSG00000280053
ENSG00000235407.1_9	0.773906	CYMP-AS1
ENSG00000253819.3_11	0.773601	LINC01151
ENSG00000261662.1	0.773356	RP5-1042I8.7
ENSG00000245832.7_11	0.773141	MIR4300HG
ENSG00000228613.1_11	0.772715	ENSG00000228613
ENSG00000275367.1_8	0.772649	ENSG00000275367
ENSG00000254842.6_10	0.771873	LINC02551
ENSG00000231246.3_11	0.77174	LINC02884
ENSG00000231863.2_10	0.771516	ENSG00000231863
ENSG00000254639.1_8	0.771354	ENSG00000254639
ENSG00000228058.4_10	0.771345	LINC01736
ENSG00000233817.1_8	0.771336	ENSG00000233817
ENSG00000256422.8_13	0.77104	LINC02552
ENSG00000274422.1_10	0.770594	ENSG00000274422
ENSG00000274331.1_8	0.770221	ENSG00000274331
ENSG00000258717.1_10	0.770206	ENSG00000258717
ENSG00000269473.1_7	0.770174	ZNF132-DT
ENSG00000273287.2_10	0.769808	ENSG00000273287
ENSG00000236529.2_11	0.769733	ENSG00000236529
ENSG00000254092.4_12	0.769716	ENSG00000254092
ENSG00000243083.8_10	0.769529	LINC00870
ENSG00000222032.2_8	0.769412	ENSG00000222032
ENSG00000253807.6_9	0.769278	LINC01170
ENSG00000233008.8_11	0.769098	LINC01725
ENSG00000260517.3_9	0.768959	ENSG00000260517
ENSG00000232560.7_8	0.768158	LINC01549
ENSG00000273796.2_9	0.768106	ENSG00000273796
ENSG00000261360.3_11	0.767792	OTULIN-DT
ENSG00000231705.1_8	0.767518	ENSG00000231705
ENSG00000241163.10_14	0.767376	LINC00877
ENSG00000234928.3_8	0.767209	LINC01659
ENSG00000280385.1_5	0.767064	ENSG00000280385
ENSG00000279717.1_7	0.766761	ENSG00000279717
ENSG00000226237.4_12	0.766685	GAS1RR
ENSG00000232533.3_11	0.766433	FAM131B-AS2
ENSG00000266970.3_10	0.766262	SOCS3-DT
ENSG00000241990.5_10	0.766055	PRR34-AS1
ENSG00000273576.1_8	0.765778	ENSG00000273576
ENSG00000241180.1_11	0.765721	ENSG00000241180
ENSG00000234292.3_8	0.765154	ENSG00000234292
ENSG00000276255.2_8	0.764808	LINC02809
ENSG00000228714.4_11	0.764703	ENSG00000228714
ENSG00000122548.5_7	0.764675	KIAA0087
ENSG00000264575.1_5	0.764534	LINC00526
ENSG00000248693.1_10	0.764369	LINC02100
ENSG00000146521.12_12	0.764288	LINC01558
ENSG00000256124.6_9	0.76272	LINC01152
ENSG00000263146.3_11	0.762711	LINC01896
ENSG00000260792.1_9	0.762662	LINC02280
ENSG00000280356.1_8	0.762569	ENSG00000280356
ENSG00000267649.1_8	0.762531	ENSG00000267649
ENSG00000259129.6_9	0.762255	LINC00648
ENSG00000259719.6_10	0.762073	LINC02284
ENSG00000227630.4_7	0.761869	LINC01132
ENSG00000238230.3_10	0.761756	LINC00391
ENSG00000236871.7_8	0.761286	LINC00106
ENSG00000262772.2_8	0.760583	LINC01977
ENSG00000257354.2_11	0.760137	MIRLET7IHG
ENSG00000236021.4_12	0.759182	COP1-DT
ENSG00000281392.3_8	0.758685	LINC00506
ENSG00000253595.6_10	0.758675	LINC01300
ENSG00000261807.2_8	0.758597	LINC02141
ENSG00000253363.7_13	0.75776	ENSG00000253363
ENSG00000274605.4_13	0.75762	PCCA-DT
ENSG00000253301.6_10	0.75708	LINC01606
ENSG00000225039.2_9	0.75678	LINC01058
ENSG00000260302.3_10	0.756345	LINC01882
ENSG00000233977.1_8	0.756291	ENSG00000233977
ENSG00000272800.3_11	0.756114	ENSG00000272800
ENSG00000280078.1_7	0.756106	ENSG00000280078
ENSG00000255931.2_11	0.754496	ENSG00000255931
ENSG00000222030.1_8	0.754435	LINC01793
ENSG00000227115.10_11	0.754231	LINC01630
ENSG00000221949.6_8	0.753894	LINC01465
ENSG00000204241.9_11	0.753713	LINC02731
ENSG00000257252.7_12	0.753575	ENSG00000257252
ENSG00000260930.2_9	0.753444	LINC01416
ENSG00000279511.1_7	0.753274	ENSG00000279511
ENSG00000275481.1_9	0.752853	ENSG00000275481
ENSG00000229613.3_11	0.752444	LINC01501
ENSG00000234155.1_9	0.752293	LINC02535
ENSG00000230102.8_18	0.752207	LINC02028
ENSG00000279881.1_7	0.752088	ENSG00000279881
ENSG00000254648.1_11	0.751701	ENSG00000254648
ENSG00000277369.2_9	0.751537	ENSG00000277369
ENSG00000274248.1_5	0.750605	ENSG00000274248
ENSG00000270066.3_8	0.750371	ENSG00000270066
ENSG00000229108.4_10	0.750189	LINC02587
ENSG00000241743.4_10	0.749633	XACT
ENSG00000260177.1_10	0.749274	ENSG00000260177
ENSG00000259663.2_12	0.749098	ISL1-DT
ENSG00000228437.5_7	0.748992	LINC02474
ENSG00000235139.2_8	0.748543	LINC03017
ENSG00000204362.6_10	0.748397	LINC02783
ENSG00000234810.4_10	0.747996	ENSG00000234810
ENSG00000251409.2_9	0.747962	ENSG00000251409
ENSG00000261026.1_8	0.747941	ENSG00000261026
ENSG00000250131.2_10	0.747898	AGA-DT
ENSG00000225790.3_10	0.747714	ENSG00000225790
ENSG00000267466.1_11	0.747248	ENSG00000267466
ENSG00000265282.1_11	0.747167	ENSG00000265282
ENSG00000279388.1_8	0.746776	ENSG00000279388
ENSG00000262188.4_10	0.746719	LINC01978
ENSG00000231681.2_12	0.746227	ENSG00000231681
ENSG00000204682.9_10	0.746097	MIR1915HG
ENSG00000257522.7_12	0.745899	ENSG00000257522
ENSG00000253593.2_10	0.745812	ENSG00000253593
ENSG00000248994.2_10	0.745673	ENSG00000248994
ENSG00000249396.2_11	0.745513	LINC02212
ENSG00000225938.3_12	0.743631	S1PR1-DT
ENSG00000214546.4_10	0.743514	ENSG00000214546
ENSG00000250230.3_10	0.743337	ENSG00000250230
ENSG00000259495.3_12	0.743328	ARNT2-DT
ENSG00000279147.1_7	0.742928	ENSG00000279147
ENSG00000260288.6_13	0.742715	ENSG00000260288
ENSG00000227712.3_12	0.742135	ENSG00000227712
ENSG00000227338.2_11	0.741631	ENSG00000227338
ENSG00000250358.7_9	0.741149	LINC02200
ENSG00000251179.1_9	0.740574	TMEM92-AS1
ENSG00000261839.1_8	0.740434	ENSG00000261839
ENSG00000249937.9_11	0.740392	LINC02223
ENSG00000258081.4_11	0.739765	ENSG00000258081
ENSG00000206028.1_10	0.739632	ENSG00000206028
ENSG00000237356.7_12	0.739617	ENSG00000237356
ENSG00000226791.9_14	0.739574	LINC02611
ENSG00000280184.2_6	0.739496	ENSG00000280184
ENSG00000272686.1_9	0.739383	WASL-DT
ENSG00000287576.1_5	0.738289	ENSG00000287576
ENSG00000253641.6_11	0.73828	LINC03022
ENSG00000251216.2_11	0.737918	ENSG00000251216
ENSG00000237429.1_8	0.737082	ENSG00000237429
ENSG00000231367.6_11	0.73702	LINC02613
ENSG00000253671.3_12	0.736869	ENSG00000253671
ENSG00000206187.4_9	0.736831	LINC02346
ENSG00000231298.8_11	0.736214	MANCR
ENSG00000235530.7_11	0.735995	TMEM11-DT
ENSG00000275897.1_8	0.735894	ENSG00000275897
ENSG00000230658.2_9	0.73585	KLHL7-DT
ENSG00000279387.1_8	0.735712	ENSG00000279387
ENSG00000231977.2_10	0.73526	ENSG00000231977
ENSG00000273143.2_11	0.735067	DUSP5-DT
ENSG00000228980.4_8	0.735034	LINC01205
ENSG00000234956.7_10	0.734687	LINC02539
ENSG00000261122.6_7	0.734464	LINC02167
ENSG00000229337.2_12	0.733325	ENSG00000229337
ENSG00000250786.4_10	0.732929	SNHG18
ENSG00000236078.2_8	0.732847	LINC01447
ENSG00000229155.2_9	0.732706	LINC02038
ENSG00000273272.2_11	0.732529	ENSG00000273272
ENSG00000262097.3_11	0.731624	LINC02185
ENSG00000279561.3_9	0.731426	ENSG00000279561
ENSG00000280350.1_8	0.731409	LINC01726
ENSG00000277693.2_11	0.731138	ENSG00000277693
ENSG00000249464.8_11	0.731035	LINC01091
ENSG00000250198.5_11	0.730852	LINC02199
ENSG00000260426.1_8	0.73073	ENSG00000260426
ENSG00000247157.7_8	0.730693	LINC01252
ENSG00000267719.1_9	0.730365	LINC02078
ENSG00000272077.1_8	0.730225	ENSG00000272077
ENSG00000230415.1_8	0.730006	LINC01786
ENSG00000248473.2_9	0.729766	LINC01962
ENSG00000205086.8_11	0.729706	LINC02898
ENSG00000214691.9_8	0.729667	LINC01913
ENSG00000260949.1_8	0.7294	ENSG00000260949
ENSG00000231990.2_10	0.729071	ENSG00000231990
ENSG00000279273.1_7	0.729011	ENSG00000279273
ENSG00000273117.1_6	0.728892	INSIG1-DT
ENSG00000234694.2_11	0.728294	CDC20-DT
ENSG00000231327.3_10	0.72814	LINC01816
ENSG00000231113.2_11	0.728034	LINC02976
ENSG00000260071.2_10	0.727947	ENSG00000260071
ENSG00000267390.3_9	0.727852	KDSR-DT
ENSG00000261758.1_7	0.727771	STAG1-DT
ENSG00000273723.2_9	0.727693	SUGT1-DT
ENSG00000274565.1_12	0.726692	ENSG00000274565
ENSG00000238755.3_9	0.726465	LINC02006
ENSG00000258867.8_12	0.726281	HISLA
ENSG00000240476.1_7	0.72623	LINC00973
ENSG00000232084.5_6	0.725354	LINC01104
ENSG00000253704.4_12	0.725345	VIRMA-DT
ENSG00000270547.6_9	0.725317	LINC01235
ENSG00000251321.1_6	0.725219	PCAT4
ENSG00000227740.2_11	0.724967	LINC02803
ENSG00000232648.4_12	0.724887	ING2-DT
ENSG00000232121.1_10	0.724746	ENSG00000232121
ENSG00000249131.2_9	0.724702	PSD2-AS1
ENSG00000279411.1_7	0.724494	ENSG00000279411
ENSG00000181908.5_10	0.724413	LINC02724
ENSG00000253965.3_11	0.724401	ENSG00000253965
ENSG00000273113.1_8	0.724393	ENSG00000273113
ENSG00000259772.8_13	0.724124	LINC03034
ENSG00000189238.6_9	0.724056	LINC00943
ENSG00000227438.1_10	0.72381	COL6A2-DT
ENSG00000238005.5_13	0.723437	LNCATV
ENSG00000245556.5_11	0.723382	SCAMP1-AS1
ENSG00000280070.1_7	0.723299	ENSG00000280070
ENSG00000235091.2_11	0.723271	ENSG00000235091
ENSG00000231422.2_8	0.722928	LINC01516
ENSG00000259953.2_12	0.722865	LINC02977
ENSG00000261770.1_11	0.721651	ENSG00000261770
ENSG00000273812.3_13	0.721456	LINC02970
ENSG00000253554.7_11	0.721424	LINC01414
ENSG00000205334.4_10	0.721347	LINC01460
ENSG00000230736.2_9	0.720925	ENSG00000230736
ENSG00000261159.1_8	0.720918	ENSG00000261159
ENSG00000272970.5_11	0.720857	ENSG00000272970
ENSG00000256802.3_9	0.720551	ENSG00000256802
ENSG00000230628.1_10	0.720247	ENSG00000230628
ENSG00000267339.8_11	0.720233	LINC00906
ENSG00000248319.4_13	0.719957	LINC02275
ENSG00000232233.1_8	0.719922	LINC02043
ENSG00000231107.2_10	0.719516	LINC01508
ENSG00000241288.8_13	0.719449	LINC02614
ENSG00000198106.8_10	0.719383	ENSG00000198106
ENSG00000221990.5_7	0.719003	EXOC3-AS1
ENSG00000278989.1_7	0.718606	ENSG00000278989
ENSG00000250072.8_11	0.718168	SH3TC2-DT
ENSG00000175170.16_11	0.718075	FAM182B
ENSG00000278895.1_7	0.717179	ENSG00000278895
ENSG00000280418.1_8	0.717078	ENSG00000280418
ENSG00000232310.10_13	0.716806	LINC03002
ENSG00000250509.2_11	0.716753	ENSG00000250509
ENSG00000224406.6_9	0.716616	LINC02052
ENSG00000235366.3_11	0.716609	LINC01055
ENSG00000248837.7_11	0.716207	ENSG00000248837
ENSG00000255966.1_10	0.715523	GAPDH-DT
ENSG00000227964.1_8	0.715474	LINC01429
ENSG00000279143.1_5	0.71525	ENSG00000279143
ENSG00000226465.5_11	0.71505	ENSG00000226465
ENSG00000254275.6_8	0.71482	LINC00824
ENSG00000248810.4_12	0.714283	LINC02432
ENSG00000226900.2_12	0.7139	ENSG00000226900
ENSG00000268926.3_10	0.71382	ENSG00000268926
ENSG00000261003.1_8	0.713672	ENSG00000261003
ENSG00000279063.1_7	0.713639	ENSG00000279063
ENSG00000276272.1_8	0.713096	ENSG00000276272
ENSG00000197332.9_12	0.712588	ENSG00000197332
ENSG00000272523.2_7	0.712285	LINC01023
ENSG00000279853.1_8	0.712268	ENSG00000279853
ENSG00000250284.3_10	0.711798	ENSG00000250284
ENSG00000261572.2_9	0.711654	ENSG00000261572
ENSG00000253762.2_10	0.710903	ENSG00000253762
ENSG00000267521.1_11	0.709417	ENSG00000267521
ENSG00000276071.1_10	0.709194	ENSG00000276071
ENSG00000213373.7_9	0.70917	LINC00671
ENSG00000229976.2_10	0.708873	ENSG00000229976
ENSG00000278876.1_7	0.70846	ENSG00000278876
ENSG00000279261.2_9	0.707736	LINC02961
ENSG00000280083.1_7	0.707709	ENSG00000280083
ENSG00000261275.1_8	0.707596	ENSG00000261275
ENSG00000253844.2_9	0.706744	ENSG00000253844
ENSG00000248431.2_7	0.706513	ENSG00000248431
ENSG00000279640.1_7	0.706268	ENSG00000279640
ENSG00000214803.3_10	0.706179	ENSG00000214803
ENSG00000237923.2_10	0.706145	LINC02570
ENSG00000260019.2_9	0.705826	LINC01992
ENSG00000280344.1_7	0.705741	ENSG00000280344
ENSG00000230131.6_10	0.705426	LINC02641
ENSG00000279708.1_7	0.705199	ENSG00000279708
ENSG00000256258.1_10	0.705022	ENSG00000256258
ENSG00000234476.5_14	0.704536	LINC02765
ENSG00000103472.10_7	0.704239	RRN3P2
ENSG00000203635.2_10	0.70388	ENSG00000203635
ENSG00000229743.6_13	0.703805	LINC01159
ENSG00000271966.1_7	0.703798	ARFGEF1-DT
ENSG00000236289.4_9	0.703746	GACAT3
ENSG00000258018.2_9	0.702923	LINC02457
ENSG00000230943.4_11	0.702905	LINC02541
ENSG00000228801.8_12	0.701934	PCMTD1-DT
ENSG00000244215.2_9	0.70188	LINC02016
ENSG00000279259.1_9	0.701282	ENSG00000279259
ENSG00000234177.5_10	0.700997	LINC01114
ENSG00000253279.6_9	0.700837	LINC02209
ENSG00000234840.2_9	0.70068	LINC01239
ENSG00000205037.2_10	0.700568	ENSG00000205037
ENSG00000272097.2_10	0.700548	TMEM14B-DT
ENSG00000228888.1_10	0.700512	LINC01428
ENSG00000280214.1_8	0.699709	ENSG00000280214
ENSG00000279778.1_7	0.699287	ENSG00000279778
ENSG00000232065.2_10	0.699047	LINC01063
ENSG00000227297.1_11	0.699005	ENSG00000227297
ENSG00000228162.2_9	0.698556	ENSG00000228162
ENSG00000253508.1_10	0.698515	ENSG00000253508
ENSG00000262585.1_8	0.698341	LINC01979
ENSG00000259702.3_11	0.698029	ENSG00000259702
ENSG00000258499.1_10	0.697897	LINC02287
ENSG00000276529.1_8	0.696753	ENSG00000276529
ENSG00000272808.4_11	0.696496	GCAWKR
ENSG00000228065.13_16	0.696277	LINC01515
ENSG00000271862.1_8	0.696223	ENSG00000271862
ENSG00000262202.4_10	0.696153	ENSG00000262202
ENSG00000267443.2_7	0.696103	ENSG00000267443
ENSG00000250343.1_9	0.696041	STK32A-AS1
ENSG00000227082.3_11	0.695595	LINC02798
ENSG00000260317.1_9	0.695173	LINC02986
ENSG00000231574.7_10	0.695114	LINC02015
ENSG00000265055.2_11	0.695091	ENSG00000265055
ENSG00000176515.1_8	0.694908	ENSG00000176515
ENSG00000259737.7_11	0.694774	ENSG00000259737
ENSG00000237491.10_14	0.694738	LINC01409
ENSG00000267506.7_11	0.694516	ENSG00000267506
ENSG00000249816.8_11	0.693255	LINC00964
ENSG00000279771.1_8	0.692805	ENSG00000279771
ENSG00000235314.1_6	0.692572	LINC00957
ENSG00000253871.2_11	0.692449	ENSG00000253871
ENSG00000263958.4_11	0.692146	NETO1-DT
ENSG00000274461.2_11	0.692001	LINC02930
ENSG00000279149.1_7	0.69165	ENSG00000279149
ENSG00000186235.12_13	0.691424	LINC02610
ENSG00000260163.1_8	0.691347	ENSG00000260163
ENSG00000253633.2_12	0.690995	LINC03047
ENSG00000224687.2_9	0.690907	RASAL2-AS1
ENSG00000186493.14_9	0.690681	IRX2-DT
ENSG00000271736.2_11	0.690111	LINC02772
ENSG00000235665.6_11	0.689853	LINC00298
ENSG00000234390.4_9	0.689692	USP27X-DT
ENSG00000238099.3_9	0.689641	LINC01625
ENSG00000255363.3_12	0.689229	LINC02757
ENSG00000226542.1_10	0.688302	ENSG00000226542
ENSG00000205740.2_10	0.688165	ENSG00000205740
ENSG00000224805.2_9	0.688129	LINC00853
ENSG00000254620.1_9	0.68793	ENSG00000254620
ENSG00000273824.1_9	0.687696	ENSG00000273824
ENSG00000253408.6_10	0.687685	IKBKB-DT
ENSG00000231535.8_10	0.687245	LINC00278
ENSG00000271755.1_8	0.687114	ENSG00000271755
ENSG00000236908.2_8	0.687097	LINC02827
ENSG00000233654.2_11	0.687066	NEMP2-DT
ENSG00000185433.11_11	0.686895	LINC00158
ENSG00000259416.2_10	0.68681	LINC02883
ENSG00000279193.1_7	0.686732	ENSG00000279193
ENSG00000254337.2_11	0.686386	ENSG00000254337
ENSG00000256193.6_8	0.686197	LINC00507
ENSG00000251323.3_11	0.686005	LINC02728
ENSG00000229236.3_8	0.68596	TTTY10
ENSG00000223935.3_10	0.685782	LGALSL-DT
ENSG00000275383.1_9	0.685301	ENSG00000275383
ENSG00000278743.2_4	0.684848	ENSG00000278743
ENSG00000216560.4_8	0.684625	LINC00955
ENSG00000230366.9_7	0.684625	DSCR9
ENSG00000233431.1_7	0.684493	LINC02596
ENSG00000182165.20_9	0.684254	TP53TG1
ENSG00000254081.2_9	0.684147	LINC01299
ENSG00000260563.3_8	0.68345	ENSG00000260563
ENSG00000260193.1_10	0.682985	LINC02846
ENSG00000277151.1_8	0.682422	ENSG00000277151
ENSG00000262801.6_8	0.68223	ENSG00000262801
ENSG00000261829.1_8	0.682066	ENSG00000261829
ENSG00000255135.5_12	0.682002	EMSY-DT
ENSG00000289103.2_2	0.681838	ENSG00000289103
ENSG00000230923.2_9	0.681689	LINC00309
ENSG00000251169.3_9	0.68157	LINC01843
ENSG00000249335.5_14	0.680794	ENSG00000249335
ENSG00000250326.2_11	0.680647	USP38-DT
ENSG00000261502.4_13	0.680612	ENSG00000261502
ENSG00000232046.7_8	0.680481	LINC01798
ENSG00000229370.1_8	0.679753	ENSG00000229370
ENSG00000270933.1_8	0.67939	ENSG00000270933
ENSG00000235263.1_10	0.679303	ENSG00000235263
ENSG00000237484.7_9	0.678966	LINC01684
ENSG00000225857.5_8	0.678863	LINC02816
ENSG00000261241.8_10	0.678438	LINC02128
ENSG00000267778.1_9	0.678387	CBARP-DT
ENSG00000267475.3_13	0.678268	NUDT19-DT
ENSG00000231156.1_7	0.678254	ENSG00000231156
ENSG00000253608.2_11	0.677851	ENSG00000253608
ENSG00000270321.2_11	0.677727	ENSG00000270321
ENSG00000254813.5_11	0.677662	LINC03019
ENSG00000275212.3_10	0.677568	LINC02826
ENSG00000264345.2_9	0.677111	LINC01894
ENSG00000266278.1_8	0.676841	LINC01910
ENSG00000272682.1_11	0.676442	ENSG00000272682
ENSG00000260254.1_8	0.676195	ENSG00000260254
ENSG00000267243.6_12	0.675326	ENSG00000267243
ENSG00000221845.4_5	0.675273	LINC02902
ENSG00000259459.6_9	0.675059	LINC02568
ENSG00000272425.1_8	0.674646	ENSG00000272425
ENSG00000238276.7_11	0.674605	LINC02944
ENSG00000289740.1_1	0.674521	TALAM1
ENSG00000205056.9_11	0.674258	LINC02397
ENSG00000260402.1_11	0.673868	ENSG00000260402
ENSG00000228592.2_10	0.673446	D21S2088E
ENSG00000253138.5_6	0.673443	LINC00967
ENSG00000205106.5_9	0.673166	LINC02716
ENSG00000235885.8_16	0.673037	LINC01828
ENSG00000273356.1_8	0.672992	LINC02019
ENSG00000254291.1_8	0.672984	ENSG00000254291
ENSG00000266821.1_8	0.672947	ENSG00000266821
ENSG00000273018.7_12	0.672563	FAM106A
ENSG00000260670.1_8	0.672441	ENSG00000260670
ENSG00000230133.2_8	0.672407	LINC01721
ENSG00000272092.1_8	0.671985	ENSG00000272092
ENSG00000233124.2_9	0.670894	LINC00456
ENSG00000226320.6_9	0.670835	LINC01811
ENSG00000237166.4_11	0.670499	LINC01792
ENSG00000255087.6_12	0.67039	ENSG00000255087
ENSG00000259920.1_8	0.67015	ENSG00000259920
ENSG00000165511.6_9	0.669928	ZNF22-AS1
ENSG00000224592.5_8	0.669603	MIR3659HG
ENSG00000275491.1_7	0.669562	LINC01730
ENSG00000203620.2_11	0.669363	ENSG00000203620
ENSG00000233420.2_12	0.669345	ENSG00000233420
ENSG00000227764.2_10	0.669046	NTRAS
ENSG00000231131.10_12	0.668791	LNCAROD
ENSG00000279315.1_7	0.668676	ENSG00000279315
ENSG00000248307.6_12	0.66834	LINC00616
ENSG00000242440.2_8	0.668337	LINC02046
ENSG00000234139.6_13	0.66792	ENSG00000234139
ENSG00000271119.1_9	0.667477	ENSG00000271119
ENSG00000267337.2_10	0.667467	LINC01478
ENSG00000236544.1_11	0.667315	EN2-DT
ENSG00000249699.1_7	0.667224	LINC02261
ENSG00000280217.1_7	0.666611	ENSG00000280217
ENSG00000271788.1_8	0.666472	ENSG00000271788
ENSG00000253434.8_10	0.666354	LINC02237
ENSG00000223486.1_7	0.666346	ENSG00000223486
ENSG00000254162.1_10	0.666275	ENSG00000254162
ENSG00000205837.7_9	0.666261	LINC00487
ENSG00000228889.9_12	0.666089	UBAC2-AS1
ENSG00000276778.1_9	0.665971	LINC02227
ENSG00000226808.3_9	0.665628	LINC00840
ENSG00000274828.2_10	0.664163	ENSG00000274828
ENSG00000229109.2_11	0.661602	FRMD3-AS1
ENSG00000225931.3_9	0.661388	ENSG00000225931
ENSG00000230990.2_11	0.661001	ENSG00000230990
ENSG00000279601.1_7	0.660862	ENSG00000279601
ENSG00000236532.6_9	0.660574	LINC01695
ENSG00000267666.2_11	0.659943	ENSG00000267666
ENSG00000276814.1_10	0.659037	ENSG00000276814
ENSG00000226921.7_12	0.658995	LINC00454
ENSG00000260641.2_9	0.658638	TSPAN5-DT
ENSG00000232555.2_7	0.658581	ENSG00000232555
ENSG00000237797.3_12	0.658556	MACORIS
ENSG00000220256.4_8	0.658381	ENSG00000220256
ENSG00000260496.3_10	0.658174	ENSG00000260496
ENSG00000231426.7_9	0.657911	FILNC1
ENSG00000258476.7_10	0.657614	LINC02207
ENSG00000264735.1_8	0.657612	ENSG00000264735
ENSG00000253295.2_11	0.6576	ENSG00000253295
ENSG00000244459.4_12	0.657484	ENSG00000244459
ENSG00000224481.4_10	0.65677	ENSG00000224481
ENSG00000251533.2_8	0.656717	LINC00605
ENSG00000261437.1_7	0.656416	LINC02894
ENSG00000267651.1_10	0.656368	ENSG00000267651
ENSG00000235023.1_10	0.656221	ENSG00000235023
ENSG00000258913.2_9	0.656192	LINC02691
ENSG00000235601.1_6	0.656097	BARX1-DT
ENSG00000250994.3_6	0.655786	ENSG00000250994
ENSG00000234944.1_8	0.655579	LINC02623
ENSG00000227555.1_8	0.655574	MIR4290HG
ENSG00000272549.1_9	0.655335	LINC02538
ENSG00000236651.1_8	0.654853	DLX2-DT
ENSG00000204283.4_9	0.654268	LINC01973
ENSG00000256073.4_9	0.653974	URB1-AS1
ENSG00000251408.1_9	0.653855	ENSG00000251408
ENSG00000273100.1_10	0.652744	ENSG00000273100
ENSG00000280099.1_7	0.652665	ENSG00000280099
ENSG00000236268.6_9	0.652626	LINC01361
ENSG00000229066.2_11	0.651733	ENSG00000229066
ENSG00000237595.7_13	0.651643	LINC01275
ENSG00000259471.1_6	0.651131	LINC01169
ENSG00000248131.6_9	0.65074	LINC01194
ENSG00000254319.6_12	0.650564	LINC03021
ENSG00000224187.1_8	0.650348	LINC01991
ENSG00000280423.1_7	0.650065	ENSG00000280423
ENSG00000261018.1_10	0.649983	ENSG00000261018
ENSG00000279243.3_11	0.649895	LINC02736
ENSG00000279796.1_7	0.649395	ENSG00000279796
ENSG00000254854.1_8	0.649259	NECTIN1-DT
ENSG00000260951.2_12	0.649248	ENSG00000260951
ENSG00000238217.7_9	0.64887	LINC01877
ENSG00000223382.6_11	0.648847	LINC01778
ENSG00000227544.10_15	0.648515	LINC03013
ENSG00000228528.2_8	0.64845	ENSG00000228528
ENSG00000267259.1_7	0.647902	ERVE-1
ENSG00000289140.1_1	0.646468	ENSG00000289140
ENSG00000257634.1_8	0.646257	ENSG00000257634
ENSG00000224819.2_7	0.645983	ENSG00000224819
ENSG00000278254.4_11	0.645747	ENSG00000278254
ENSG00000254859.1_11	0.645709	ENSG00000254859
ENSG00000271590.1_9	0.645422	ENSG00000271590
ENSG00000225087.2_11	0.644983	ENSG00000225087
ENSG00000229649.1_9	0.644895	LINC02681
ENSG00000240423.3_7	0.644576	LINC00636
ENSG00000279072.1_14	0.644542	ENSG00000279072
ENSG00000227047.1_10	0.644401	ENSG00000227047
ENSG00000237667.7_9	0.644304	LINC01115
ENSG00000250075.7_12	0.644221	ENSG00000250075
ENSG00000256146.1_9	0.644175	ENSG00000256146
ENSG00000253746.1_10	0.64364	ENSG00000253746
ENSG00000229671.3_8	0.643543	LINC01150
ENSG00000254111.3_10	0.643356	ENSG00000254111
ENSG00000231249.3_11	0.642914	ITPR1-DT
ENSG00000229051.2_8	0.642779	LINC01788
ENSG00000250590.6_10	0.642465	LINC02492
ENSG00000206129.4_12	0.642384	ENSG00000206129
ENSG00000254202.2_10	0.64238	ENSG00000254202
ENSG00000238042.5_9	0.641935	LINC02257
ENSG00000242611.2_11	0.641565	ENSG00000242611
ENSG00000264243.1_8	0.641129	ENSG00000264243
ENSG00000271850.2_9	0.641121	LINC02343
ENSG00000226409.3_12	0.640466	ENSG00000226409
ENSG00000279140.1_7	0.640102	ENSG00000279140
ENSG00000263667.4_13	0.640027	ENSG00000263667
ENSG00000235140.2_10	0.639634	ENSG00000235140
ENSG00000287263.3_6	0.639011	ENSG00000287263
ENSG00000258053.1_11	0.638584	ENSG00000258053
ENSG00000251637.6_10	0.638568	LINC02754
ENSG00000279091.1_8	0.638079	ENSG00000279091
ENSG00000261798.1_9	0.637908	ENSG00000261798
ENSG00000242880.2_11	0.637807	ENSG00000242880
ENSG00000248973.3_13	0.637737	ENSG00000248973
ENSG00000223356.1_10	0.637661	ENSG00000223356
ENSG00000229563.7_8	0.637371	LINC01204
ENSG00000260805.1	0.637241	RP11-61J19.4
ENSG00000256321.6_12	0.637193	ENSG00000256321
ENSG00000249803.6_10	0.6368	ENSG00000249803
ENSG00000260850.4_12	0.636724	ENSG00000260850
ENSG00000219445.2_10	0.636703	ENSG00000219445
ENSG00000253314.7_10	0.636665	LINC00293
ENSG00000272221.1_10	0.636331	ENSG00000272221
ENSG00000261683.2_10	0.636248	LINC00838
ENSG00000265799.1_10	0.636002	ENSG00000265799
ENSG00000236760.1_10	0.635202	ENSG00000236760
ENSG00000254486.1_7	0.635158	LINC02547
ENSG00000260589.1_8	0.634395	STAM-DT
ENSG00000257869.1_8	0.634189	ENSG00000257869
ENSG00000224965.1_10	0.634097	KCNC4-DT
ENSG00000267275.1_11	0.633731	KLF2-DT
ENSG00000253220.2_10	0.633596	ENSG00000253220
ENSG00000226005.6_12	0.633502	LINC02660
ENSG00000279770.1_5	0.632967	LINC00552
ENSG00000255595.5_12	0.632419	ENSG00000255595
ENSG00000259831.1_4	0.632407	LINC00567
ENSG00000259704.3_10	0.63138	ENSG00000259704
ENSG00000256955.2_10	0.631007	ENSG00000256955
ENSG00000261044.1_8	0.630951	ENSG00000261044
ENSG00000226043.2_10	0.630869	ENSG00000226043
ENSG00000248859.2_8	0.63066	LINC01574
ENSG00000231754.4_13	0.629404	ENSG00000231754
ENSG00000267391.7_12	0.629159	MIR122HG
ENSG00000253658.6_10	0.629001	LINC01592
ENSG00000279026.1_7	0.628572	ENSG00000279026
ENSG00000280032.1_7	0.628565	ENSG00000280032
ENSG00000238107.1_10	0.627654	LINC02806
ENSG00000238058.2_12	0.62764	CAMSAP1-DT
ENSG00000280220.1_7	0.627272	ENSG00000280220
ENSG00000279368.1_7	0.626863	ENSG00000279368
ENSG00000222022.1_7	0.626749	ENSG00000222022
ENSG00000233714.1_8	0.626432	ENSG00000233714
ENSG00000226266.8_13	0.625096	ENSG00000226266
ENSG00000272456.1_8	0.624841	ENSG00000272456
ENSG00000255983.1_8	0.624353	ENSG00000255983
ENSG00000260455.2_9	0.62392	NBAT1
ENSG00000258483.4_10	0.623739	LINC02251
ENSG00000253414.4_12	0.623402	LINC01605
ENSG00000242042.1_10	0.623303	LINC01743
ENSG00000230952.1_9	0.623115	LINC03037
ENSG00000125804.14_6	0.623008	FAM182A
ENSG00000223704.2_9	0.622795	LINC01422
ENSG00000232153.3_11	0.622746	ENSG00000232153
ENSG00000272989.1_6	0.622161	LINC02012
ENSG00000259943.2_11	0.621992	ZMPSTE24-DT
ENSG00000247735.2_8	0.621918	KCTD13-DT
ENSG00000232936.6_11	0.621462	PANK1-AS1
ENSG00000234056.3_10	0.620962	LINC00463
ENSG00000267287.1_8	0.620709	ENSG00000267287
ENSG00000267465.7_12	0.620382	THEG5
ENSG00000267069.3_9	0.619322	ENSG00000267069
ENSG00000245685.9_12	0.619252	FRG1-DT
ENSG00000277938.1_10	0.618938	ENSG00000277938
ENSG00000189419.8_9	0.618839	SPATA41
ENSG00000251226.2_11	0.618753	LINC02714
ENSG00000251611.1_10	0.618672	FHIP1A-DT
ENSG00000235097.1_8	0.617908	LINC00330
ENSG00000203601.3_9	0.617751	LINC00970
ENSG00000281852.1_4	0.617649	LINC00891
ENSG00000262714.1_10	0.617599	ENSG00000262714
ENSG00000261012.2_10	0.617061	ENSG00000261012
ENSG00000276851.1_8	0.61688	ENSG00000276851
ENSG00000224609.8_17	0.616397	FGGY-DT
ENSG00000272825.1_8	0.616314	ENSG00000272825
ENSG00000267053.9_12	0.616282	ENSG00000267053
ENSG00000231421.8_11	0.615639	ENSG00000231421
ENSG00000264016.3_13	0.61552	ENSG00000264016
ENSG00000260777.2_9	0.615033	ENSG00000260777
ENSG00000235180.1_8	0.614998	LINC00601
ENSG00000233290.4_12	0.614876	ENSG00000233290
ENSG00000279525.1_7	0.613807	ENSG00000279525
ENSG00000254777.5_8	0.613796	ENSG00000254777
ENSG00000274902.1_11	0.613794	ENSG00000274902
ENSG00000272121.1_8	0.61379	ENSG00000272121
ENSG00000233967.7_10	0.613146	ENSG00000233967
ENSG00000203585.4_9	0.612995	LINC02408
ENSG00000279965.1_9	0.612752	LINC03032
ENSG00000267101.7_11	0.612406	ENSG00000267101
ENSG00000257137.7_10	0.612236	LINC02874
ENSG00000275846.1_8	0.612133	ENSG00000275846
ENSG00000280639.1_8	0.611514	LINC02204
ENSG00000237310.3_9	0.611426	LINC03011
ENSG00000279663.3_4	0.61123	ENSG00000279663
ENSG00000267095.1_10	0.610431	ENSG00000267095
ENSG00000250643.1_10	0.610405	ENSG00000250643
ENSG00000260018.2_9	0.610002	MBTPS1-DT
ENSG00000205325.4_10	0.60971	ENSG00000205325
ENSG00000257986.3_10	0.60958	LINC02306
ENSG00000257654.1_8	0.609362	ENSG00000257654
ENSG00000233559.2_8	0.608952	LINC00513
ENSG00000280119.1_12	0.60889	ENSG00000280119
ENSG00000233208.6_8	0.608809	LINC00642
ENSG00000270361.1_10	0.608722	ENSG00000270361
ENSG00000245468.5_12	0.608568	LINC02447
ENSG00000230746.4_9	0.608455	ENSG00000230746
ENSG00000273289.1_8	0.608435	ENSG00000273289
ENSG00000180861.9_9	0.608286	LINC01559
ENSG00000272692.2_11	0.607994	ENSG00000272692
ENSG00000243321.3_8	0.607792	LINC01998
ENSG00000255121.2_12	0.607392	CENATAC-DT
ENSG00000224968.4_10	0.607199	LINC01645
ENSG00000269842.5_9	0.607071	ENSG00000269842
ENSG00000259754.2_11	0.606894	ENSG00000259754
ENSG00000279791.1_3	0.606306	ENSG00000279791
ENSG00000267073.1_5	0.60616	ENSG00000267073
ENSG00000224817.2_12	0.606052	LINC03046
ENSG00000230555.2_10	0.605655	LINC02916
ENSG00000215244.4_11	0.605523	LINC02649
ENSG00000271579.1_8	0.605388	ENSG00000271579
ENSG00000266913.1_8	0.605302	LINC01841
ENSG00000229876.1_6	0.604468	CASC20
ENSG00000279725.1_7	0.603932	ENSG00000279725
ENSG00000285100.1_5	0.60327	ENSG00000285100
ENSG00000227308.2_11	0.603058	LINC02832
ENSG00000272853.2_9	0.602854	SUV39H2-DT
ENSG00000275763.3_8	0.602426	ZNF516-DT
ENSG00000243795.1_8	0.602186	LINC02044
ENSG00000279254.1_7	0.602178	ENSG00000279254
ENSG00000260394.2_11	0.602033	STUB1-DT
ENSG00000260273.2_9	0.601859	ENSG00000260273
ENSG00000232721.3_10	0.601361	ENSG00000232721
ENSG00000270164.3_10	0.601343	LINC01480
ENSG00000245522.2_11	0.600619	LINC02709
ENSG00000225768.1_10	0.60043	LINC02620
ENSG00000258593.2_10	0.60039	ENSG00000258593
ENSG00000226308.2_11	0.600199	ENSG00000226308
ENSG00000280048.1_8	0.600075	ENSG00000280048
ENSG00000255479.1_11	0.599533	ENSG00000255479
ENSG00000260422.1_8	0.599449	ENSG00000260422
ENSG00000279489.1_7	0.599388	ENSG00000279489
ENSG00000233791.7_12	0.598926	BTG2-DT
ENSG00000253616.5_10	0.598846	ENSG00000253616
ENSG00000228295.2_8	0.598517	LINC00392
ENSG00000266290.1_9	0.598342	DYNLL2-DT
ENSG00000279138.1_7	0.598269	ENSG00000279138
ENSG00000168367.11_10	0.598139	LINC00917
ENSG00000248103.1_10	0.597247	ENSG00000248103
ENSG00000281128.2_8	0.597198	PTENP1-AS
ENSG00000273145.1_8	0.59704	ENSG00000273145
ENSG00000251532.1_10	0.596988	ENSG00000251532
ENSG00000259828.1_8	0.596549	ENSG00000259828
ENSG00000260676.5_7	0.596529	LINC01541
ENSG00000288919.1_1	0.596318	ENSG00000288919
ENSG00000261251.1_7	0.596289	EFCAB6-DT
ENSG00000259685.3_9	0.595988	IDH2-DT
ENSG00000242268.3_8	0.595943	LINC02082
ENSG00000181798.4_9	0.595721	LINC00471
ENSG00000254226.6_8	0.595477	LINC01933
ENSG00000225982.1_8	0.595187	ENSG00000225982
ENSG00000225226.2_9	0.595079	LINC01795
ENSG00000244310.2_10	0.595007	ENSG00000244310
ENSG00000279349.1_7	0.5945	ENSG00000279349
ENSG00000259448.3_9	0.594065	LINC02352
ENSG00000260025.2_9	0.59395	CRIM1-DT
ENSG00000267364.4_11	0.593684	ENSG00000267364
ENSG00000278890.1_8	0.593528	ENSG00000278890
ENSG00000263612.1_8	0.593261	ENSG00000263612
ENSG00000275016.5_10	0.59292	ENSG00000275016
ENSG00000257958.1_8	0.592819	ENSG00000257958
ENSG00000260239.2_10	0.592766	LINC02533
ENSG00000266923.1_11	0.59263	ENSG00000266923
ENSG00000225708.6_11	0.592481	ENSG00000225708
ENSG00000231527.7_10	0.592388	FAM27C
ENSG00000234182.2_10	0.59219	ENSG00000234182
ENSG00000237626.2_11	0.592051	ENSG00000237626
ENSG00000253821.2_10	0.591994	ENSG00000253821
ENSG00000279393.2_8	0.591765	ENSG00000279393
ENSG00000231698.3_10	0.591621	ENSG00000231698
ENSG00000254739.1_8	0.591553	ENSG00000254739
ENSG00000265542.5_10	0.59111	ENSG00000265542
ENSG00000274833.1_8	0.590999	ENSG00000274833
ENSG00000279894.1_7	0.589905	ENSG00000279894
ENSG00000279024.1_7	0.589748	ENSG00000279024
ENSG00000231718.1_9	0.589194	LINC02789
ENSG00000270972.1_9	0.588984	ENSG00000270972
ENSG00000223729.1_10	0.588188	LINC02247
ENSG00000234754.2_11	0.588187	LINC02817
ENSG00000236372.1_10	0.587739	ENSG00000236372
ENSG00000178248.11_10	0.587692	FAM230I
ENSG00000270019.2_9	0.587519	ENSG00000270019
ENSG00000257259.3_10	0.58713	LINC02388
ENSG00000249413.2_10	0.587105	ENSG00000249413
ENSG00000225411.3_11	0.587104	ENSG00000225411
ENSG00000271167.1_7	0.58692	LINC01109
ENSG00000261610.1_5	0.586507	ENSG00000261610
ENSG00000257893.3_9	0.586504	LINC02404
ENSG00000273456.2_10	0.586472	ENSG00000273456
ENSG00000250274.2_10	0.585849	ENSG00000250274
ENSG00000266835.7_9	0.585845	GAPLINC
ENSG00000259826.1_8	0.585482	CDK13-DT
ENSG00000235070.3_10	0.585395	ENSG00000235070
ENSG00000247011.3_11	0.585277	ENSG00000247011
ENSG00000230552.6_12	0.585033	ENSG00000230552
ENSG00000228140.2_12	0.584844	EFHD2-AS1
ENSG00000215841.4_10	0.58471	ENSG00000215841
ENSG00000237643.3_12	0.584539	LINC01610
ENSG00000260231.2_9	0.583842	KDM7A-DT
ENSG00000280107.1_7	0.583009	ENSG00000280107
ENSG00000249125.2_11	0.582918	ENSG00000249125
ENSG00000233154.6_10	0.582721	LINC01762
ENSG00000241469.9_18	0.582705	LINC00635
ENSG00000275512.1_10	0.582534	ENSG00000275512
ENSG00000281591.1_5	0.582531	DBET
ENSG00000285108.1_7	0.581967	ENSG00000285108
ENSG00000267498.2_9	0.581251	UQCRFS1-DT
ENSG00000228120.2_10	0.580588	ENSG00000228120
ENSG00000224514.3_10	0.580518	LINC00620
ENSG00000259097.3_12	0.580218	ENSG00000259097
ENSG00000279127.1_7	0.580175	ENSG00000279127
ENSG00000285967.1_6	0.579974	NIPBL-DT
ENSG00000261168.1_8	0.579948	ENSG00000261168
ENSG00000250039.4_10	0.579398	ENSG00000250039
ENSG00000227007.1_8	0.579251	LINC01247
ENSG00000258844.2_10	0.579196	ENSG00000258844
ENSG00000225334.3_11	0.579052	LINC02813
ENSG00000253614.1_8	0.578912	ENSG00000253614
ENSG00000247970.3_10	0.57879	ENSG00000247970
ENSG00000263257.3_11	0.578222	ENSG00000263257
ENSG00000258910.3_9	0.578189	LINC01956
ENSG00000267413.1_8	0.577928	LINC01901
ENSG00000240541.3_9	0.577543	TM4SF1-AS1
ENSG00000278908.1_9	0.577505	ENSG00000278908
ENSG00000258077.2_12	0.576967	ENSG00000258077
ENSG00000268751.2_9	0.576808	SCGB1B2P
ENSG00000271046.1_8	0.57624	ENSG00000271046
ENSG00000175772.11_9	0.575862	LINC01106
ENSG00000278998.1_3	0.575496	ENSG00000278998
ENSG00000271327.1_10	0.575459	ENSG00000271327
ENSG00000260953.1_10	0.574872	ENSG00000260953
ENSG00000279657.1_7	0.574753	ENSG00000279657
ENSG00000261889.1_8	0.574731	ENSG00000261889
ENSG00000279494.1_11	0.574052	ENSG00000279494
ENSG00000271216.2_9	0.573977	LINC01050
ENSG00000261055.1_8	0.573841	ENSG00000261055
ENSG00000249436.2_12	0.573785	LNCBRM
ENSG00000236209.1_10	0.573411	ENSG00000236209
ENSG00000229196.4_12	0.573285	LINC03008
ENSG00000258592.1_10	0.573259	ENSG00000258592
ENSG00000223342.2_11	0.573064	ENSG00000223342
ENSG00000225882.1_14	0.572024	LINC01456
ENSG00000184274.3_8	0.571701	LINC00315
ENSG00000205634.7_9	0.571586	LINC00898
ENSG00000267325.2_9	0.571585	LINC01415
ENSG00000261504.1_6	0.571015	LINC01686
ENSG00000255411.3_9	0.570497	LINC02548
ENSG00000251230.7_10	0.570199	MIR3945HG
ENSG00000227838.1_11	0.570164	CPMER
ENSG00000204603.7_9	0.569442	LINC01257
ENSG00000260572.1_10	0.569392	PPM1L-DT
ENSG00000196758.3_8	0.56888	LINC02991
ENSG00000280025.1_8	0.568753	ENSG00000280025
ENSG00000274173.1_9	0.568383	LINC02967
ENSG00000280117.1_7	0.567463	ENSG00000280117
ENSG00000230303.6_12	0.566881	ENSG00000230303
ENSG00000263574.2_10	0.566496	ENSG00000263574
ENSG00000262185.3_10	0.566473	LINC02861
ENSG00000259218.6_9	0.566324	LINC00928
ENSG00000232680.2_11	0.565894	ENSG00000232680
ENSG00000226355.2_10	0.565844	ENSG00000226355
ENSG00000280294.1_7	0.565624	ENSG00000280294
ENSG00000235725.1_8	0.565389	LINC03050
ENSG00000260912.1_8	0.565377	ENSG00000260912
ENSG00000235881.2_11	0.565197	ENSG00000235881
ENSG00000279964.1_7	0.56519	ENSG00000279964
ENSG00000280086.1_7	0.565152	ENSG00000280086
ENSG00000233521.8_12	0.565105	LINC01638
ENSG00000224718.1_8	0.565066	LINC01657
ENSG00000269086.3_13	0.564845	LINC02965
ENSG00000250259.1_8	0.564342	ENSG00000250259
ENSG00000228999.4_11	0.564065	ENSG00000228999
ENSG00000268996.3_9	0.563144	MAN1B1-DT
ENSG00000225964.6_10	0.562907	NRIR
ENSG00000270127.2_10	0.562752	ENSG00000270127
ENSG00000228350.1_7	0.562604	LINC02585
ENSG00000267665.3_11	0.562503	ENSG00000267665
ENSG00000243694.5_10	0.562221	LINC02027
ENSG00000249267.8_10	0.562007	LINC00939
ENSG00000260672.1_8	0.561813	ENSG00000260672
ENSG00000280180.1_7	0.561803	ENSG00000280180
ENSG00000224621.1_8	0.561618	ENSG00000224621
ENSG00000236052.2_9	0.561319	LINC01643
ENSG00000236366.3_11	0.56108	ENSG00000236366
ENSG00000254394.2_10	0.56095	ENSG00000254394
ENSG00000248740.8_11	0.560619	LINC02428
ENSG00000227456.9_10	0.56024	LINC00310
ENSG00000279746.1_7	0.560209	ENSG00000279746
ENSG00000260796.1_10	0.559963	ENSG00000260796
ENSG00000225156.2_10	0.559762	ENSG00000225156
ENSG00000214894.7_8	0.5593	LINC00243
ENSG00000243081.2_11	0.558907	ENSG00000243081
ENSG00000280870.3_8	0.558784	MIR325HG
ENSG00000261079.1_10	0.558268	ENSG00000261079
[truncated: 8,747 more rows]

## Sheet: SHAP importance (training)
Gene	H3K4me3_peak_width	H3K4me2_peak_width	H3K4me1_peak_width	H3K27ac_peak_width	H3K36me3_peak_width	H3K9ac_peak_width	H3K27me3_peak_width	H3K9me2_peak_width	H3K9me3_peak_width	H3K79me2_peak_width	H4K20me1_peak_width	super_enhancer_percentage	promoter_hypermethylation_in_cancer	gene_body_hypermethylation_in_cancer	S50_score	log_gene_length	gene_phyloP100way_score	gene_phastCons100way_score	exon_phyloP100way_score	exon_phastCons100way_score	gene_GC_content	exon_GC_content	SINE_number_per_kb	LINE_number_per_kb	LTR_number_per_kb	Satellite_number_per_kb	location_in_CDT	k-mer	Gene_expression_logFC	tissue_specificity	secondary_structure_MFE	secondary_structure_paired_GC_proportion	secondary_structure_paired_proportion	secondary_structure_information	screen_score	small_protein_number	small_protein_length_coverage	mRNA_centrality	miRNA_centrality	protein_centrality	exon_mutation_odds_ratio	RNAsnp_score	CADD_score	cnv
ENSG00000130600.21_12	-0.00529989	-0.00216721	0.00167382	0.0059879	0.00996791	-0.000601034	-0.00851588	0.00321345	0.00161436	0.0121244	-0.00736823	0.00715129	3.42112e-05	0.0119167	-0.00773687	0.0172164	0.0120179	-0.00671016	-0.00374719	0.014426	0.0252854	0.00448222	0.00863851	-0.00253739	-0.00584542	0	-0.00563796	0.0114597	0.288097	0.00496453	0.113912	0.0223812	0.00142849	0.00723627	0.0336575	-0.000149912	0.000458463	0.000591131	0.0134137	0.0795972	0.0127038	0.000512579	0.0371113	-0.00572551
ENSG00000177133.14_12	-0.0062916	-0.00115664	0.00402223	0.0065936	0.0108077	-0.000906399	0.030349	0.00557299	0.00346157	-0.00742643	0.0208994	0.0526253	-0.000176969	0.0126498	0.00105448	-0.00789457	0.0203967	-0.0102238	0.0226966	0.00687828	0.0274144	0.00540621	0.00542434	-0.00122153	-0.00690175	0	0.00998263	0.0128324	0.119232	0.0457414	0.114962	0.0205362	0.00831433	0.00800127	-0.00178336	-0.000365901	0.000434553	0.0103957	0.0563255	0.0657752	0.0191779	0.00283467	0.0205068	-0.00602827
ENSG00000196668.4_7	-0.00724816	0.00410819	0.0067808	0.0105776	-0.000205667	0.00937442	0.00791062	0.00171453	0.00337541	-0.00615053	-0.0028321	0.00529539	-0.00145064	0.0119901	-0.0023158	0.0244833	0.00789227	0.013309	-0.00445688	0.020607	-0.00183974	0.00185939	-0.00929032	0.039581	-0.00421179	0	-0.0058928	0.0144623	0.393644	0.0075421	0.00716443	0.00563796	0.00968276	0.00217745	0.0435626	-0.000217008	0.000335579	0.00454308	0.0404965	0.046721	-0.0208057	-0.00809984	0.0180822	0.00765671
ENSG00000203801.8_8	0.0189526	0.00296413	0.00804107	0.0204511	0.00976826	-0.000627484	0.0373747	0.0011384	0.00709033	0.00145456	0.02687	-0.0117869	0.000599329	0.0224195	0.00169484	-0.0202411	-0.0248184	-0.00976422	-0.00310098	0.0192177	0.0109435	0.00318945	0.00374848	0.0038603	0.0133137	0	0.0208239	0.022408	-0.0363784	0.0211817	0.0787607	0.00795831	0.0179496	0.00693669	-0.00274631	-1.07263e-05	0.000891407	0.0112956	0.120742	0.158377	0.0362221	0.0256396	0.053262	0.00278139
ENSG00000215483.12_14	-0.00911587	0.0171049	0.0178043	0.00954494	0.00717897	0.0133721	0.0426123	-0.00147853	-0.00838334	0.0533377	0.0268264	0.075713	0.0048038	0.0138883	0.000563915	-0.0208614	-0.0200674	-0.0112469	-0.000103118	-0.00190459	0.0056358	-0.0013827	0.00515295	-0.00663246	0.0146192	0	0.0152247	0.0111534	0.00657145	-0.00281271	0.120557	-0.00229096	0.0120359	-0.00246195	-0.00247068	0.00523616	-0.00208439	0.012783	0.158791	0.0959343	0.0196394	0.0151531	0.0147448	-0.00609057
ENSG00000223749.11_11	-0.00899868	0.00400725	0.00402693	0.0156232	0.0191678	-0.000817618	-0.0102275	0.00431578	0.00583221	0.0353258	-0.0165476	-0.0123042	0.000528163	0.0204456	0.00157221	0.0277389	0.00950193	0.0191466	-0.0110726	0.0170242	0.0012497	-0.000358663	0.0109022	-0.0040286	-0.00705767	0	0.0147145	0.0166502	0.0265542	0.0518127	0.104129	0.000257687	0.00627679	-0.00562363	0.0425632	-0.000134463	0.000763666	-0.010253	0.0478914	0.17232	0.027545	-0.00555086	0.0661878	-0.0288072
ENSG00000223768.4_9	-0.0094724	0.00304649	0.0109252	0.0040435	0.0104235	0.00690668	0.00987592	0.00271589	0.00419683	0.0312206	0.0189709	0.00641696	-0.00016552	0.0110842	0.0304847	-0.00572942	0.013396	0.0199425	0.013084	-0.00856218	0.0020232	0.00118895	0.00607328	-0.00212005	0.00808415	0	-0.00625622	0.00689684	0.218602	-0.0396928	0.128357	0.00278225	0.00767397	0.00041878	-0.00156802	-0.000192329	0.000372773	0.00513245	0.084594	0.0944322	0.0170603	-0.0032569	0.00246382	-0.00352466
ENSG00000224259.9_10	-0.00617056	-8.24756e-05	0.0047017	0.0100182	0.00453198	-0.00117766	-0.000454616	-0.00594039	0.00619253	0.0409418	0.024778	0.0906081	-4.44736e-07	0.00928994	0.012669	-0.0178505	0.021668	-0.0004431	0.0258461	-0.00908433	0.00782293	8.92572e-05	-0.00330934	0.0028519	0.0083093	0	-0.00873017	0.00405091	0.126037	-0.00128171	0.095312	0.000681913	0.00472931	-2.39378e-05	-0.00220488	-0.000286408	0.000548094	0.00540711	0.108802	0.0643299	-0.00264824	0.00861905	0.00368055	0.0655472
ENSG00000225470.9_9	-0.0107126	0.0136751	0.0160585	0.00315412	0.00745916	0.0114194	0.022185	-0.00219842	-0.0064047	0.0374868	0.0317816	-0.0078618	-0.00031501	0.0122953	0.00283047	-0.0144324	0.000609522	0.0157592	-0.00286892	0.0142035	0.000628649	0.00823394	0.00285924	0.0254438	0.0107093	0	0.01009	-0.00557311	0.19923	-0.037353	0.116399	0.00261787	-0.00197151	0.00109756	-0.002106	0.00336566	0.000113653	0.013482	0.125944	0.112939	-0.0223949	-0.00477474	0.012312	-0.0168521
ENSG00000228100.2_9	0.0140699	-0.00345787	-0.00282421	-0.00287246	0.00183619	-0.00111051	0.0111582	0.00431675	0.0101139	-0.00768967	0.00332213	-0.00983065	0.000375059	0.0164474	0.0935482	0.0402578	0.0473761	0.0546877	0.0325986	1.938e-05	0.00100413	0.00566254	0.011041	0.0394484	-0.000156691	0	0.0161688	0.0189703	0.124046	0.121758	-0.0519914	-0.00155199	0.00761076	-0.00307626	-0.00219851	-0.000505405	0.000450936	0.000809108	0.0142269	0.0178708	0.0274205	0.0190773	-0.00158982	0.0255565
ENSG00000229807.13_10	-0.0103011	0.000304098	0.00431678	0.00993302	0.00576611	-0.000126399	0.00860165	-0.00045045	0.00258384	0.0359433	0.0350444	-0.007353	-0.00924841	0.0116308	-0.00358233	-0.0184084	-0.00013189	-0.00412249	-0.0103193	0.00569591	-0.00242969	-0.0025542	-0.00242355	0.00265412	-0.00753009	0	0.00938689	-0.00640436	0.0852387	0.0440068	0.203118	-0.00185327	0.000461668	0.000238766	0.0393636	-0.000464552	0.000427546	0.0116253	0.111825	0.110508	0.0228145	-0.000278329	0.0240469	-0.0230481
ENSG00000230590.13_12	-0.00995256	0.0127039	0.0180129	0.00748119	0.00518	0.00946205	0.0121611	-0.00012796	-0.00671887	0.0288019	0.0246067	-0.00682413	-0.000481555	0.0071808	0.00223156	-0.0148622	0.00574031	0.0113469	-0.00423694	0.0118345	0.000763524	0.00731899	0.00543851	-0.00672488	0.010368	0	0.00968401	-0.00489647	0.125426	0.0301682	0.145918	0.00256228	0.00545755	0.00154057	0.0367159	-1.31409e-05	0.000665361	0.0161161	0.102597	0.086629	0.00111172	0.00318671	0.0239023	-0.0171996
ENSG00000231298.8_11	-0.00569073	0.0137206	0.0160357	0.00782187	0.00296056	0.0186808	-0.00149349	-0.00218268	-0.00840224	0.0648083	0.0283658	-0.0119933	-0.0110116	-0.100803	-0.00123118	-0.0195022	0.0119538	0.00549527	0.0195339	-0.0157305	-0.00775858	-0.0131034	0.00361772	-0.0152685	0.00505283	0	0.0202853	-0.0138935	0.235707	0.040235	-0.0108787	9.36646e-05	-0.00362076	0.00352398	-0.00384486	-0.0005019	0.000934982	-0.00687525	0.0368839	0.142165	0.0164068	0.00922568	-0.0202119	0.0106672
ENSG00000233117.4_11	-0.00571093	0.00249308	0.0142793	0.00715803	0.00960675	0.0134927	0.0113441	-0.00645959	0.00328368	0.0420118	-0.0246263	-0.0103765	7.54945e-05	0.00809866	-0.00399582	-0.0226891	0.025476	-0.00421592	0.0236744	-0.000750043	-0.00185359	-0.0103414	0.0032293	0.0031468	0.0166193	0	0.0137302	-0.0128783	0.181728	0.0557097	0.0975853	-0.00350972	0.00321612	-0.00221716	-0.00267606	-0.000666805	0.000412667	0.0136473	0.142695	0.0795645	0.0188545	0.0123392	-0.0212076	0.0065566
ENSG00000233532.6_8	0.0109796	0.00123289	0.00339206	-5.71067e-05	-0.00222062	-0.00249282	-0.000699562	0.000696378	0.00601906	0.000661472	-0.00482143	-0.00834928	0.000476477	-0.0487271	-0.00638123	-0.0085702	0.0116652	0.00365746	0.0103922	-0.0144813	0.00574126	-0.00195371	-0.0052372	-0.00107771	-0.00496763	0	-0.00557591	0.00566138	0.511674	0.00836999	0.084975	0.00038999	0.00221314	-0.00155239	-0.00289421	-0.000309694	0.000305316	-0.0033055	0.101903	0.0366049	0.00551305	-0.00280971	-0.013495	-0.000597287
ENSG00000234880.1_8	0.0103937	-0.000900906	0.00401006	0.00918911	0.00220901	-0.00170422	0.0223677	0.00628795	0.00447025	0.000702247	0.0135534	0.0863864	0.000553607	-0.06051	0.0457906	0.0219373	0.0254012	0.0302409	0.0314044	-0.00842158	0.0293211	0.00603266	0.011889	-0.00626052	-0.00348242	0	-0.00499382	0.0106538	0.145173	0.0548685	0.181559	0.0211114	0.00263282	0.00599398	-0.00216759	-2.56532e-05	0.000496222	0.0105189	0.00582847	-0.00349851	-0.0087254	0.00775697	-0.00738507	-0.00428582
ENSG00000237886.2_8	-0.00845811	0.000894957	0.0116417	0.0081524	0.00478575	0.0167254	0.00242006	0.00934749	0.00631271	0.0351165	-0.0107291	0.0472757	0.00049755	0.0180844	0.0416856	0.0358135	0.0291255	0.00438837	0.0386229	0.00346786	0.0371788	0.0112797	0.0161888	-0.00679973	-0.0045555	0	0.0211185	0.0222991	-0.00915885	0.0582269	0.0484621	0.0328154	0.00604567	0.0180103	-0.00256993	-0.000251616	0.000752691	0.00603947	-0.0117418	0.11121	0.0328448	-0.0157645	0.0270301	-0.00327426
ENSG00000248275.3_11	-0.008579	0.021989	0.0052524	0.00508617	0.0110297	0.0117372	0.00685241	0.00720815	0.005874	0.0493826	0.025287	0.0898599	0.000263197	-0.0645727	0.0135937	-0.00848806	-0.0217746	0.00781377	-0.00589401	0.0122021	0.00544246	0.00046236	-0.0148113	0.0276908	0.00805298	0	-0.0074191	0.0191647	0.162506	-0.0327821	0.0787369	0.0241419	0.0211668	0.00870081	-0.00248496	6.34436e-05	0.000638824	0.0254986	0.00613817	0.147138	0.014735	0.0187727	0.0280857	-0.014493
ENSG00000249173.8_12	0.00313725	0.000660103	0.0132251	0.0163864	-0.00208801	-0.00145103	0.0162097	0.00677609	0.00530762	-0.00931602	-0.013923	0.00986451	0.00276487	0.0107622	-0.00977372	0.0156794	0.0232074	0.0335677	-0.000536862	-0.0109472	0.00822467	0.00160034	0.00651947	0.0256175	0.0104698	0	0.00897671	0.00934874	0.224502	0.0900155	0.101255	0.00130556	0.00762843	-0.000923172	-0.00238578	-0.000581239	0.00033916	0.0147423	0.092137	-0.00332065	0.0135267	0.0069956	-0.0150007	-0.0165426
ENSG00000249859.14_10	-0.0106785	0.0115405	0.0104713	0.00430477	0.00506438	0.00619528	-0.00131493	-0.000127226	-0.00359722	0.0338754	0.0155578	0.0554692	0.000634472	-0.0497931	-0.0100774	-0.0139241	0.0125203	0.00326204	0.0139098	-0.000554307	0.00444238	-0.00059733	-0.00660407	-0.00352095	0.009051	0	0.00911658	0.00699876	0.255248	-0.0197356	0.0828294	0.00132022	0.00412728	0.00239008	0.0324022	-0.000150129	0.000347379	0.000278768	0.102895	0.0805139	0.00819952	0.00794413	-0.0124949	0.0513007
ENSG00000251562.10_9	-0.00890531	0.00908317	0.00690066	0.00563727	0.0040082	0.00719919	-0.00262213	0.00321846	0.00336624	0.025442	0.0177636	0.047331	-3.49919e-05	0.0082162	0.0255013	-0.00414787	0.00246905	0.00921969	-0.0102385	0.00658521	-0.000847811	-0.00283729	0.00712483	5.69238e-05	-0.00385375	0	0.00572513	-0.00470377	0.203406	0.0261449	0.0796136	-0.0030877	0.00708752	-0.000936948	0.0279435	-0.000231243	0.000332941	0.0101406	0.0717192	0.0725077	0.0145796	0.00560275	0.0269014	0.00466406
ENSG00000255874.4_9	-0.00754258	-0.002467	0.00264711	0.00258509	0.00208658	-0.00216883	0.0234834	0.00481227	0.00431903	0.0299886	-0.00191241	0.122209	0.00432962	-0.0614185	0.0178054	0.0215039	0.0150599	0.0330658	0.0165453	-0.0104997	0.00316097	-0.00163146	0.00873208	0.00256884	0.00891733	0	-0.00738755	0.0120143	0.0519323	0.0154044	0.195771	0.00478622	-0.00230406	0.000750268	-0.00238057	7.99761e-05	0.000788857	-0.00202672	0.109256	0.0953646	-0.0152158	-0.0006739	-0.0106793	0.00907324
ENSG00000259527.2_6	0.00831944	-0.000228808	-0.010503	-0.00387355	-0.00428753	-0.0024699	0.00644723	0.00575633	0.00286083	-0.000980673	-0.000802745	0.00633493	0.000104419	0.0112556	0.00260425	0.0197099	0.000545697	-0.00492599	-0.00594133	0.0173353	-0.00153225	-0.0031285	-0.00174835	0.0141135	-0.00602685	0	0.00532962	-0.0113425	0.366158	0.0636258	0.139714	-0.00217469	-0.00722482	-0.000641054	-0.00235258	-0.000283226	0.000304361	0.0106198	0.0280945	0.0165241	0.0171733	0.00373817	0.0167287	0.00673032
ENSG00000260032.2_8	-0.0110401	0.00176016	0.00207427	0.00617777	0.00963301	0.00717628	0.00762406	0.00574973	0.00149666	0.0426649	0.023266	0.0864151	9.33819e-05	0.00147398	-0.000307006	0.0196625	0.00926673	0.0156527	-0.0111251	0.0115298	0.00237439	-0.00600506	0.00409948	0.0041791	-0.00437771	0	-0.00501471	-0.00413748	0.0251427	-0.0589312	0.211886	-0.00166073	0.000710585	0.000617815	-0.00187055	-0.000236609	0.000471471	0.010159	0.0872626	0.10332	0.019717	0.00894022	0.0423777	0.0308013
ENSG00000270419.2_7	-0.0257987	-0.000421078	-0.00216266	0.00160256	-0.00118251	0.0116378	0.00878765	0.00365363	0.00160101	0.0373454	0.00276102	0.0906897	-0.00346871	0.0142633	-0.00369144	0.0406647	0.0168583	0.0223207	0.0126649	-0.0163939	0.0289868	0.0102721	0.0116107	-0.0134105	-0.00666091	0	0.0177941	0.0145686	0.178593	0.0156753	0.0867109	0.0292661	0.0027406	0.00962297	-0.00202732	-0.000374809	0.000521675	4.03535e-05	-0.0622166	0.0476093	0.0114167	0.00879757	0.0349612	-0.0182906
ENSG00000278910.5_10	0.0126784	-0.001435	0.00448555	0.0172395	-0.00180151	-0.00677772	0.0140679	-0.00135724	0.00106605	-0.00160602	-0.0171328	0.00389512	0.00042059	0.0135841	-0.0153077	-0.0125905	-0.0227339	-0.0232154	-0.00240197	0.0126266	0.000648025	-0.00752323	-0.0051173	0.0302682	-0.00885957	0	-0.00648096	-0.013713	0.37839	0.0618168	-0.214856	-0.00223068	-0.0103424	-0.00360883	-0.00289999	-0.000526586	0.000243472	-0.00439147	-0.0502197	-0.00848962	-0.0350405	0.00314207	0.00798897	-0.0125408
ENSG00000281450.1_5	0.0126971	-0.0036369	-0.00987952	-0.0029057	-0.00827455	-0.00163884	0.0137135	0.00801732	0.00397074	-0.012108	-0.0165736	0.132883	0.000503554	0.0223446	0.0589186	0.0705262	0.00593936	0.0227366	-0.0140176	0.0157019	0.00903217	0.0016334	0.015775	-0.00448036	-0.00558462	0	0.0109806	0.0193984	-0.0376806	0.0665389	0.145597	-0.000549568	0.025149	-0.00350584	-0.00254513	-0.000131564	0.000465849	0.00437034	0.0164734	-0.00553213	0.0116099	0.0132726	0.0612354	0.0416938
ENSG00000132204.14_9	-0.00468715	-0.00169182	0.00688012	0.0122909	0.0015262	-0.00126758	0.0313483	0.00142173	-0.00972028	0.0464645	0.0313806	-0.008965	0.00244925	0.0120509	0.006016	-0.0163015	0.00165584	-0.00489435	-0.00176417	0.00497437	-0.00436445	0.00276138	0.0064292	0.0117506	0.00412825	0	-0.00627678	-0.00888533	0.179704	-0.00025711	0.0893322	-0.000403774	0.0152761	0.000908272	0.0329361	0.00490122	-0.00192071	-0.00516647	0.137525	0.103637	0.0151913	-0.00349802	-0.000444555	0.0132787
ENSG00000163364.12_14	-0.00452707	0.00257904	0.0032895	0.00991383	0.00983169	0.000787255	0.00960647	-6.58001e-05	0.00455451	0.0395086	0.0211406	-0.00732478	0.00237808	-0.0560484	0.000799123	-0.0135457	0.00207825	0.00263528	-0.00819265	0.0157389	-0.000217349	0.00172375	0.000134122	0.00154861	0.0101296	0	0.00777776	0.00767174	0.233364	0.0129902	0.109467	-0.00237734	0.00509259	-0.000806025	-0.0021877	-8.8237e-05	0.000558565	0.00376429	0.121044	0.0898001	0.0163462	0.00840477	0.0321393	0.00917301
ENSG00000174365.22_10	-0.00563017	0.0043334	0.00112082	0.00398337	0.00729486	0.00793945	0.00671388	0.00212279	0.00249045	0.0338066	0.00117565	-0.00786649	0.00109926	0.00884636	0.0358107	0.0158559	0.0110368	-0.00345471	0.0113315	0.000656765	0.000514895	-0.000650142	0.00476435	-0.00321481	-0.00515253	0	0.00909034	0.0074981	0.249348	-0.034615	0.0904031	0.0128264	-0.00253407	0.0072396	0.0291136	-0.000135604	0.000362258	0.00388263	0.0638652	0.102367	-0.0133016	-0.00729719	0.0292203	0.0199935
ENSG00000177234.7_8	0.0143299	-0.00283715	-0.00417949	-0.0042148	-0.00756931	-0.00179558	0.000230486	-0.00107288	0.00293903	-0.0115611	-0.00722678	-0.0118138	-0.00167173	0.0177055	-0.00524395	0.0301928	0.0153323	0.0519275	0.0014549	-0.0168007	-0.00517418	-0.0031216	0.0106567	0.0382193	-0.00446598	0	-0.00776117	0.00881593	0.305948	0.0653878	0.173432	-0.000596266	0.00395772	-0.00363788	-0.00278849	-0.000512153	0.000427771	-0.00865369	0.0127655	0.0224433	-0.029739	0.000406368	-0.0146315	-0.0120065
ENSG00000178977.4_8	-0.0119175	0.0173306	0.0043831	0.00625342	0.0037819	0.00960586	0.0053823	0.00763698	0.00287902	-0.000782893	0.014204	0.0362371	0.000185476	0.0168814	0.028519	0.0251903	0.0260682	-0.00723937	0.0285332	0.00616056	0.00709879	0.00106105	0.00906317	0.00530943	-0.00750097	0	0.0113717	0.0166404	0.114379	-0.0475772	0.116041	0.0121405	0.0145876	0.013268	0.0367547	-4.93994e-05	0.000455433	0.00065505	0.011132	0.111418	0.0206564	-0.00089631	0.0492936	-0.0162963
ENSG00000180861.9_9	0.0139256	0.00151677	0.00781867	0.0209537	-0.00360753	-0.00279624	0.00181346	-0.00788377	0.00553556	0.000685798	-0.034725	-0.0112085	0.000534923	-0.092963	-0.0205622	-0.0184852	-0.0339864	-0.00825201	-0.0101798	0.00505335	0.00594617	-0.00101937	-0.00412433	-0.0132661	-0.00704367	0	-0.0077024	0.00874853	0.169365	0.0477807	0.0777368	-0.000182163	0.018388	-0.00511649	-0.00405268	-0.00046383	0.000995455	0.0179186	0.109746	0.0345909	0.00998679	0.00532814	0.0219578	0.0135432
ENSG00000180869.4_8	0.0187758	-0.000596184	0.00291379	-0.000347234	-0.00111239	-0.00437458	0.00984667	-0.00125322	0.00950012	0.00495562	0.00187274	-0.013547	-0.00212067	-0.15966	-0.00604124	0.021491	-0.037689	-0.0243104	-0.0129578	0.0101148	0.00270108	0.00180266	0.000740123	-0.00189844	0.0114024	0	0.00918757	0.000978175	0.0593152	0.0545878	0.180025	0.00102731	-0.0126491	0.000855514	-0.00442686	-0.00049126	0.000880219	0.0133742	0.00193172	0.0340221	0.0084327	0.00752264	-0.00568693	-0.0238179
ENSG00000183674.12_9	-0.00180551	-0.0020835	0.00664388	0.0132006	-0.00267343	-0.00179956	-0.00715209	0.00120172	0.00334791	0.00326234	0.000956499	-0.00753441	0.000115984	0.00824761	-0.0119964	0.0130082	0.00112321	-0.006624	0.00029726	0.00860892	0.00583774	-0.00660174	-0.00725736	0.0261286	0.00723763	0	-0.00431101	0.00356469	0.465946	0.052236	0.0944632	0.00148365	0.00365831	0.00108039	-0.00259309	0.00416612	-0.00140399	-0.000587739	0.0225698	-0.00198645	0.0221448	-0.00301248	-0.0182478	0.0132615
ENSG00000185186.10_9	-0.00738008	0.000857793	0.0169171	0.00880768	0.0165309	0.00656228	0.0360796	0.00395615	0.00548471	-0.00337471	0.0235012	0.106996	0.000732513	0.0223707	-0.00745975	-0.022342	0.0349297	0.057936	0.0353267	-0.0045024	0.00614043	0.00727501	0.0101752	-0.0130401	-0.00298153	0	0.0208478	0.0226604	-0.0620715	0.078571	-0.0944171	0.0210756	0.0167727	0.0114234	0.0328299	0.006784	-0.00329477	-0.0128895	0.0319938	0.0880931	0.0332876	0.00758204	-0.0194359	-0.0101925
ENSG00000188185.13_10	-0.00868362	0.0105988	0.0123236	0.00267878	0.00542553	0.00791264	-0.0062238	-0.00103386	0.00348055	0.0327685	0.0227986	-0.00795069	0.00136268	0.00833247	-0.010118	-0.0144193	-0.00466881	-0.00869644	0.000230248	0.000307659	0.00496102	-0.00135671	-0.00923669	0.000649157	0.00362411	0	-0.00659176	0.00643336	0.308218	9.46172e-05	0.0978516	0.000169158	0.0104459	-0.00489365	-0.00216663	-0.000288441	0.000440019	0.0112861	0.109962	0.0851187	0.00653614	-0.00136202	0.0226914	0.0133551
ENSG00000188660.5_10	0.00533972	-0.000285266	0.00206111	0.00128619	0.00859882	-0.00471789	-0.0196358	0.00644684	0.00371062	0.00198993	-0.00242526	0.115452	0.000409825	0.0185742	0.0334621	0.00189429	0.0220931	0.0411916	0.0292933	0.00158148	0.027957	0.00419849	0.00330403	-0.00641404	0.00858777	0	0.0145236	0.0139448	-0.045597	0.0610761	0.176486	0.0197797	0.00100686	0.00702069	-0.00282936	-0.000573985	0.000536122	-0.00309533	0.062677	0.0381118	0.00917172	0.00260583	-0.0193021	-0.00673192
ENSG00000196634.3_6	0.0233909	0.00588195	0.0196909	0.0427735	0.00986549	0.00199395	0.0171241	0.000767166	0.0107723	0.00888363	-0.00693572	-0.00761217	0.00106678	0.0262981	0.00578895	-0.0136093	0.00455536	0.0150524	0.00482179	0.0116233	-0.000586705	0.0252716	0.00996224	0.0636274	0.0265271	0	-0.00480251	0.0533627	-0.00900555	0.0661104	-0.0840957	0.0492833	0.0188453	0.0415576	-0.00289151	-0.000799614	0.000560322	0.0304985	-0.0387225	0.119768	0.0588862	0.0280601	0.0356552	0.0034322
ENSG00000196756.15_13	-0.0106655	0.0125666	0.00793432	0.00120114	0.00883658	0.00691256	0.00532539	0.00284733	0.00320639	0.0324198	0.0179201	-0.00762051	0.00221177	0.00870558	0.0344778	-0.0109596	0.0130386	-0.00126871	0.0141081	-0.00908611	0.000399901	-0.0016224	-0.000438566	-0.00113101	-0.00547186	0	0.00942771	0.00645702	0.255576	-0.0356962	0.0763555	0.004511	-0.00549788	0.00441677	0.0319399	0.00242988	-0.00129134	0.0088036	0.0941297	0.0963222	0.00272356	-0.000647019	0.00795266	0.0200833
ENSG00000196979.1_10	0.0147014	0.000445287	0.00467255	0.0132056	0.00294543	-0.00109356	0.0258213	0.00681896	0.00362228	-0.00934224	-0.0128048	0.131838	0.000453314	0.0181889	0.0471234	0.0311841	0.0223313	0.0364212	0.0266293	0.00294308	0.00728613	0.00617793	0.00293271	0.0071468	-0.00395041	0	0.012499	0.0194969	-0.0341848	0.0184699	0.224943	0.00572282	0.0133648	0.00750979	-0.00245003	0.0043251	-0.0017166	0.00120086	0.0525847	-0.0239926	0.0180193	0.00863818	-0.012677	-0.00568319
ENSG00000197251.4_9	-0.00819052	0.0042915	0.0122736	0.00470797	0.0021424	0.0145985	0.0159892	0.00935376	0.00445677	-0.00131901	-0.00606678	0.11674	0.000765268	0.0261863	0.0485821	0.0171572	0.0158689	-0.00948242	0.0363267	0.00018674	0.0202931	0.00847222	0.00381102	0.038174	-0.00786176	0	0.018202	0.0241738	-0.0350508	0.00574637	0.143613	0.0241614	0.0179551	0.0140552	-0.00261795	-0.000337486	0.000554544	0.00408008	0.0102146	0.0198619	0.0169663	0.0138959	0.0282544	0.0205534
ENSG00000198468.11_12	-0.018688	0.0129321	0.00649156	0.00576341	0.0182667	0.0123058	0.009913	0.00857634	0.0064822	0.0555804	-0.00935129	0.0106299	8.007e-05	0.0155493	-0.00591609	0.0295888	-0.00730594	-0.00467558	-0.0020382	0.00536615	0.00745088	-0.000259763	-0.00794147	-0.000789693	-0.0072948	0	-0.0069885	0.0125595	0.21484	-0.0468741	0.0832217	0.00267357	0.0135389	0.00304979	-0.00236176	-0.000205519	0.000616455	-0.00328296	0.117254	0.123895	0.00274436	0.0218102	-0.0161458	0.0304161
ENSG00000204054.14_11	-0.0109271	0.0203267	0.0174378	0.00486856	0.010355	0.00941792	-0.00277699	0.00674675	-0.00043564	0.049501	0.0228193	0.0697016	0.00220423	0.012176	0.0192257	-0.0203957	0.0178239	-0.00957991	0.000218195	-0.00279798	0.00674724	-0.00201625	-0.0382786	-0.00264245	-0.00625031	0	0.0131186	0.0120728	0.105576	-0.0455112	0.133369	0.00686072	-0.0103691	0.00232887	0.040269	0.00362981	-0.00153173	0.00230104	0.120005	0.108637	-0.00371196	0.00212692	0.0185539	-0.00733118
ENSG00000204091.8_10	0.00111381	-0.00147008	0.0137415	0.0146978	0.0166939	-0.00128867	-0.00607607	0.000958788	0.00408168	0.00303847	0.0291111	-0.00875552	0.00274315	-0.00216842	-0.0159041	-0.0200235	0.0162191	-0.007494	0.019167	0.0142382	0.00762319	-0.000674986	0.000792322	0.0227128	0.0202359	0	0.0198612	0.0166969	0.0990902	0.0257597	0.0882685	0.00465867	0.0086269	0.00209048	0.0510258	-9.76089e-05	0.000752666	0.0108728	0.0530533	0.103195	0.0316473	0.00884563	0.0303488	0.0156894
ENSG00000204588.5_8	0.0144868	-0.00861092	-0.0230346	-0.0214636	-0.0174973	-0.00324358	-0.0234128	0.00103887	-0.00350691	-0.0198333	-0.0361625	-0.014384	-0.00014057	0.0180684	-0.00762831	-0.01194	0.00513324	0.0194205	-0.0120952	0.0188034	-2.76774e-06	-0.00407388	0.00322592	0.000819727	0.0101233	0	0.0127434	0.00841142	0.0354902	-0.0634075	0.181417	3.78211e-05	-0.00242435	-0.00265886	-0.00311769	-0.000145728	0.000708678	0.00229761	0.0406878	0.151358	-0.0353176	-0.0120392	-0.0692213	0.00638853
ENSG00000205054.9_10	-0.00907865	0.0215307	0.0183886	0.00763331	0.00974661	0.0131703	0.0550894	-0.000820247	5.89111e-05	0.0468752	0.0302519	-0.0100246	0.00209174	0.0182388	0.00863207	-0.0177442	0.0128007	-0.00660561	-0.0128197	0.0209335	0.00773714	-1.68291e-05	0.00809541	-0.000857421	0.00976185	0	0.0141571	0.0108368	0.033477	-0.000489547	0.11014	-0.0016573	0.00374501	-0.00552221	-0.00214284	0.00190644	0.00110569	0.00541316	0.103048	0.115809	0.0128334	0.0139537	0.0351457	0.0132825
ENSG00000205628.5_11	-0.00445283	0.000769939	0.00440119	-0.00248489	0.0095195	-0.00156009	0.0110223	0.000485325	-0.00988493	0.0406606	0.0281043	-0.00952457	-0.00463818	0.0114793	-0.0161511	-0.0171308	0.0141992	-8.41126e-05	-0.000878077	-0.013901	-0.00366576	0.00951482	0.00171599	0.0143997	0.017973	0	0.0141014	0.00946563	0.156271	0.0435128	0.0875314	0.00248038	0.0032899	0.00150015	-0.00235767	0.00581826	-0.00127407	-0.00134574	0.11727	0.0981918	0.0145918	0.00757661	-0.0160928	0.0740344
ENSG00000206195.6	0.00579302	-0.00304016	-0.0124694	-0.00232866	-0.00743594	-0.00230966	-0.0126708	0.000431242	0.0030126	0.0100761	-2.70078e-05	-0.00695483	1.11882e-05	0.00819089	-0.00698454	-0.0123236	-0.000354708	0.00169646	-0.000309391	0.00732427	0.00268399	-0.00440019	0.00304222	0.00291984	0.00995904	0	-0.00273835	0.00850861	0.485091	0.0203959	0.154407	-0.00166634	0.00192042	-0.00188861	0.0369148	-0.000279742	0.00020001	0.00386378	0.084382	-0.0478344	-0.0163654	-0.00924607	0.0120628	-0.0161129
ENSG00000206337.12_8	-0.00411688	0.00139657	0.00552948	0.00398772	0.00403002	0.00358215	-0.00744749	-0.000352946	0.00346309	0.032016	0.0196041	-0.00713641	-0.00038572	-0.0506239	0.0264559	-0.010075	0.00248728	-0.0100721	0.00118882	0.00715058	0.00091142	-0.00223674	0.00576662	-0.000318077	0.00945182	0	0.00673371	0.00371288	0.31895	-0.0313538	0.114803	0.00070026	0.00234684	0.00288022	0.0280866	-7.29776e-05	0.000488689	0.017328	0.103176	0.0983549	0.0100074	-0.0125113	-0.0056989	0.00909314
ENSG00000212766.9_9	-0.00454415	0.0136527	0.0255769	0.00586527	0.0044314	0.0170508	-0.00181698	0.00344469	0.00811411	0.00196292	0.0126104	-0.010215	0.000155917	-0.0562248	0.0151932	-0.0159436	0.0246777	0.0259332	0.0382023	-0.0108951	0.00680865	0.000775328	0.0116158	0.0229791	0.0189724	0	-0.00828244	0.018388	0.185529	0.0584559	0.0668193	0.00372047	0.0169296	0.00470511	-0.00280265	-0.00010938	0.000803538	0.0226732	0.0982663	0.0524536	0.0078948	0.00922759	0.00020581	-0.00260695
ENSG00000213468.7_13	-0.0095463	0.0102415	0.0131749	0.00592388	0.00391969	0.00742027	-0.000626879	-0.00303387	-0.00372327	0.0281706	0.0188643	0.00554598	0.00140677	0.00998745	0.00410389	-0.010775	0.00775077	-0.00725936	7.00333e-05	0.0122838	-0.00103669	-0.00752209	0.00290559	-0.00190639	0.00361746	0	-0.00647902	-0.0061099	0.272696	0.0302867	0.12153	0.00180831	0.0064133	-3.9757e-05	-0.00210647	0.00338524	-0.00189988	0.0149812	0.0941645	0.0757885	0.0164576	0.0082221	-0.000803699	-0.0160956
ENSG00000214039.9_11	0.00490325	0.00140483	-0.00076384	-0.00295993	0.000152451	-0.00210351	-0.00233989	0.00228263	0.00400056	-0.00118488	0.0123911	0.00891308	0.000661271	0.00980004	-0.0161972	-0.00784131	0.013417	0.0272365	0.0139068	-0.0109554	0.00470315	-0.000750682	0.000859123	-0.000890293	-0.000422047	0	-0.0041699	0.00808256	0.320305	0.0479616	0.191399	-0.00209103	0.00234635	-0.00373073	-0.00207978	-0.000488548	0.000244573	-0.000191451	0.0786377	-0.00164863	0.0107988	0.00508597	-0.0164384	0.00810316
ENSG00000214049.8_9	-0.00488278	0.00157002	0.00521368	0.0024408	0.00884632	0.00855237	0.017835	0.00265722	0.00278027	0.032131	-0.00422444	0.00494708	0.000711714	0.00789194	-0.00114337	-0.00410845	-0.00983278	-0.00598664	-0.000237977	0.00325287	0.00180576	9.80059e-05	0.00776383	-0.00457307	0.0109004	0	0.0086588	0.00891409	0.32337	0.0317326	0.0867711	0.00301924	-0.014172	-0.00366577	0.0320499	-0.00011567	0.000519868	-0.00279302	0.0690589	0.087556	-0.018273	-0.00819766	0.00396889	0.00965873
ENSG00000214145.8_10	-0.00694693	0.0100899	0.0131196	0.00407315	0.0109339	0.00853108	0.00505345	0.000359805	0.00124205	0.0283782	0.020524	0.0415977	-6.69024e-05	0.0097436	-0.00812909	-0.0107841	0.00709451	-0.00328666	-0.00123876	0.000131077	0.00286547	-0.000610988	0.00169164	-0.00386679	0.00495159	0	-0.00608195	0.00923464	0.23531	0.052113	0.0856898	0.00158485	0.00653934	0.00121635	-0.00173457	-0.000270409	0.000401431	0.0100689	0.0763609	0.0531675	0.0123501	0.00657131	0.016214	0.00872407
ENSG00000214293.11_13	-0.0260601	0.0191555	0.0214462	0.00314797	0.00911702	0.0102463	0.00526092	0.000738142	0.00497581	0.0560847	0.033827	-0.0107104	-0.00040736	-0.00947533	0.00513809	-0.0248253	-0.0245386	-0.0150614	-0.00375927	-0.000895545	0.00660528	-0.00948861	-0.0341014	0.0117726	0.00373771	0	-0.0103908	0.0150873	0.159723	-0.060816	0.119374	0.00137782	-0.000776821	0.00241108	-0.00291785	-0.000584947	0.000690924	0.00799767	0.114152	0.145733	0.0123932	0.0119828	0.0109568	0.0133349
ENSG00000214381.6_8	0.0276023	0.00322914	-0.000359314	-0.00584207	0.000959339	-0.00318303	-0.0112589	-0.00504257	0.00759835	0.00211814	0.00322854	-0.0141092	0.00368047	-0.127158	0.0115066	-0.0277983	-0.0316923	-0.0162267	-0.00487119	-0.0199774	8.79271e-06	0.0167547	-0.00303121	0.00760873	0.0281713	0	-0.00610591	-0.0111452	0.0452283	0.0517849	0.122346	-0.00145651	0.00529219	0.00070621	-0.00414893	-0.000620117	0.000792496	-0.00903862	0.0475918	-0.0464563	0.0199784	0.0144208	-0.0154916	0.0328894
ENSG00000214851.5_6	-0.0230068	-0.00311988	0.00159695	0.00423335	0.00978297	0.00797533	0.00115159	0.00163835	0.0072844	-0.00283644	-0.0106237	-0.0131178	7.45791e-05	-0.142032	-0.00547829	-0.0104701	0.0183152	-0.0239639	0.032659	0.000514343	-0.0042174	-0.0062923	-0.0199056	0.00473066	0.00418503	0	-0.00794527	0.00356998	0.0179418	0.0487055	0.182366	-0.00654398	-0.0120361	-0.0145959	-0.00427279	-0.000776936	0.000719088	0.00617518	0.106806	0.0307595	0.0236982	0.0117069	-0.0395611	0.016781
ENSG00000215386.15_11	-0.00759214	0.0138171	0.0168001	0.00884471	0.00439791	0.0104873	0.00211285	-0.00279794	-0.00759686	0.0431545	0.0247451	0.0670383	0.00179445	0.00917123	-0.00690332	-0.0159155	0.00465494	-0.00475706	-0.0131793	0.0109931	-0.00465774	0.0059841	0.00671458	0.00222676	0.0109607	0	-0.00509387	-0.00773618	0.120868	0.00560613	0.119319	-0.00636394	0.00930163	0.0001718	0.0410143	0.00230396	-0.00159805	0.0161162	0.134511	0.0761777	0.0107863	0.00856711	0.00153383	-0.00668906
ENSG00000215458.8_9	-0.00607891	-0.00242936	0.0019219	0.00863607	0.00358537	-0.00125471	-5.25924e-05	0.00438786	0.00363841	0.00924515	0.0102628	0.0584063	1.62985e-06	0.00951919	0.0294998	0.0107938	0.0122674	0.0215272	0.013958	-0.00859324	0.0171952	0.00485383	0.00273317	0.0238843	-0.000904188	0	-0.00573196	0.010143	0.238922	0.0142524	0.127478	0.0155077	0.00325471	0.00553733	-0.00156626	-0.000240514	0.000332969	-5.8313e-05	0.0524675	0.0230806	0.000854746	0.00218737	-0.00822122	-0.00315334
ENSG00000215808.4_9	-0.00599345	0.00156489	0.000469528	-0.000630565	0.00439414	-0.000880923	0.0115778	0.00210932	0.00672798	0.0545946	0.000674557	-0.0110537	0.00287553	0.0132431	-0.0113522	-0.00479753	-0.0161248	-0.000159979	-0.00241653	0.0261101	-0.00372708	-0.000445241	0.00704521	0.00794468	0.0299569	0	-0.00434846	-0.00826112	0.0983812	0.0110562	0.180013	-0.00153689	0.0102413	0.00298699	-0.00264665	-0.000382438	0.000583364	0.00593115	0.164192	0.0398187	-0.0145342	0.0111509	0.0349756	0.0490955
ENSG00000222041.13_9	-0.00558628	-0.00174157	0.00457967	0.00274967	0.00469298	-0.00170205	-0.00597083	0.00147227	0.00406748	0.0316224	0.0214654	-0.0077454	0.00225983	0.00751834	-0.00859567	-0.0145438	0.00177624	-0.00982441	-0.00108772	0.00179233	0.00454317	-0.00128334	0.00233339	-0.0013028	0.00997896	0	-0.00580922	0.00654128	0.305279	0.0084337	0.0550879	0.000596667	0.01126	-0.00339863	0.0305183	-0.000491126	0.00030921	0.00344439	0.122539	0.0894201	0.0155764	0.00868732	0.00480796	0.00889277
ENSG00000223783.1_8	-0.00458008	-0.000497083	0.0105338	0.0221376	0.0104688	0.000723068	-0.000842286	0.00653514	0.00673992	-0.00359779	0.0177804	0.0707431	0.0031633	0.0186404	0.0528068	-0.0175194	0.00876741	-0.00950142	0.0486557	-0.00330602	0.00525233	0.014158	-0.00888882	0.0359159	0.00951626	0	0.0196981	0.0305657	0.189011	0.0662986	-0.0957124	0.0289281	0.0138382	0.0210369	-0.00249875	0.00737724	-0.000356601	0.000311314	-0.00846348	0.062151	0.0251421	0.0143751	0.00670316	0.0169091
ENSG00000223784.2_8	-0.00471017	0.000526619	0.00278418	0.00362872	-0.000801359	0.00248537	-0.00379632	-0.000287216	0.00451129	0.0291783	0.0086857	-0.00773521	-0.00543252	-0.0407363	0.00391991	-0.0117076	0.00269509	-0.00400813	0.00917454	-0.0119901	0.00493929	-0.00207544	0.00118153	0.000532669	0.0143821	0	-0.00370783	0.00531415	0.39574	0.045733	0.133148	-0.000282413	0.0131582	0.00226812	-0.00245547	0.00266396	-0.00276829	-0.00333599	0.0985426	-0.00165377	0.0143635	0.000526165	-0.00124403	0.00758042
ENSG00000223806.8_9	-0.00681808	-0.00132616	0.00986846	0.0168134	0.0112252	-0.00115104	0.0335479	8.85499e-05	0.00704213	0.00578259	-0.000721081	0.122136	0.000692839	0.0181657	-0.000887574	-0.0122093	0.0206726	-0.000158877	0.0296437	-0.0114728	0.00111868	-3.96353e-05	-0.00108375	0.000221067	0.00458865	0	0.0214955	0.00381165	0.0931208	0.0914467	0.124202	0.0021096	0.00991931	0.00234223	-0.0024986	-0.000346804	0.000586449	0.00530558	0.0540935	0.00648466	0.0168262	0.0119498	0.0101357	-0.00718644
ENSG00000223850.1_8	0.0136527	0.00128969	0.00724102	-0.00415321	0.0111606	-0.00115141	0.0230471	0.00808962	0.00675592	0.00100248	-0.0165112	0.0409222	0.000585504	0.0206072	-0.000168514	-0.0165476	0.0350476	0.0078388	0.00118509	0.017389	0.0098216	0.000609875	-0.0167431	-0.00247751	0.0199152	0	0.0181996	0.0208744	0.160782	0.108737	0.109912	0.00238512	0.0229308	0.00541704	-0.00245079	-0.00038452	0.000593914	0.012254	-0.00999916	0.00611652	0.0314885	0.00947578	-0.00121932	0.0293234
ENSG00000224074.3_9	0.023553	0.000385718	0.00593675	0.000741935	0.00119951	-0.0010511	0.00781441	0.0109152	0.00646022	-0.0005829	0.0122771	-0.0105727	0.00395294	0.0279706	0.0224553	0.0365772	0.0168489	0.000466316	-0.00551191	0.0365207	0.0108444	0.00550234	-0.00636556	0.0326963	-0.00243935	0	-0.00447551	0.00885328	-0.0431781	0.0324518	0.228765	0.00274802	0.0161531	0.00260764	-0.0028168	-0.000278043	0.000810536	0.0182989	0.0951414	0.0738272	-0.0165172	0.00863702	0.0252092	-0.0062998
ENSG00000224137.2_7	-0.00380978	-0.00468163	0.00259571	0.0160827	0.0122347	-0.00465412	-0.00686735	0.0022242	0.00532484	0.0343738	0.00608109	0.0093185	0.00022415	0.01709	0.0254161	-0.019309	-0.0156594	-0.0208722	-0.00650433	0.0013437	0.00284296	-0.00151608	-0.00834756	-0.0151885	0.00748576	0	0.00945688	0.0108597	0.440759	0.0760417	-0.0548574	0.000217578	0.00515842	0.00194649	-0.00321113	-0.000422883	0.000532771	0.01165	-0.00566733	-0.0271569	-0.0247488	0.00936959	-0.00153136	0.00996992
ENSG00000224209.8_10	-0.00534034	0.0145947	0.0132918	0.0115841	0.017256	0.00707975	0.0531551	-0.000331372	-0.00420865	-0.000271772	0.0317539	-0.00956655	0.00241964	0.0214427	0.00531927	-0.0205401	0.017823	-0.00331919	-0.011855	0.0193112	0.00064864	-0.000219779	-0.00372581	-0.00780516	0.0170143	0	-0.00873941	0.0142791	0.0508505	0.0248732	0.116975	0.00301378	0.00900954	-0.00046703	-0.00235694	-0.000136433	0.000737248	-5.03408e-05	0.137637	0.109756	0.0114888	0.0187258	0.0479243	-0.00704319
ENSG00000224294.1_7	0.0202241	0.00199927	-0.000722571	-0.00217138	0.0146089	-0.00188606	0.0297685	0.00421684	0.00264441	0.00899341	0.00701342	-0.0100508	0.000717763	0.0277445	0.0122676	-0.0247856	0.0135534	0.0194389	-0.00303452	0.012805	-0.00433604	0.0162862	0.00552247	0.00747595	0.0351066	0	0.0169569	-0.0129536	0.0616703	0.0326204	0.183616	-0.00696296	0.0178882	0.00206897	-0.00287539	-0.000167717	0.000758927	0.0218966	0.0133589	0.115084	0.0257483	0.0135604	0.0240389	-0.0179794
ENSG00000224843.8_10	-0.0202689	0.00701408	0.00502936	0.0004168	0.0053472	0.0181172	-0.00197688	-0.00359438	-0.00416324	0.0678648	0.0277503	-0.0116222	-0.000353044	0.0138474	-0.0329294	-0.0199067	-0.0232069	-0.00505015	0.000622758	-0.000584977	-0.00744624	0.00792102	0.00382677	-0.00581018	0.00636973	0	-0.011932	0.0159055	0.158468	0.022638	0.063074	0.00196086	-0.00454357	0.000731375	-0.00329583	0.00302329	-0.000559867	-0.00194282	0.158094	0.131545	-0.0292791	0.0137915	0.0242541	0.0193102
ENSG00000224939.1_6	0.0197923	0.00091898	0.00457135	0.0147358	-0.00392291	-0.0017841	0.0118025	-0.00218204	0.00406476	0.000569499	0.00427013	0.112242	-0.000793945	0.025364	0.04098	0.03688	-0.0264146	-0.0194928	-0.00710086	-0.00284433	0.00406028	-0.00199716	0.00486251	0.0257886	0.0230423	0	-0.00911313	0.00604954	0.0127804	0.0234375	0.186805	-0.000929012	0.0196219	-0.00158211	-0.00299412	-0.000453286	0.000602887	-0.00159228	0.0141632	-0.0104118	0.0167782	0.0092366	0.0106386	0.0540741
ENSG00000225518.3_9	-0.0062767	0.00261728	0.00512331	0.0160254	-0.00104829	0.0110256	-0.00517003	0.00191712	0.00679171	-0.0041674	-0.00984354	0.0179371	0.000975654	0.0137948	0.0477837	0.019081	-0.00347619	-0.00770102	-0.00335809	0.0122124	-0.00192816	0.000987429	-0.027194	-0.0147509	0.026351	0	-0.00897254	0.0078023	0.407248	-0.055942	-0.00386288	0.00476346	0.0107213	-0.00125661	-0.00309477	-0.000268755	0.000392498	-0.00719526	0.0160638	0.0993717	-0.0192283	0.0115356	0.0228291	0.0260719
ENSG00000225548.7_9	-0.00703301	-0.00265391	0.00367956	0.0118091	-0.00047771	-0.00314177	-0.00860765	-0.0032237	-0.0135768	0.0259081	0.0272614	-0.00796585	-7.38514e-05	-0.0621394	0.000100928	-0.0155241	-0.016566	-0.0148871	0.00179888	-0.0131452	-0.00534662	-0.00819703	0.00187738	-0.00831676	0.00586215	0	-0.00612253	0.00703951	0.48022	-0.00458952	0.0230335	0.00129309	-0.00151748	0.000659457	-0.00323614	-0.000825859	-0.00459221	0.00432526	0.119037	0.114029	0.0172275	0.00421783	0.00479358	-0.00571359
ENSG00000225783.9_12	-0.00941111	0.0095597	0.0102408	0.00482437	0.00577448	0.00657515	0.0103322	0.00132008	0.0039988	0.0230003	0.0164495	0.0341805	-0.00141769	0.0101397	-0.00677996	-0.0103515	0.00673255	-0.00769493	3.85965e-05	0.0068164	0.00199155	-0.000441475	-0.00558444	-0.000196146	0.00220196	0	0.00841139	0.00619584	0.204817	0.0294921	0.143769	0.00112609	-0.00287017	0.0019298	0.0141471	-0.000197223	0.000399366	0.00595193	0.0827135	0.0743377	0.00434688	0.00636874	0.0153192	-0.00568785
ENSG00000225880.6_9	-0.00509783	4.25411e-05	4.33657e-05	0.0113156	-0.00307444	-0.00163411	-0.0114376	0.00467477	-0.00133464	0.041192	-0.00886831	0.00773272	7.70374e-05	0.0112998	-0.00346281	0.0237197	-0.0154209	-0.00549901	-0.0025189	0.00284419	0.0078044	0.00262809	0.00904424	-0.00364052	-0.00664033	0	-0.00500299	0.0108584	0.299974	-0.0419835	0.189036	0.00198642	0.0029269	0.00114588	-0.00226247	-0.000257924	0.000411378	0.00277482	0.0788704	0.093217	-0.000153266	0.0028525	0.0213273	-0.0156764
ENSG00000226363.4_9	-0.00699319	-0.00223619	0.00339695	-0.00343017	-0.00370052	-0.00360939	0.0247373	0.000706181	0.00213591	-0.009924	0.0151798	0.0518062	8.00821e-05	0.0151745	-0.00228334	0.0307221	0.00283077	0.0135204	-0.00183204	0.0175628	0.0284492	0.00804767	0.0100479	-0.0106225	-0.00595179	0	0.0062132	0.0125604	0.293605	0.0436132	0.0932308	0.0252364	0.00218788	0.00497233	-0.00219343	-0.000308349	0.000357591	0.000981594	-0.021546	0.0345161	-0.0286086	-0.0212484	0.0408738	0.00954664
ENSG00000226629.1_8	0.0130519	0.000246165	0.00666681	0.0162559	-0.00349608	-0.00096282	0.00889745	0.00489449	0.004264	-0.00933205	0.00111261	0.0454058	0.00042808	0.00645385	0.00268616	0.0257844	0.0321347	0.0456457	0.00441086	-0.010185	0.00333023	0.00023601	0.00718394	-0.00938625	-0.00604256	0	0.00942132	0.0133364	0.171256	0.0759416	0.184683	0.00435985	0.00647594	0.00104529	-0.00258795	-0.000402024	0.000433023	0.0236448	0.0136375	-0.0182214	0.00150363	0.00500305	-0.0133896	0.0283394
ENSG00000226777.9_10	-0.00570266	-0.00237884	0.00374355	0.00814176	0.00381824	-0.000875406	-0.00829211	0.00248877	-0.00685125	0.031812	0.0126988	0.0644053	0.00139167	0.00308492	0.0020397	-0.0124472	0.0129989	0.0186337	-0.00127582	2.54304e-05	0.0183134	0.0033317	0.00645845	-0.00311121	-0.00256705	0	-0.00497584	0.00798546	0.278996	0.057961	0.0989026	0.0109697	-0.00117575	0.00443175	-0.00192297	-0.000447332	0.000251038	0.00450363	0.079619	0.0283531	0.00758483	-0.00211081	-0.0120262	-0.0067638
ENSG00000226828.2_10	-0.0112529	0.0236823	0.0185834	0.00947661	0.0155263	0.015515	0.0537301	-0.000318392	0.00325319	0.0352197	0.041785	-0.00961302	-0.000270871	-0.0807203	-0.00745755	-0.015053	0.0121077	-0.00785971	-0.00224721	0.0190713	0.00616606	0.00162344	0.0105942	0.00218211	0.00893222	0	0.0187471	0.0070696	0.0217941	0.0563966	0.12278	0.00298715	0.00390225	0.00247586	-0.00233798	6.17797e-05	0.00114896	0.02382	0.00746783	0.1344	0.0275228	0.0146869	0.0369216	0.0692966
ENSG00000226856.9_10	-0.00570669	0.0212349	0.0162329	0.00754779	0.0195852	0.0186659	0.0569085	0.00429145	0.000469985	0.0324717	0.032185	-0.00808843	0.001011	0.0159044	0.00822168	-0.0183956	0.0115388	-0.0086343	-0.009101	0.0178931	0.00159434	-0.000135216	0.00510799	0.00185123	0.0161757	0	-0.00678078	0.0188342	0.269486	-0.0473468	-0.015889	0.00544303	0.0174019	0.00462042	-0.00246787	-0.000371725	0.000740261	-0.00819708	0.0640447	0.102331	0.0143778	0.0176122	0.0114559	0.00853948
ENSG00000227036.10_10	-0.0119217	0.0112484	0.0124141	0.00450188	0.00373272	0.00588734	0.0243055	-0.00149888	-0.00713962	0.0358418	0.0180088	0.0172971	0.00236857	-0.0524808	-0.0120814	-0.0161494	0.00878316	-0.0075281	-0.000697583	0.00625474	0.00157508	-0.00246207	-0.00756614	-0.000887671	0.0107683	0	-0.0063602	0.0062105	0.290511	0.00437196	0.0916555	0.000617802	-0.0151017	0.00031072	0.0362406	-0.000213184	0.000503592	0.0123405	0.118261	0.0884655	0.00976252	-0.00325256	0.00860373	0.00763063
ENSG00000227418.6_7	0.0213999	0.00437839	-0.0019655	-0.00271367	0.00436348	-0.00154155	0.0131742	-0.000817867	0.00786401	0.0102775	0.0181371	-0.0103857	0.000609569	-0.0448993	-0.00151171	-0.0174385	-0.0161268	0.0117658	-0.0013861	0.0258649	-0.00176934	0.0133118	0.017841	0.00263417	0.0338977	0	-0.00566955	-0.0111523	0.193203	0.138767	0.0744472	-0.000143454	0.0283299	0.00389914	-0.00283479	-0.00028329	0.000805409	0.0245634	0.000248423	0.071033	0.0302989	0.0236839	-0.00730588	0.0297885
ENSG00000227674.3_10	-0.00611452	-0.00196241	0.00535471	0.000505682	0.00417628	-0.00159633	0.0264129	0.000382536	-0.00922871	0.04042	0.0250877	-0.00991346	4.41378e-05	0.0102073	0.00226657	-0.0208853	-0.00885661	-0.00940438	-0.000892296	-0.0140183	-0.00444775	-0.000644599	0.00618583	-0.000955398	0.0076199	0	-0.00667416	0.0137657	0.352667	0.00534905	0.125336	0.00387049	-0.00441317	-0.000215381	-0.00275997	-0.000403661	0.000495887	-0.00365432	0.0493699	0.125654	0.0209488	0.00835515	-0.0284508	-0.00471088
ENSG00000227908.5_13	-0.0325107	0.00539219	0.00305276	-0.00102836	-0.00339979	0.0174123	0.00377266	0.00016654	0.00776522	0.039927	0.000480493	-0.0165265	0.00019912	0.0221327	0.00371973	-0.0133715	-0.00365926	-0.0150277	-0.00988124	0.0166809	0.00724311	-0.00240621	-0.0245964	-0.00835363	-0.00282717	0	0.0244839	0.0226211	-0.0763505	0.00892369	0.0795829	0.0061252	-0.0125786	0.00254265	-0.00425773	-0.000637178	0.000930376	0.0200072	0.0113202	0.0594686	0.0274386	-0.0158702	0.046931	-0.0153722
ENSG00000228126.1_6	-0.00654293	0.00265966	0.00469024	0.00923035	0.000969276	0.00963673	0.0120291	0.00525622	0.00987883	-9.71892e-05	-0.0154664	-0.00847585	0.00025836	0.0214005	0.10365	0.037566	0.0442235	0.0391938	0.0397759	-0.00110598	0.00464906	0.0151673	-0.0261678	0.0398549	0.0048562	0	0.0230444	0.0277121	0.0913089	0.0173669	-0.0515282	0.0341765	0.0135644	0.0189679	-0.00212267	-0.000401787	0.000448299	-0.00493535	-0.0483345	0.0584192	0.0256713	0.0033692	0.0220087	0.114826
ENSG00000228135.1_9	-0.00564119	0.00725132	0.00924344	0.0152817	0.0222031	0.0156888	0.0671468	0.00126152	0.00679544	0.0214734	0.0389798	-0.0104681	0.000347342	0.0231829	0.0193014	-0.0203777	-0.0107932	-0.00871069	-0.0031459	0.0192644	0.00812937	0.00214773	-0.0106396	0.0604768	0.00758723	0	0.0272471	0.0170945	0.0591084	0.0938944	0.0761659	0.00665482	0.00101893	0.0106592	-0.00256256	-7.7655e-05	0.00115183	0.0230776	-0.0137392	0.0749162	-0.0180205	0.0172412	0.0227402	0.0138068
ENSG00000228223.3_9	-0.00740314	0.00300343	0.00296057	0.00217284	0.000810549	0.00860197	-0.00234517	0.00886445	0.00276832	0.0470001	0.00122525	0.0604057	7.34187e-05	0.0124987	-0.00924315	0.0229481	-0.0183601	0.0197786	-0.00668316	0.0123852	0.00121575	-0.00611369	-0.00338674	0.00288395	-0.00575621	0	-0.00464732	-0.00310167	0.118896	-0.0494979	0.213084	-0.00173551	0.00280973	-6.29636e-05	-0.00171363	0.00224192	-0.00158372	0.0119949	0.0846191	0.100647	0.0150904	-0.00105093	0.0458204	0.0155916
ENSG00000228288.9_11	-0.0140111	0.00947467	0.00440147	0.00737301	-0.0013549	0.0103128	0.00722986	0.00151028	0.00363527	0.0192598	-0.0149211	-0.00988462	-0.00223716	0.0124191	0.0301339	0.0299562	-0.0123019	-0.00856885	-0.00313664	0.00921222	0.0230021	0.00584098	0.0109937	0.040455	-0.0105214	0	0.0110805	0.0138198	0.346412	-0.0595396	0.057629	0.0237659	-0.0063731	0.00480064	-0.00210862	-0.000281669	0.000479508	-0.00626987	0.00809778	0.0342952	0.00488161	-0.00468656	0.0455978	0.0246182
ENSG00000228414.8_11	-0.014274	0.0235578	0.0137747	0.00891336	0.0171125	0.0153242	-0.00204159	-0.0045138	0.00604298	0.0267441	0.0238548	-0.0113691	0.000275412	0.0192816	0.00259818	-0.0207679	-0.000322566	-0.0110472	-0.00180834	0.0186266	0.00850236	0.000990082	-0.00786534	-0.00673328	0.00753691	0	0.0185771	0.0185058	0.0118548	0.0030426	0.14419	0.0122624	0.0118746	0.0130397	-0.00249781	-0.000117662	0.000887372	0.0135732	0.108411	0.119682	0.0223667	0.0198133	0.0515321	0.015479
ENSG00000228590.4_13	-0.00608799	0.0135327	0.0189468	0.00802225	0.00772487	0.0134747	-0.00210072	0.00092713	0.00593136	0.0247051	0.0256218	0.0863355	-0.00494808	0.0159886	0.00290682	-0.0161344	0.00914399	-0.00566806	-0.00586292	0.0134863	0.00642375	-0.00194162	0.00391823	-0.00020976	0.010027	0	0.00922022	0.00990903	-0.033286	0.0842578	0.186876	0.00181166	0.00315181	-0.000438441	-0.00243359	-0.00058945	0.000494316	0.0138939	0.131754	-0.0207667	0.0148794	0.0136613	0.0344497	0.0237676
ENSG00000228705.4_12	-0.00390518	-0.00132035	0.0044404	0.0153299	0.00106055	-0.00146212	0.00995684	0.00393305	0.00344368	0.00109067	-0.0135266	0.0913084	0.000217695	0.00932904	0.0525141	0.0248379	0.0270106	0.0266134	0.0361546	-0.00743129	0.0266826	0.00867909	0.0106163	-0.0031965	0.0157801	0	0.0132395	0.0173345	0.10762	0.0635348	0.0937729	0.0149376	0.00622504	0.00826819	0.0185049	-0.000215694	0.000511901	0.000688034	0.0118019	-0.00954306	-0.0206362	-0.0187243	0.0125868	0.0393731
ENSG00000228794.12_12	-0.00507362	-0.0022879	0.00414187	0.00584621	0.00380073	-0.00188708	4.80028e-05	0.00662492	0.00325391	0.0498417	0.0254254	0.0915955	0.00353933	-0.0529452	-0.00167319	-0.0156849	0.00483029	-0.00229517	0.000558579	-0.00178991	0.00614045	-0.000370171	0.011626	0.00242083	0.0105949	0	-0.00496594	0.00974605	0.115477	-0.00528733	0.133473	0.00123653	0.00431883	0.00309564	0.0426303	0.00277116	-0.00160634	0.0169388	0.139739	0.108723	0.0025733	0.0100385	-0.0136181	-0.0131323
ENSG00000229140.12_17	-0.013774	0.0149062	0.0176455	0.0077627	0.00389811	0.00827404	0.0392561	-0.0013808	-0.0090722	0.0397087	0.0279291	0.00528211	0.00329609	0.0127889	0.00175245	-0.0172881	-0.0198778	-0.0113892	-0.00384839	0.012606	-0.00394884	0.00636659	0.000601789	-0.00684169	0.0165007	0	-0.00770063	-0.0121552	0.06034	0.0664085	0.110894	-0.00357447	0.0123014	-0.00171482	-0.00230159	0.0053799	-0.00227081	0.010782	0.131742	0.0854219	0.0173783	0.0104215	0.00499442	0.0628083
ENSG00000229404.6_10	0.00568185	0.00366989	0.00437162	-0.000920115	0.00205547	-0.00255221	-0.00585178	0.000494737	0.00562031	0.00295458	0.0300993	-0.00694486	0.000188938	-0.0514103	-0.00306226	-0.0155876	-0.0126271	0.00391384	-0.00222651	0.0028917	0.000726691	0.0031006	-0.00188372	0.0203268	0.0126048	0	-0.00614761	0.00975163	0.321361	0.0176826	0.0981867	0.0037818	0.019079	0.00192837	-0.00261588	-9.30458e-05	0.000747979	0.00567389	0.130079	0.0785076	0.014514	0.00941356	-0.00181164	-0.00417716
ENSG00000230176.3_9	0.0133339	0.00151437	-0.000536603	-0.0022164	0.0032516	-0.00177922	0.00051486	0.0039363	0.00300922	-0.000561438	-0.00634002	0.101986	0.000384134	0.0182544	0.0343963	0.0368077	0.0307967	0.0426349	0.00219517	-0.00597858	0.00489739	0.00249492	0.0138194	0.0397686	-0.00775014	0	0.0168816	0.0237461	0.108334	0.0581822	0.0523084	0.00589897	0.00344992	0.00720828	-0.00226724	0.00356176	-0.00193132	0.0121755	-0.000717094	0.0431052	0.0208834	0.0102459	-0.0108221	0.0178611
ENSG00000230838.2_7	0.0072105	0.000840237	0.00467217	0.0101692	0.000189753	-0.00230233	0.0055895	0.00173426	0.00280967	0.00338068	0.00365765	0.0101747	1.40387e-06	0.012419	-0.00665959	0.0241358	0.00544915	0.0188685	-0.00203595	0.00990412	0.000171316	0.0010088	0.00806047	-0.00496736	-0.00595822	0	0.0052465	-0.00340231	0.37036	0.00883101	0.167655	0.00130434	0.0120596	0.000444753	-0.00224385	-0.000280957	0.000285759	0.0093774	0.0193203	-0.0426278	-0.0127024	0.00355434	0.0475477	0.00518234
ENSG00000230937.13_8	-0.00534836	-0.00127545	0.00342042	0.00583394	0.00873012	-0.00047854	0.00736779	0.00139506	0.00399833	0.0386052	-0.00477671	-0.00879779	0.000531268	-0.0469844	-0.000195782	0.0163509	0.00191088	-0.00935712	-0.00403228	0.0125423	0.00152118	-0.000902188	0.0102438	-0.00289776	-0.00580067	0	-0.00429049	0.00904157	0.278966	0.0301936	0.0715599	0.00178993	0.0162741	0.00398548	-0.00214279	-8.69083e-05	0.000576889	0.00964257	0.0959349	0.0929577	0.00851195	0.0089501	0.0379792	0.0192801
ENSG00000230978.2_10	0.0151117	0.00555524	0.0120941	0.0248116	-0.00431812	-0.00280239	0.0207479	0.00109286	0.00702983	0.00183775	-0.0207672	0.00970837	0.000598407	0.0224381	-0.010222	-0.0123326	0.0351506	0.012399	0.0232703	0.0146931	0.00739979	0.00207677	-0.00173876	-0.00207164	0.0261791	0	0.0191135	0.0173951	0.239794	0.0895442	0.0224979	0.00332545	0.0152914	-0.00284981	-0.00275164	-0.000540602	0.000588127	0.00668245	-0.0112214	0.0708774	0.0336167	0.0129569	-0.006624	-0.0039299
ENSG00000231106.3_9	0.00340513	-0.00037093	-0.00440087	-0.00149669	-0.00438452	-0.00233786	0.00303301	0.00357276	0.00362661	-0.00336471	0.00807845	-0.00837621	0.000102379	0.0113532	-0.00306142	0.018901	0.0121731	0.00204285	-0.00209894	0.0107656	0.000276451	-0.000500598	-0.0156187	-0.00925693	0.0227647	0	0.00901574	0.0071781	0.52152	0.0121898	0.096749	0.00166471	0.00418521	0.00451459	-0.00242756	-0.000246701	0.000232962	0.0252881	-0.0126963	0.0153992	-0.0113279	0.00396086	-0.0206566	-0.00606337
ENSG00000231210.3_10	-0.00510241	0.0232635	0.0195444	0.0207982	0.00940814	0.0245818	0.0026285	-0.00280907	-0.00458398	0.0325152	0.0334857	0.0547934	-0.00228048	0.0157098	-0.0145488	-0.0204899	-0.00642136	-0.0257079	-0.0135564	0.00704785	-0.000123814	0.00451837	0.00148134	-0.00303216	0.00773873	0	0.0119879	-0.0238199	0.152618	0.0432669	-0.226027	-0.00456822	0.0112829	-0.00578595	-0.00377835	7.83622e-05	0.000758915	0.0248098	-0.0117969	0.0454174	-0.0106358	0.0102704	0.00219929	0.0314911
ENSG00000231265.1_8	0.0227546	0.00323927	0.00520691	0.00236132	-0.015277	0.0002239	0.0165287	0.00327085	0.017023	-0.00111086	-0.0162417	0.0863926	0.000589199	0.0207456	0.0953309	0.0519736	0.0442054	0.0509551	0.0376519	0.00259402	0.0344829	0.0177334	0.014104	-0.0115444	-0.000575195	0	-0.00844802	0.0281351	-0.0297416	0.121257	-0.110237	0.0161988	0.0238918	0.021483	-0.00257175	-0.000646228	0.000375631	0.0151405	-0.0504084	-0.0296483	0.0362487	0.0161351	0.00881007	0.138156
ENSG00000231453.1_6	-0.0112599	0.00359249	0.00128202	-0.00375717	0.00029432	-0.00310484	0.0421122	0.000386593	0.00640969	0.00332933	0.028435	-0.0102567	-0.00243349	0.0247195	-0.00220817	0.0189719	0.00579691	0.0174274	-0.00840762	0.0204087	-0.00490417	-0.00533626	0.00787831	-0.0064087	-0.00660447	0	-0.00477017	0.00772667	0.14104	0.0645424	0.204398	-0.0010592	-0.000391311	-0.00338527	-0.00239522	-0.000373617	0.000592041	-0.00160128	0.0378857	0.00532138	0.0134815	0.00309078	0.0553249	0.0139705
ENSG00000231473.5_11	-0.0127061	0.0100718	0.00618931	0.0100733	0.0151737	0.0163975	0.00682515	0.00194587	0.00642518	0.0319134	0.00601143	-0.0111429	0.000511164	0.0187068	0.00147079	0.0113472	-8.22067e-05	-0.0109671	-0.00577069	0.00327897	-0.00183306	0.00262691	0.00356832	0.047674	0.0115006	0	0.0191844	0.0222657	0.0855295	0.0301651	0.0935806	0.00709162	0.0141216	0.0108256	-0.00237522	-0.000249493	0.00074899	0.0222765	0.0218787	0.066768	0.0325854	0.0194217	0.0809576	-0.00479025
ENSG00000231528.3_7	0.0149987	-0.00176281	-0.0123916	-0.0014227	-0.00439321	-0.000114782	0.00892083	0.00342073	0.00406278	-0.0077666	0.00424199	-0.0120686	0.000333647	0.0167707	0.0525463	0.0236531	0.0234535	0.0402171	0.0232365	-0.00185525	0.0042157	0.00396412	0.00453179	-0.00379592	-0.00331604	0	-0.00748351	0.0137944	0.110596	0.0320314	0.203222	0.0111435	0.00779035	0.0065298	-0.00235572	-0.000242764	0.000610467	0.00992698	0.101573	0.0531633	-0.0233755	0.00556755	-0.0106758	-0.00530075
ENSG00000231768.2_11	-0.00468421	-0.000708264	0.0126366	0.00370398	-0.00478626	0.00423356	-0.000897985	0.00633716	0.000532889	-0.00184811	-0.0250731	0.089651	-0.00071682	0.0145165	0.0428617	0.0246721	0.0226086	-0.00132281	0.00122867	-0.00534075	0.00752888	-0.0045549	0.00399724	-0.00531737	-0.00947487	0	-0.00618584	0.00654766	0.123646	0.0588291	0.221238	-0.00213949	0.0112992	-0.00312285	-0.00276824	-0.000390964	0.000364158	0.0111448	0.0551794	-0.0463582	-0.00540712	-0.00127117	0.0024704	0.0486103
ENSG00000231814.3_6	0.0150953	0.007489	0.00803887	-0.00411748	0.00360816	-0.00225422	0.0560774	0.00247293	0.0105355	0.0012766	0.0227064	-0.0107722	0.00092156	0.0274762	0.00536345	-0.022613	0.0113842	-0.0052963	0.0427634	0.0267761	0.00936078	0.00430478	0.0132057	0.0160313	0.009808	0	-0.0064039	0.01641	-0.0446716	0.108405	0.0985933	2.7767e-05	0.0114063	0.00336767	-0.00285955	-0.00019329	0.00100524	0.0251289	0.0152765	0.0658226	0.0140423	0.00411658	0.0522319	0.0672887
ENSG00000231817.9_10	-0.000806023	0.0022645	0.0101772	0.0248051	0.0126607	-0.000510865	0.00305782	-0.00128451	-0.000358962	0.00482224	0.0130353	0.0652534	-0.00707636	0.0209306	0.00447121	-0.0225022	-0.0189091	-0.0129716	0.00107789	0.0149037	0.0054579	0.0047126	0.004476	0.00415309	0.0150496	0	0.0167304	0.0121949	0.115944	0.0633248	0.0906365	0.00151119	0.0106071	0.0029049	-0.00249223	-8.35724e-05	0.000889386	0.00844073	0.124881	0.0918156	-0.0257567	0.0203582	0.00954196	-0.00207697
ENSG00000231971.6_11	-0.00492351	0.0135696	0.0233822	0.00856341	0.00983627	0.0110299	0.00676309	0.000678256	0.00346828	0.013824	0.0259726	0.0287307	8.06443e-05	0.00262043	-0.00448721	-0.0157091	-0.01658	-0.010273	7.34718e-05	-0.015922	0.00134181	-0.00792809	-0.00655925	-0.00234127	0.016478	0	0.0129637	-0.00128328	0.337603	0.0392056	0.0733361	0.00170641	-0.00504454	-0.000193488	-0.00234081	-0.000179821	0.000554901	-0.0113682	0.0608093	0.0985726	0.020723	-0.00304025	0.000240395	-0.00596071
ENSG00000231987.1_9	-0.000337493	0.00618726	0.00944895	0.0226672	0.0171549	-0.000543635	0.0559565	0.00376223	0.000236199	0.00787261	0.0492325	-0.0101068	0.000826927	0.0279306	0.0104556	-0.0202631	-0.00123863	-0.00442916	0.00376205	-0.013529	-0.00626516	0.0120529	0.00989667	0.0342993	0.0240347	0	-0.00887124	-0.022487	-0.0407869	0.0831401	0.140664	-0.00811223	0.0150329	-0.000783109	-0.00275865	-0.000275854	0.000819827	0.0175426	0.0193428	0.136292	0.0483049	0.021684	0.0499929	-0.0101123
ENSG00000232044.8_11	-0.00479621	0.00238606	0.0071498	0.0060389	0.00743308	0.00524784	-0.00627197	-5.13464e-05	-0.00185522	0.0376229	0.019084	-0.00659305	0.00118235	-0.0520528	-0.0026774	-0.0121334	0.0120289	-0.00504895	0.0112664	0.003732	0.00558556	0.00164668	0.00414627	0.00164139	0.00640851	0	-0.00579638	0.00948463	0.222296	0.038298	0.145887	0.00165229	0.0034986	0.00125089	-0.00223744	-0.000248742	0.000468256	0.01399	0.126719	0.0896696	0.0148679	0.00566755	-0.0167306	0.0111263
ENSG00000232677.11_13	-0.00534799	-0.00104689	0.00446587	0.00781856	0.00545131	-0.000574071	0.00654055	0.00378932	-0.00329541	0.0326466	0.0134029	-0.00650103	0.00236966	0.0088407	-0.00681397	-0.0129421	0.00772144	-0.00665154	0.00133449	0.00743439	0.01133	-0.000975229	0.00641277	-0.00167693	0.00489128	0	-0.00543593	0.00840844	0.281279	0.00272689	0.10652	0.00202437	0.00373051	0.00218142	0.0264966	0.00275431	-8.15289e-05	0.00588218	0.099967	0.085081	0.00915358	-0.00205214	-0.0134076	0.00926755
ENSG00000232931.6_10	0.00794485	-0.00389394	-0.0171399	-0.00959397	0.00522364	-0.0020474	0.0017699	0.00190054	-0.00419387	-0.0102845	-0.00216006	-0.00725631	-9.07668e-05	0.00865903	-0.00858027	-0.0192184	-0.00213975	0.0042774	-0.00305116	0.0128024	0.00596922	-0.00716065	0.00342758	0.0255104	-0.00561146	0	0.00814052	-0.008417	0.405296	0.00725343	0.112624	-7.03362e-05	0.00519469	-0.00105859	0.0355052	-0.000188366	0.000308743	0.0026532	0.0949691	0.0804372	-0.0192561	-0.000320648	0.00913579	-0.0148068
ENSG00000232956.10_9	-0.0124007	0.0120036	0.000219899	0.00167637	0.00849473	0.00641705	0.00736858	0.00300358	0.00411197	0.0311482	0.0163584	0.0234298	-0.00157421	0.00625528	0.0357724	0.0151203	0.0119065	0.0152684	0.0130494	-0.0102649	0.0010897	-0.00119984	0.0071613	-0.00324953	0.00134206	0	-0.00589313	0.00714303	0.242233	-0.0307836	0.0924773	0.00343117	-0.00294512	0.000455724	-0.00185432	-0.000206715	0.000379828	0.00841932	0.0540914	0.0995203	0.00496597	0.0038226	0.01603	0.0151926
ENSG00000232991.5_4	0.0309886	0.0086355	0.0147117	0.0310825	0.0242837	-0.000154445	0.0495569	0.00571357	0.000203124	0.00659906	0.043569	-0.00869773	0.000997188	0.0248948	0.00225827	-0.0130036	0.0271807	0.0813063	0.0250819	0.00244676	0.00571362	-0.00032004	0.0094127	0.0569357	0.0255691	0	0.0295808	0.0229379	-0.0458173	0.0718515	-0.113102	0.0027314	-0.00254916	0.00189638	-0.00292558	0.0146363	0.00137715	0.032556	-0.00471378	0.102262	0.0322132	0.0327189	0.0080132	0.0330724
ENSG00000233086.8_13	0.0225595	0.00692267	0.00917966	0.00922127	0.0189815	-0.00160633	0.00888764	0.00229776	0.00163996	0.00783557	0.0445525	0.0482468	0.0007459	0.0176622	0.00252103	-0.0195299	0.0185966	-0.00192881	-7.88545e-05	-0.000342606	0.0034944	0.01681	0.00997858	0.0080258	0.0191454	0	-0.00570967	-0.0100046	-0.0408241	0.0356257	0.0267733	0.00113867	5.22459e-05	0.00463559	0.0671263	-0.000514774	0.00064293	0.0271856	0.156399	0.072669	0.0308547	0.0199913	0.045132	-0.0041911
ENSG00000233515.2_10	-0.0022406	-0.000585274	0.00116822	0.010406	0.00953756	-0.00324958	0.0125696	-0.00159807	-0.000796579	0.0177826	0.00670882	-0.00678172	8.36138e-05	0.0137373	-0.0116293	-0.0191924	0.00845051	-0.0117139	-0.00249006	0.0024075	-0.00023702	-0.00236916	0.00102105	-0.00601508	0.0113585	0	0.0123776	0.00759159	0.459853	0.0336394	0.0872806	0.00257091	-0.00659772	-0.000885329	-0.0017571	-0.000357877	0.000412578	-0.00453966	0.0160476	0.0746696	0.00114212	7.34202e-05	-0.0178091	-0.00449903
ENSG00000233521.8_12	0.0206525	0.000955547	0.00221913	0.00160119	-0.00191147	-0.00449005	0.00385114	0.000830437	-0.00473114	-0.0140595	-0.00718855	-0.00888262	0.00128124	0.0192878	-0.0180956	0.0243309	0.030846	0.0721774	0.0188024	-0.0190097	0.00544673	-0.000347808	-0.00554963	0.0670323	-0.0086656	0	0.0205458	0.0175823	0.233219	0.0600538	-0.16891	0.000715224	-0.00581327	0.0107761	-0.00321096	-0.000811448	0.000433462	-0.0073249	-0.00584794	-0.00111854	-0.0385436	-0.0089499	0.00426452	-0.0143742
ENSG00000233639.9_11	-0.00914435	0.0109264	0.0134773	0.00336502	0.00270158	0.00875289	0.0264286	-0.000127683	-0.000530393	0.000549978	0.025942	-0.00570744	-0.00116736	-0.045132	0.000433586	-0.0100847	0.00251322	-0.00314545	-0.00434411	0.00645281	0.00305473	-0.0065211	0.00255174	-0.000378613	0.0109078	0	0.00717001	0.00464154	0.257899	0.0358667	0.0997513	0.00257918	0.0149445	-0.000225075	-0.0018872	0.0025822	-0.00218268	0.0123768	0.102423	0.0803893	0.0188193	0.00620437	0.0207625	0.00675618
ENSG00000233901.8_11	-0.0113162	0.00881409	0.0175361	0.00458961	0.00802533	0.00836182	-0.00327433	0.00204758	0.00197554	0.0302305	0.0155498	-0.00796862	-0.000100311	0.0104862	0.0134854	-0.014631	0.0112647	-0.0078854	0.000714455	0.00290806	0.00479853	0.00212241	-0.0069807	-0.0035669	-0.00685042	0	0.011201	0.0111414	0.293194	0.01447	0.06554	0.00607378	0.00891606	0.0081462	-0.00206007	-0.000206604	0.000539585	0.00553462	0.0890757	0.0993649	0.0105995	0.00426352	-0.000123262	-0.0046583
ENSG00000233922.4_9	-0.00614286	-0.000923957	0.00462988	0.000511513	0.0103421	-0.00168651	-0.00994847	0.00216088	0.00291965	0.0187651	0.0127189	0.0269224	-0.00142712	0.0105362	0.000791593	-0.00871996	0.0128248	-0.00840286	0.00854444	-0.0108974	0.000695403	-0.00137971	0.00292005	-8.9963e-05	0.00343075	0	-0.00602078	0.00931157	0.229751	0.0399468	0.152293	0.00236037	-0.00219187	0.00264082	-0.00216836	-0.000281859	0.000460759	-0.000989998	0.0970399	0.0858446	0.0223201	0.00282396	0.00307478	-0.00468435
ENSG00000234380.3_11	-0.00435887	-0.00255892	0.0040237	0.000771874	0.00709802	-0.00230701	-0.00643342	-0.00399852	0.00273514	-0.00889558	0.00160204	-0.00767948	-2.38247e-05	0.00945689	-0.000922675	-0.0170072	0.00813648	-0.00235472	-0.00210529	-0.0166311	0.00747158	0.00071967	0.00122882	-0.00156566	0.00149852	0	0.00979514	0.00878352	0.426963	0.025714	0.114059	-0.000482486	0.00776255	-0.00608095	-0.00277155	0.00270299	-0.00201936	0.00315899	0.0884505	0.0775333	-0.000852098	0.000979764	-0.0277048	-0.00419483
ENSG00000234546.5_9	-0.0156229	0.0163866	0.00986665	0.00320304	0.0176289	0.00995384	-0.00444641	0.00454466	0.00377366	0.0301013	0.0236255	-0.00841051	6.33709e-05	0.0134819	0.0502696	-0.0102821	0.0126317	0.0223311	0.00722682	-0.0122685	0.000564855	-0.000717626	-0.00257724	0.00541309	0.00953883	0	-0.00822914	0.0136539	0.299288	-0.0366478	0.0507428	0.0171218	0.0139549	0.00758637	-0.0020811	-0.000305303	0.000530137	0.00155552	0.00967348	0.117135	0.0200287	0.0102603	0.00390894	-0.0054136
ENSG00000234694.2_11	-0.0186761	-0.00102004	0.00417069	0.0134155	0.0173972	0.0144222	-0.0156827	0.00511388	0.00957302	0.0289605	-0.0418415	0.0340519	0.000524614	0.0208383	0.0709227	0.0297106	-0.027008	-0.0220365	-0.00117657	0.00312581	-0.00423058	0.0171775	-0.0371723	-0.0152799	0.00714487	0	0.0235057	0.0261933	0.207853	0.000201422	-0.0932854	0.0251578	0.0133464	0.0185172	-0.0030588	-0.000205254	0.000683433	-0.00934942	-0.0393153	0.124291	0.018474	-0.00525006	0.0405914	-0.00851896
ENSG00000234722.5_10	-0.00410416	0.000701551	0.00503128	0.00254786	0.00982935	-0.00190582	0.0226107	-0.00130587	-0.00840512	0.0011994	0.0194108	-0.00777573	-2.19629e-05	0.00867803	0.000818346	-0.0142555	0.0103483	-0.0101077	2.24876e-05	0.00160121	0.00502947	-0.000784769	0.00307316	-0.00572564	0.00266595	0	-0.00661319	0.00928258	0.311915	0.0378055	0.0939845	0.00161481	-0.00617626	-0.00393329	0.0110502	-0.000336874	0.000407145	-0.00387747	0.103959	0.0763094	0.0134468	0.00440638	0.0104664	0.00896248
ENSG00000235142.12_13	-0.00719318	0.0243817	0.028578	0.0114278	-0.000941804	0.0188621	0.00108886	-0.00474172	-0.0131676	0.0341477	0.0333819	-0.0105274	0.00507624	0.0149323	-0.0153438	-0.0199858	-0.0217761	-0.0149197	-0.0134534	0.0131843	0.00446976	-0.00163914	-0.00394245	-0.00783301	-0.00668963	0	-0.0103635	0.00583753	0.136319	0.0603466	0.11212	0.00247849	-6.05055e-05	-0.000459476	-0.00324373	0.00565027	-0.00446038	0.022929	0.145921	0.0380414	0.0233185	-0.00556238	0.00825487	-0.00399169
ENSG00000236289.4_9	-0.0156674	-0.0067925	0.0228365	0.00101643	0.0173304	-0.00468203	-0.00778529	0.000488695	-0.00583658	-0.00819729	0.0253533	0.00871413	0.00283094	0.0230108	0.00714806	-0.0297145	-0.0186648	-0.0161419	-0.00247052	0.0224602	0.00721411	-0.0025704	-0.0120621	-0.0099884	0.00230022	0	0.0230202	0.0132751	0.0799755	-0.0175402	0.0955821	-0.0041388	-0.012919	-0.0098929	-0.00439843	-0.000565728	0.000951204	0.00504555	0.118657	0.0514803	0.00825855	0.0143173	0.0366333	0.00983781
ENSG00000236311.6_8	-0.00572721	0.00986047	0.0222406	0.0181625	0.0202229	-0.00185731	0.051067	0.0061179	0.00622667	0.00305857	0.0371129	-0.0100948	-0.00123444	0.0294188	0.0292213	-0.0223084	-0.00770038	-0.00838907	-0.00361167	0.0282079	0.000657772	0.00628492	-0.0089116	-0.00499698	-0.00684054	0	0.0218535	0.0193332	0.0872494	0.0795432	0.113489	0.00490187	0.0113369	0.00467885	-0.00257896	0.00516109	-9.9967e-05	0.0151468	0.0137222	0.0592602	0.0329498	0.0114788	0.0401469	-0.0145376
ENSG00000236663.2_10	0.0115274	-0.00109672	-0.00593855	7.84937e-05	-0.00556232	-0.00172068	0.0077718	0.00134995	0.00299284	-0.00859986	0.00595243	0.0543261	0.000297639	0.0147441	0.0718636	0.0428702	0.0201067	0.0364568	-0.00145275	-0.00905364	0.0346582	0.00911675	0.0107991	-0.0104812	0.0280592	0	0.0131445	0.0131161	0.25989	0.0218629	0.0822526	0.0243298	0.0151194	0.00474898	-0.00252946	-0.000242655	0.000345709	0.0154239	-0.00995714	-0.0504967	0.00423276	0.00611847	-0.00971752	-0.00641311
ENSG00000236700.8_10	-0.00597654	0.0144105	0.0210697	0.006583	0.0121947	0.0107819	0.0278474	-0.000198911	0.0020709	0.0382967	0.0184122	0.103158	0.00543199	0.0145145	0.00244225	-0.0185692	-0.0166793	-0.00977147	-0.00620537	0.012121	-0.00129889	0.00210155	-0.00355039	-0.00604072	0.0149489	0	0.0149988	0.00979194	0.0702972	0.00580186	0.167838	0.00205538	0.0103409	0.00554254	-0.00235266	-4.17078e-05	0.000731503	-5.05756e-05	0.124558	0.0666181	-0.0207269	0.00484575	0.00322121	-0.00656739
ENSG00000236719.5_10	-0.00382959	0.0064915	0.0234504	0.00493912	0.0131752	0.0109284	0.0186389	-0.000947949	0.00610779	0.00315699	0.018515	-0.00804417	0.00264797	0.0184359	-0.0124024	-0.0172267	0.00702312	-0.0056449	-0.00272824	0.0193301	0.00668136	0.00160949	-0.00158519	-0.00189525	0.00719801	0	-0.0069028	0.00575827	0.203177	0.0825863	0.107532	0.00157753	0.0121724	0.00163576	-0.00220054	-0.000122895	0.000764646	0.0200416	0.030593	0.0385119	-7.39673e-05	0.0111221	0.0228409	0.0527991
ENSG00000237424.1_8	-0.00522648	-0.00162682	0.00287587	0.000256081	0.0145192	-0.00162835	-0.00398138	0.00352922	0.00371041	0.0310195	0.0160457	-0.00699075	-8.25795e-06	0.012226	-0.00290861	0.0186571	0.0136813	0.0181347	0.011645	-0.0106019	0.0163846	0.00403553	0.00604732	-0.00405071	-0.00433877	0	0.00867822	0.0092059	0.270611	-0.0327285	0.124246	0.0202629	0.00102676	0.0052835	-0.0017306	-0.000235096	0.000396676	-0.000910784	0.00814061	0.114785	0.0191601	-0.0130044	0.0402924	-0.0046918
ENSG00000237436.1_9	-0.00394767	0.00401954	0.00967364	0.0143995	0.00394842	0.0228542	0.000663913	0.00349038	0.00758797	0.0344571	-0.00028956	-0.00790034	0.000388042	0.0209132	0.0586826	0.0491838	0.0108053	0.0201453	-0.00118079	0.0258478	0.0350036	0.0244549	0.0125703	-0.0139401	-0.00481466	0	0.0128599	0.0256875	0.169948	0.0286588	-0.0879747	0.0558562	0.0187945	0.0239922	-0.00206893	-0.000242591	0.000643904	0.00879138	-0.0622476	0.0775208	0.0127683	0.0248086	0.0476744	-0.00171312
ENSG00000237523.2_8	-0.00452694	0.0022998	0.00487514	0.00578246	-0.00230918	0.00986687	0.00422649	0.00586086	0.00430251	0.032266	-0.00327374	0.0736532	0.000118453	0.0121562	0.016033	-0.00881335	-0.00350267	-0.0100639	-0.000949867	-0.0127635	0.00582647	0.000426412	-0.00207494	0.0274758	0.00715036	0	0.0106492	0.00987198	0.262609	0.00945646	0.11262	0.00403807	0.0113887	0.0051504	0.0264244	-3.13122e-05	0.000457069	0.00399376	0.0185408	0.0881766	-0.0214501	-0.00330689	0.00446267	-0.00637142
ENSG00000237943.8_12	-0.0120183	0.00230867	0.0135118	0.00633455	0.00215749	0.0176906	0.00150653	-0.00543886	-0.000725435	0.0643815	-0.0100959	0.0638974	0.00181385	0.00907104	-0.0137841	-0.0294578	0.0162403	-0.000972638	-0.0016872	-0.0108647	-0.00508113	-0.0124409	0.00833369	-0.00955757	0.00577285	0	-0.0116833	0.00379168	0.199401	-0.0062906	-0.0206745	-0.000174749	0.00614994	-0.00250859	-0.00367669	-0.000794498	0.000699035	0.0155116	0.124907	0.107814	0.013503	0.0079598	-0.00585646	0.00702635
ENSG00000238113.7_8	-0.00592132	0.00110433	0.00416795	0.0121562	0.00931615	-0.000138263	-0.00406559	0.00210198	0.00272199	0.0191479	0.0212996	-0.00841263	-6.33471e-05	0.00723908	0.000919898	-0.00828827	0.00822056	-0.00424428	0.00871959	-0.00831943	-0.00022948	-0.00792112	0.00593313	-0.00619789	0.0120814	0	-0.00617578	-0.00747448	0.377191	0.0342319	0.0846336	-0.000169116	0.0085749	-0.000659627	-0.00249778	-0.000383526	0.000483446	0.0128398	0.0913115	0.0450379	-0.0277007	-0.00366929	0.0398328	-0.00656014
ENSG00000238266.3_7	-0.00497831	0.0016723	0.00351797	0.0098721	0.000681428	0.00407006	-0.00599216	-0.0023799	0.00362984	0.0411865	0.0220384	0.00634127	0.00162778	-0.0414908	0.000448849	-0.0128224	0.000729146	-0.00916727	-0.000398304	0.0015228	-0.000451087	-0.00598406	0.00190953	-0.00672908	0.00200701	0	-0.00488017	0.00667233	0.351752	0.0294302	0.0925235	0.00243969	0.0137151	2.03622e-05	-0.00237731	0.00282085	-0.00259493	-0.00979484	0.113315	0.0880812	0.0138481	0.0063055	-0.0164842	0.00587686
ENSG00000239513.6_9	-0.0175414	-0.00356546	0.00305724	-0.00671477	-0.00105701	-0.0053403	0.0405739	0.000316192	0.00947211	-0.00502072	0.0303749	-0.0140768	-0.00205224	-0.112372	0.00457773	-0.0188577	0.00609192	-0.0122902	-0.00763231	0.00965901	-0.000554555	-0.0104254	0.00572871	-0.000374206	-0.0185303	0	-0.00466393	0.00539911	-0.0234576	-0.0164039	0.0608295	0.0025628	0.0128456	0.00556951	-0.00451143	-0.000557483	0.000961309	-0.0194466	0.0865553	-0.0358797	0.0177824	0.00262567	0.0304618	0.0223531
ENSG00000240893.1_8	0.0208572	0.00396421	0.0102395	0.0208742	0.00238514	-0.00159526	0.0146514	0.000438032	0.00714153	0.00511961	0.00454789	0.0136742	0.000756001	0.026965	-0.000556032	-0.0111915	0.00682939	-0.0101941	-0.00494765	0.0204807	0.00235738	0.00291016	0.00134358	0.00556178	0.0291176	0	-0.00647117	-0.000946728	0.077031	0.0863516	0.199332	0.00282861	0.00863076	0.00399199	-0.00232685	-0.000392135	0.000679839	0.016913	0.0205093	0.0193308	0.0327816	0.013154	0.0136314	0.0325389
ENSG00000242147.3_11	-0.00490137	0.00600214	0.0212907	0.00763573	0.00981157	0.00813936	0.00694265	0.00146765	0.00356734	0.0277661	0.0184783	0.00873873	0.000454435	0.00817128	0.00816975	-0.0138241	0.0102414	-0.00258977	-0.00180429	0.00175002	-1.1934e-05	-0.00173873	0.000163508	-0.00334225	0.0133457	0	-0.00469176	0.0095222	0.374647	0.0379474	0.0550679	0.000755423	0.0108326	0.00139773	-0.00206943	0.00324042	-0.00177295	0.00753271	0.0852792	-0.0242325	0.0150775	0.00336494	-0.011856	0.00693556
ENSG00000243479.3_4	-0.00663308	0.00301476	0.00180071	-0.00153319	-0.00107168	-0.00244595	0.0276199	0.00332427	0.00612072	0.0299197	0.0212158	-0.00974627	0.000298226	0.0147661	-0.0111196	0.019984	0.0180188	0.00309547	0.0141845	-0.0186815	0.00332592	0.00716899	0.00217584	-0.00933816	-0.00795874	0	0.0118472	0.0140103	0.304952	-0.000647909	0.0737977	0.0257443	-0.0028252	0.00506751	-0.0025028	-0.000486221	0.000494973	0.00182295	-0.0181138	0.0855996	0.0262914	-0.00217991	0.0256551	0.00396594
ENSG00000245526.13_11	-0.0109291	0.0107486	0.0146486	0.00587465	0.000256521	0.0073079	0.0250066	-0.00170343	-0.0070272	0.03361	0.0227372	0.0191575	-0.000339058	-0.0372903	-0.0110563	-0.0127131	0.00318813	0.0085665	-0.0105371	0.00826927	-0.00582476	-0.00691931	0.00196387	0.00214997	0.00971332	0	-0.00461951	0.00163367	0.251276	0.0278529	0.133132	0.00194563	0.00308954	9.42664e-05	-0.00219951	-0.000107985	0.000546944	0.0179792	0.0987796	0.0777069	0.00277439	0.000134576	0.0191777	-0.00683851
ENSG00000245532.11_10	-0.00987844	0.00885083	0.0090663	0.00437821	0.00573629	0.00579105	0.00306341	0.00334585	0.00316597	0.024364	0.0155636	0.0399653	-0.00110807	0.00973134	0.0253802	-0.00974479	0.0103081	-0.00287626	0.00665327	0.00010299	0.0040501	0.000676894	-0.00145305	-0.00137512	-0.00451293	0	0.0078159	0.00578152	0.193351	0.00378804	0.141919	-0.000353136	-0.000234593	-0.00431395	-0.0014515	0.00209707	-0.00146102	0.00483301	0.0815536	0.0728668	0.0142945	0.00461856	0.0242065	0.0042996
ENSG00000245614.6_12	-0.00457816	0.0034184	0.00257037	0.00378698	0.00758263	0.00697401	-0.00499005	-0.000498373	0.00421832	0.0294233	0.0219654	-0.00773368	-0.000121766	-0.0604065	0.00292664	-0.0159971	-0.0153871	-0.00907931	0.00190891	0.00409032	0.0065639	-0.00232278	0.00185327	0.0152804	0.0125228	0	-0.00621677	0.0118837	0.313724	0.0103774	0.0929067	0.00162062	-0.00109287	0.00261696	-0.00258582	-8.33572e-05	0.00068669	0.0180889	0.103877	0.114245	0.011041	0.00673581	0.00454232	0.00511982
ENSG00000245694.12_10	-0.0108027	0.00765414	0.0042326	0.00252051	0.00269141	0.00876274	0.0119627	-0.000640035	-0.00321053	0.0293961	0.0216765	-0.00669838	-0.00145232	0.00946832	-0.0129917	-0.0121274	0.00592401	-0.00507332	-0.00996143	0.0112006	-0.000409219	0.00684121	0.000121626	0.000954353	0.0104317	0	-0.00549696	-0.00417063	0.274133	0.0104651	0.103402	-0.00444481	-0.0115104	-0.000746795	0.0335063	0.00209354	-0.00194541	0.0106359	0.117298	0.0853434	0.00265874	0.000487636	0.0223309	-0.00706515
ENSG00000245954.10_12	-0.00492834	-6.62089e-05	0.0319425	0.00871894	0.0187912	-0.00107755	0.0159291	0.00125101	0.00845803	0.00730542	-0.0209314	-0.0110433	0.000776747	0.0217769	-0.00250823	-0.0165833	0.00703657	-0.010839	0.0144071	-0.00738994	0.00442351	0.00321281	0.00661082	-0.00385111	0.00971224	0	-0.00810772	0.0109012	0.172253	0.134944	0.0921097	-0.00163508	0.0136476	0.00849384	-0.00264312	-0.000367938	0.000716024	0.0263967	0.0609783	0.038913	0.0412163	0.0165057	0.00410004	-0.0023277
ENSG00000246095.2_8	-0.0133411	-0.00650215	0.000709728	-0.00374803	-0.00588859	-0.00608264	0.0154454	0.00168046	0.00228718	-0.00183441	-0.00236807	0.00652006	-0.0021161	0.0159531	-0.0139734	0.0277445	0.0228891	0.0361879	0.0132069	-0.0177568	-0.00197963	-0.00346304	0.00862049	-0.0245175	-0.00485006	0	-0.0113184	0.0105613	0.140847	-0.0109755	-0.125093	-0.000590493	-0.0266932	-0.00470365	-0.00365386	-0.000581668	0.000440331	0.00230984	-0.0379261	-0.0409475	-0.0393001	-0.00936566	0.0211776	-0.015774
ENSG00000246430.9_13	-0.0058228	0.00443202	0.00867919	0.00452299	0.00347547	0.00776352	9.14753e-05	-0.00514685	0.00225834	0.0369316	0.0252845	-0.00835209	0.00367815	0.00873134	-0.00860033	-0.0166198	0.0202323	-0.00225483	-0.00152633	0.0066365	5.44268e-05	0.00920704	0.00766878	0.00435067	0.0141659	0	0.0117144	-0.00618547	0.151651	0.0460753	0.105017	0.00193914	0.0103626	0.00233218	-0.00201717	-0.000421403	0.000561829	0.00301289	0.100152	0.0782416	0.0149819	0.0115427	-0.00349316	0.0538112
ENSG00000246898.2_7	-0.00758613	-0.00462224	0.00479684	0.0212714	0.0122461	-0.00229612	-0.0068607	0.00634272	0.00516538	-0.0103177	-0.0088909	0.0660073	0.00322454	0.0184615	-0.0152707	0.0236934	-0.00315871	-0.0169282	-0.00817285	0.00247891	-0.0047345	0.00198949	0.000256178	-0.0030334	0.00139769	0	0.0116281	-0.0259811	0.314556	0.038024	0.152449	-0.00875932	-0.00585043	-0.00227364	-0.00304888	-0.000497799	0.000346531	0.000290122	0.0150604	0.00259884	0.0247484	-0.00160649	0.0265708	-0.00807846
ENSG00000248360.7_10	-0.00465875	0.0107944	0.0181843	0.0072857	-0.00218138	0.0116897	-0.00478571	-0.00394077	-0.0125814	0.0325788	0.0240106	-0.00827234	0.00250522	-0.041558	0.00164828	-0.0196413	-0.000596485	-0.00891021	-0.00247266	0.00992492	0.000661235	0.00538	0.00240575	-0.00987751	-0.00166706	0	-0.00734881	-0.00800582	0.327732	0.036545	0.114268	0.000484753	-0.00473526	0.000518648	-0.00271143	-0.000157753	0.000868228	0.00736502	0.108738	0.106995	-0.00474108	0.0085427	-0.0131489	-0.0083068
ENSG00000249073.1_6	0.0115013	-0.00188136	-0.00243297	-0.00347609	-0.0115257	-0.00151828	0.00874111	0.00833987	0.0122616	-0.00725868	0.00699155	-0.00953766	0.000439851	0.0171094	0.06612	0.033013	0.0574555	0.0742815	0.0360551	0.00256852	0.00869152	0.00756745	0.0125471	0.0761837	-0.00376393	0	0.018288	0.0271289	0.231334	0.0810014	-0.0635532	0.00619548	-0.005558	0.0107295	-0.00281654	-0.000491053	0.0004632	-0.000708937	-0.00693182	-0.0245322	-0.021371	0.0228247	0.00747274	0.00236709
ENSG00000249395.4_9	-0.00515314	0.00235106	0.00884943	0.00483555	0.000780471	0.00682117	0.00263098	-0.000496057	-0.0101005	0.0325529	0.0244243	0.0257138	0.00238565	0.00847153	0.00106323	-0.0180908	-0.0149831	-0.00876315	-0.00304423	0.00940953	-0.00427798	-0.00177151	0.00268855	-0.00727487	0.00745127	0	-0.00597326	-0.00976568	0.388914	0.00327338	0.0322458	-0.0043367	-0.0042542	-0.00115887	0.0398203	-0.00102107	0.000764853	0.0062601	0.0489775	0.0903188	-0.0150674	-0.000458836	0.00367893	0.060541
ENSG00000249550.8_11	-0.00450599	0.00734022	0.0134179	0.0078501	0.00492718	0.00825343	0.0269741	-0.000306294	-0.00727241	0.027686	0.0193392	-0.00528233	-0.00123228	0.0097695	-0.0115256	-0.0132457	0.00130307	-0.0076898	-0.00247092	0.00460527	0.00145251	-0.00156925	-0.00922699	0.0109429	0.00819145	0	-0.00618753	0.00948351	0.291508	0.0160309	0.102234	-0.0014821	0.0038659	-0.00440665	-0.00182216	-0.000379849	0.000395779	-0.00289629	0.0912403	0.0789109	0.0113255	0.00625727	0.0160569	0.00477947
ENSG00000249618.6_11	-0.00337186	0.000624106	0.00741168	0.0117688	0.0139062	-0.000913991	0.0418147	0.00205204	-0.00824868	0.0452829	0.0472833	-0.012672	0.00634309	-0.0498112	-0.00303507	-0.0197107	0.00851927	-0.00585096	0.00045342	0.019492	-0.00474719	0.0158477	0.0107678	-0.00484416	0.0249519	0	-0.00702214	-0.00687832	-0.0377991	0.0648624	0.0974252	0.00430454	0.0264988	0.00654886	-0.00303605	-4.72225e-05	0.00101874	0.00940712	0.145631	0.161997	0.0351186	0.0156042	0.0207172	-0.00213081
ENSG00000249917.3_10	-0.00578239	0.0203815	0.0179737	0.0089716	0.00260119	0.0174498	-0.00247893	-0.00159178	-0.010085	0.0261253	0.0294635	-0.00864963	-0.00012388	-0.0147645	-0.0144893	-0.0204317	0.00907615	-0.00748356	-0.00529884	0.0220474	-0.00717208	0.000624303	0.00982031	-0.00431682	0.0181811	0	0.0141253	0.00699585	0.0350666	0.0608287	0.177916	0.00241359	0.00576248	-0.000149092	-0.00223592	-3.52009e-05	0.000932987	-0.0078918	0.0529939	0.112646	0.0223368	0.0157149	0.0343489	0.0824204
ENSG00000251026.2_9	-0.00586859	0.00959257	0.010248	0.0112922	-0.00085521	0.00758918	0.0262896	-0.000837111	-0.0103529	0.0347825	0.0274256	-0.00779305	5.10644e-05	0.00974143	-0.000240265	-0.0205047	-0.0158111	-0.00991412	0.000402152	-0.00738101	-0.00326595	0.00530067	0.00616033	-0.00544672	0.00673648	0	-0.00606323	-0.00927597	0.50683	0.00113695	0.00569248	-0.00323404	0.0144294	-0.000999604	-0.00259718	-0.00045774	0.00043418	-0.00980231	0.01947	0.0947775	0.0114451	0.00860511	-0.000324496	-0.0035707
ENSG00000251141.6_10	-0.0199962	0.00232067	0.0072134	0.0161805	0.00113661	0.00808918	0.00992129	0.000961322	-0.00820873	0.0378306	0.032499	-0.00618324	-0.00885271	0.0111683	-0.0012948	-0.0144987	-0.0105625	-0.0160171	-0.00421133	0.0033617	-0.00575741	0.00230907	0.00229987	-0.00338667	-0.0127467	0	-0.0075155	-0.0159879	0.415337	0.037716	-0.151482	-0.003529	-0.00957539	-0.0033491	-0.0027533	0.00538885	-0.00182427	0.0115628	0.087164	0.10129	0.0303373	0.00335958	-0.00286516	0.0170198
ENSG00000251381.8_9	-0.00314467	-0.000201037	0.00452252	-0.00164451	0.00767103	-0.0020394	-0.00383877	-0.00130607	0.00321095	0.0276872	0.0165016	0.00674744	0.000189438	0.00864893	-0.00186813	-0.0144938	-0.0101705	-0.00845881	0.00147755	-0.00302382	0.00613963	-0.000801159	-0.000196691	-0.00467179	0.0018313	0	-0.00603645	0.00816281	0.347863	-0.000415767	0.092524	-0.00170242	0.00602949	-0.00494409	0.0293435	0.001994	-0.00278587	0.00888057	0.101385	0.0907044	0.00264929	-0.00351389	0.00957123	-0.00595693
ENSG00000251442.8_11	-0.00464349	0.0112592	0.0223596	0.00862838	0.00698411	0.00673109	-0.00203651	-0.00298513	0.00422923	-0.00147911	-0.0209356	0.0215563	-0.00482089	0.00904417	-0.00104952	-0.0165467	0.000853175	-0.00516725	-0.0044655	0.00966776	-0.00054401	-0.00826585	-0.00403157	0.00139744	0.00074932	0	-0.00584261	-0.00686818	0.351312	0.0339059	0.139541	0.00112268	0.00382851	-0.000842557	-0.00238307	-0.000307461	0.000301825	0.0178349	0.0870307	0.0345461	0.0125858	-0.0046169	0.0186584	-0.00572066
ENSG00000253140.2_12	0.0188088	0.00318088	0.00597064	0.00664965	-0.00434505	-0.00213251	0.00495386	-0.000820484	0.00685822	-0.00399919	-0.0431756	0.0306355	0.000739769	-0.121728	-0.0172528	0.0251225	0.0143623	0.00950625	0.017976	-0.0191532	0.000997212	-0.00512409	0.0122156	-0.0146338	-0.0120066	0	-0.00834338	0.0114193	0.14689	0.0926107	-0.134169	0.000161836	-0.00371404	-0.00134694	-0.00357216	-0.000621844	0.000443956	-0.00558198	-0.0406419	-0.0580208	0.017958	0.00928889	0.00658239	0.0410485
ENSG00000253161.7_12	-0.00281926	0.0163618	0.0165565	0.00720345	0.00239187	0.0103652	0.00603849	-0.00126544	-0.000867324	0.0315586	0.0266495	0.0227456	0.000666671	-0.06554	0.000914213	-0.0148851	0.00197497	-0.00993202	-0.00361989	0.00975617	0.00486264	-0.00012126	-0.00350784	-0.0017676	0.011844	0	-0.00655529	0.0133504	0.340203	0.0256668	0.0627899	0.00585494	-0.0189474	0.0060955	-0.00249937	-6.92497e-05	0.00068144	0.0206049	0.0194029	0.101672	0.0111571	0.0109201	0.0253711	-0.00173822
ENSG00000253230.11_13	-0.0075606	0.00832278	0.0102888	0.010827	0.0128031	0.0073127	0.0343505	0.000876314	0.00351671	0.0283771	0.0226639	-0.00634529	-0.000353278	0.0124196	0.000131993	-0.0124137	0.0060317	0.0121745	-0.00857934	0.0115548	0.0014058	-0.00101238	0.0050574	-0.000516934	-0.00533985	0	-0.00520018	0.00935765	0.151988	0.0493695	0.119952	0.0111368	-0.00314567	0.00723885	-0.00176955	-0.000322013	0.00043542	0.0153323	0.0768774	0.0838159	0.0151729	-0.00387132	0.0450953	-0.0160518
ENSG00000253716.8_12	-0.00433053	0.002958	0.00296538	0.0101305	0.0117947	0.00806484	-0.0020518	0.000912592	0.00574577	0.032895	-0.00950951	0.00528144	-0.00444112	0.00826331	0.0521395	0.0262923	0.00405608	0.000783426	-0.000875071	-0.00803952	0.00145639	0.00133491	0.00830824	-0.00759696	0.0185696	0	0.0112284	0.0126072	0.328297	-0.0399999	-0.0250561	0.00562314	0.00705558	0.00518184	0.0385174	-0.00016315	0.000366896	0.000884168	0.0172749	0.104024	-0.0217487	0.002912	0.0238366	0.0625088
ENSG00000253802.2_10	0.0100565	0.00406813	0.0106076	0.0256853	0.0161699	-0.00051096	0.041045	0.00332333	0.00351387	0.0061481	0.0439396	-0.00671806	0.000505953	0.0205447	0.00767472	-0.0172491	-0.0143826	-0.00723959	-0.00358409	0.0166854	0.00561671	0.00451458	-0.000281539	0.00213628	0.00964325	0	-0.00818738	-0.0124003	0.252503	0.125733	-0.0769924	0.000831217	0.0159062	0.0020521	-0.00263674	-0.000615341	0.000699913	0.00948145	0.0239412	0.0920509	0.0330652	0.0136358	0.00351475	0.0287875
ENSG00000253898.1_6	0.00893415	-0.00272404	-0.0129975	-0.0105019	-0.00409272	-0.00160554	-0.0103075	0.00294521	0.00512229	-0.0100922	-0.00325568	-0.00804772	0.00016253	0.00900207	-0.0116726	0.0131729	0.00856544	0.0268201	-0.00140205	0.00225812	-0.00382389	0.00737954	-0.000167208	-0.00473342	0.0199336	0	-0.00425374	-0.00523468	0.467984	0.0569891	0.105757	-0.00302605	-0.0133497	0.000729736	-0.00218328	-0.000477326	0.000167308	0.025691	0.0047232	-0.0217571	0.0148523	-0.00545409	-0.0135887	0.0671515
ENSG00000254166.4_11	-0.004801	0.0102985	0.0137965	0.00558083	0.00311507	0.0076517	0.0133951	-0.0008321	-0.00744376	0.0330902	0.0194431	0.00516422	-0.00466031	0.00761923	-0.00103458	-0.0103878	-0.0131703	-0.00855936	-0.00237663	0.00459241	-0.00244343	0.00605561	-0.000337982	-0.00527899	0.00872918	0	0.00824538	-0.00581838	0.269975	-0.00253238	0.0918016	0.00138528	0.00848314	-0.000925058	0.00995316	-0.000274912	0.000363899	-0.000956018	0.100411	0.0770627	0.0141419	-0.00385482	0.00790011	0.050509
ENSG00000254344.3_8	0.00236001	-0.00087901	-0.000323425	-0.00605255	0.00492081	-0.00346897	-0.00899239	-0.00331591	-0.0120868	-0.00207379	0.0128223	-0.00956098	-0.000291795	0.00783813	-0.0251257	-0.0148576	-0.0164007	-0.0168199	-0.00444314	0.00845465	-0.00953194	-0.00715537	-0.000638492	-0.0131688	-0.00257248	0	-0.00900223	-0.0117789	-0.0691047	0.015953	-0.0616815	-0.00224564	-0.0108311	-0.00304943	-0.00368577	-0.000500426	0.000438827	-0.00673003	-0.0219438	0.0547007	-0.00157369	0.00642501	-0.00101876	-0.0186754
ENSG00000254349.6_9	-0.0106424	-0.00176878	0.0175416	-0.000237003	-0.00124557	-0.00290323	-0.0131724	-0.00304668	-0.0186862	0.061095	0.0308935	-0.0113046	-0.000883937	-0.0961935	0.00368512	-0.022431	0.00548773	-0.0111376	-0.00603622	0.0185988	-0.00893832	0.0108555	-0.000162341	-0.0101314	0.0200023	0	-0.00868397	-0.0103177	0.0910998	0.035083	0.120415	-0.00140132	-0.00654085	0.00521641	-0.00336369	-0.00226129	0.00121493	-0.0140165	0.123539	0.129727	0.024377	0.0155202	0.0130806	0.0940418
ENSG00000254389.3_7	-0.00685912	-0.000164944	0.00177218	0.0113511	-0.00644489	0.000907233	7.72663e-05	0.00208884	0.00287412	-0.010566	-0.00308905	0.00457957	6.1062e-05	0.0114064	0.0498307	0.0265856	0.0133917	0.0224506	0.0100378	-0.0129879	0.00384526	0.00447845	0.00785858	0.0311815	-0.00597201	0	0.01164	0.0123007	0.283097	-0.0146427	0.0898237	0.0157921	0.00604124	0.00777745	-0.00186057	0.00231216	-0.00155689	-0.00361576	0.0136428	0.0303758	0.00430468	-0.00215059	0.0158034	0.0562217
ENSG00000255717.9_9	-0.0101232	0.00936142	0.00229591	0.00333256	0.00529528	0.00708396	0.00468291	0.00383634	0.00370136	0.0302991	0.017893	0.0545802	0.00201822	0.00947381	0.0211798	0.0131699	-0.011976	0.00742782	-0.00379322	0.0120752	0.00284809	-0.00579578	0.00741236	-0.00129275	-0.00403456	0	-0.00402783	-0.00413496	0.238437	-0.0116365	0.0794351	0.00094944	0.00992863	0.000162168	-0.00168935	0.00178956	-0.00115719	0.0127304	0.069265	0.0886748	0.0123644	0.00359127	0.0316684	-0.00464146
ENSG00000256268.3_10	-0.00480166	0.00850166	0.0145739	0.00797827	0.00878678	0.012885	0.00286093	-0.00193064	0.00349695	0.0311472	-0.000931005	0.0308035	4.88898e-05	0.0120171	0.00177213	-0.0157278	0.00434149	0.00910887	-0.0063505	0.0172177	0.00143179	0.00594701	0.00286001	-0.00608672	0.0145492	0	0.00722688	-0.0103113	0.306459	0.040626	0.0533447	-0.00191153	0.0110842	-0.000720131	-0.00221746	-0.000377826	0.000463526	0.0116788	0.0435562	0.0367892	0.0130865	0.00639645	0.0202169	0.0105496
ENSG00000256642.1_4	0.0188769	-0.00362095	-0.0101933	-0.00385393	0.00183227	-0.00106681	0.00283147	0.00777333	0.00877896	-0.0102996	0.00978188	-0.0124865	0.000775363	0.0298156	0.00133291	0.0722153	0.0276154	0.00222997	0.033589	0.00466925	0.0444988	0.00854334	-0.000567611	-0.00432103	-0.00321298	0	-0.00702661	0.0193979	-0.0417122	0.0867055	0.231924	0.0299304	0.0252329	0.0118805	-0.00260269	-0.000493123	0.00062628	0.0112862	-0.0105682	-0.00442595	0.0292862	-0.00376341	0.0571682	0.023555
ENSG00000258169.1_8	0.0254782	0.0052206	-0.000421899	0.000388593	-0.000319943	-0.00118438	-0.00293695	0.00192311	0.0102002	0.000786588	0.029228	-0.0107493	0.000687562	-0.0127874	0.0091658	-0.0129254	0.0107385	0.0402576	0.00552455	-0.00904945	0.000732085	0.0197716	0.00467401	0.00916093	0.028582	0	-0.00349349	-0.00468716	-0.0455768	0.0719864	0.269404	-0.00143714	0.015576	0.00513403	-0.00262624	-0.000360971	0.000804073	0.00294663	0.120324	0.0110467	0.0271039	0.0230754	0.0139108	0.025742
ENSG00000258404.1_10	-0.00568832	0.0129781	0.0198221	0.0119958	0.0178233	0.021502	0.0570289	0.00308702	-0.00806156	0.0103367	0.0350461	0.0264931	0.000454471	0.0224727	0.0577305	-0.0147182	-0.0177064	0.0021563	0.0268315	-0.00659299	0.0015409	0.0182352	0.00591393	-0.00212161	0.004347	0	-0.00869292	0.0262	0.186014	0.0419426	-0.0854193	0.0408969	0.0163818	0.020915	-0.00243619	0.00578117	-0.00146039	0.0134004	-0.0499498	0.120824	0.0399975	0.0179058	0.00740218	-0.00388505
ENSG00000258609.3_8	0.0206173	0.00629386	0.00377675	-0.00324204	0.0236493	-0.00216656	0.00487762	0.00389	0.00801015	-0.000356412	0.0370162	-0.011822	0.000708669	0.0191205	0.00304232	-0.0150825	0.00658393	-0.00809734	-0.00186517	0.00343337	0.00686362	0.00369264	0.0119941	0.00784341	0.0251514	0	-0.00667495	0.0221413	0.0514804	0.113787	0.112909	0.00282324	0.0122432	0.00984139	-0.00264068	-0.000373875	0.000839538	0.0200296	0.121941	0.0428449	0.0146534	0.0180448	0.0127882	-0.0135201
ENSG00000258754.8_10	-0.00521102	0.00553818	0.0197728	0.00764924	0.00133494	0.0132582	0.0368581	-0.000915376	-0.00627182	0.0368199	0.0254487	-0.00656317	-3.59312e-05	0.00225076	0.00340742	-0.0217062	-0.00791996	-0.00893816	-0.00186164	-0.0115596	0.000346939	0.00056304	0.00554279	-6.55315e-05	0.00857023	0	-0.00640282	0.0102652	0.185862	0.0306266	0.0964634	-0.00165952	0.0139244	-0.00375938	-0.00186825	-0.000390965	0.000619434	0.00657894	0.110974	0.13104	0.0150603	0.00108751	0.00290508	0.007396
ENSG00000258791.9_9	0.0131103	0.00394584	0.00709913	0.0145874	0.0103557	-0.00279509	0.0051088	-0.000852124	0.00638228	0.0015008	-0.0109922	-0.00661972	-0.00731431	-0.031321	-0.0140735	-0.0124008	-0.00232737	-0.006437	-0.00244803	-0.0172843	-0.000807301	-0.000817163	-0.00125527	-0.00445552	0.00648864	0	0.00827563	0.00934657	0.436169	0.0570134	-0.0705663	0.000479157	0.0137584	-0.00208351	0.0262399	-0.000317005	0.000495641	0.00199559	0.133424	0.0587018	-0.000881623	0.00962811	0.0060414	-0.00518649
ENSG00000258955.2_9	0.00300846	-0.00073907	0.0176183	0.00964395	0.00332139	-0.00139268	0.00824872	-0.00130911	0.0051204	0.00271925	0.0189536	0.0221189	0.000157556	0.0103048	-0.00870067	-0.0155258	0.00016393	-0.0111959	-0.00543507	0.0128999	0.00200386	1.56011e-06	0.00115003	0.0341048	0.0179072	0	-0.00534462	0.0148099	0.409275	0.0521764	0.0249426	0.00403774	0.0027932	0.00543196	-0.00244469	-0.000334388	0.000400197	0.0217816	-0.0172876	0.0400609	0.0150698	0.00436199	0.00552202	-0.0030111
ENSG00000259230.1_7	-0.00467695	0.00271164	0.0038987	0.00428924	0.0128967	0.0102187	-0.00825031	0.00350314	0.00449697	0.028706	-0.0106186	0.0737771	-0.00131277	0.0142469	0.0468445	-0.00899588	0.0163078	-0.000888485	0.0211717	-0.0047223	0.00136798	0.00608614	-0.0258873	-0.000143349	0.00584069	0	0.0150571	0.0123237	0.210432	0.00280763	0.12359	0.0228566	0.00163348	0.00665884	-0.00199753	-0.000198958	0.000449174	0.00557464	0.00124389	0.0950831	0.0252875	0.000483747	-0.0104595	-0.00473445
ENSG00000260172.2_8	0.0023994	-0.00105215	0.00699162	0.0191381	0.00310585	-0.00116403	0.00835677	0.0012661	0.00531206	0.00681453	-0.0061554	0.102395	0.000595125	-0.00204831	-0.00357709	0.0282482	0.0333925	0.0401426	0.0303525	-0.0101453	0.0079631	0.010267	-0.0022071	-0.0025882	-0.00365091	0	0.0189105	0.0223177	0.0715017	0.097857	0.0974562	0.0186297	0.00462567	0.0105895	-0.00228952	-0.00010167	0.000660936	0.0118298	-0.00650325	0.0341264	0.0334896	0.00756819	0.00623195	-0.00776973
ENSG00000260738.1_7	-0.00427977	1.6312e-05	0.00299352	-0.00185295	0.0026295	-0.0026552	0.0576959	0.00651592	0.00799994	-0.00752254	0.020009	0.0155941	0.0017053	0.0276625	0.0160827	0.036621	0.0135103	0.0214796	-0.0109023	0.0171879	0.0105315	-0.000256023	0.0115	-0.00269294	-0.00422392	0	-0.00414817	0.0102062	-0.039848	0.0630534	0.265447	-0.000750531	0.027255	0.000363021	-0.00252239	-0.000500238	0.000538431	0.0131214	0.0350585	-0.0450081	0.0276668	0.0128814	0.0736031	0.0159022
ENSG00000260877.1	0.0112442	-0.00195406	-0.011283	-0.00329576	0.0173745	-0.00161858	0.0110107	-0.000478553	0.00601663	-0.0066312	-0.00382615	0.0034711	-3.46679e-06	0.0127908	0.0635708	0.0423423	0.0412877	0.0514408	0.000295332	0.0022035	0.00612941	0.00577397	-0.0147498	0.0394789	-0.00239582	0	0.0159365	0.0162045	0.357964	0.0592437	-0.127805	0.0144793	-7.61863e-06	0.00522256	0.0253904	-0.00042223	0.000273066	0.00800641	-0.0582628	0.0428056	-0.0199291	0.00384133	0.00175532	0.0778158
ENSG00000260910.2_8	0.00644497	0.00302537	0.00397314	0.0117304	-0.000171595	-0.00183922	0.0264364	-0.000606215	0.00817882	0.00480476	-0.0169171	-0.0125252	0.000500268	0.0177559	-0.0083777	0.0210601	0.0195636	-0.000805425	0.0197974	-0.00556831	-0.00225148	-0.00343445	0.00263206	-0.00588181	-0.00911517	0	-0.00693423	0.00987523	0.179623	0.0733771	0.202648	0.00117227	0.00762531	-0.00339368	-0.00265892	-0.000373283	0.000620457	0.0011476	0.0949678	0.026529	0.00700444	0.00439681	-0.0178061	-0.00125138
ENSG00000261390.8_11	-0.00262747	0.007491	0.0227411	0.0119195	0.0128908	0.0201375	0.0165494	-0.0044785	0.00131639	0.036092	0.0159907	-0.00981046	0.000286525	0.0144267	0.00415374	-0.0237157	-0.0333106	-0.00996646	-0.0119302	0.0189951	-0.00207618	-0.00207218	0.00563452	-0.00108804	0.00265086	0	0.0158085	0.00846843	0.112251	0.0135522	0.0770831	-0.0058264	0.00615867	-0.0120668	-0.00276404	-0.000214119	0.000948224	0.0258573	0.122408	0.119886	0.0186828	0.0190278	0.0378882	-0.0135474
ENSG00000261488.1_7	-0.00713258	-0.000777329	0.00478108	0.00871043	-0.00531476	-0.00220232	0.00495371	0.00560406	0.00246093	0.0423032	-0.0421548	0.054341	-0.000785266	0.0115755	-0.0179664	0.0412644	0.0257368	0.0432512	-0.00340686	-0.00959659	0.00217352	-0.00989634	0.0151243	0.0403175	0.0191978	0	-0.012185	-0.0119547	0.20148	-0.0818943	0.115334	-0.00235802	-0.0134532	-0.00112405	-0.00296853	-0.000738605	0.000512396	-0.00366562	0.0100864	0.0383043	0.0163742	0.00370597	-0.0188045	0.0253658
ENSG00000261706.1_6	0.0181473	-0.00123723	0.0073214	0.0221419	-0.00726142	-0.00164431	0.0083592	0.00812483	0.00664237	-0.0127241	-0.013377	0.123433	0.000656523	0.0261533	-0.00309653	0.0621081	0.0307099	0.0483813	0.0300522	-0.00236748	0.0154009	0.011542	0.0136525	-0.0116848	-0.000427007	0	-0.0102561	0.0295725	0.0237793	0.0720862	0.0682417	0.0259658	0.0186058	0.016344	-0.00273878	-0.000405348	0.000604508	0.0133743	-0.00580001	0.0690172	0.0078418	-0.0105771	-0.00688067	-0.00141815
ENSG00000261742.6_9	-0.00545645	0.0183575	0.0242405	0.00694058	0.00595428	0.015625	-0.0015496	0.00118855	-0.00919567	0.0379223	0.0297785	-0.00838006	0.000756729	0.0113543	0.0076936	-0.019115	-0.00721267	-0.0073952	0.000941308	0.00279515	0.00182356	0.00043137	0.00299221	-0.000392599	0.0168792	0	0.0140384	0.0126322	0.199792	0.0396464	0.0977109	-0.00182362	0.0174227	-0.00566226	-0.00218943	-0.000237719	0.000686605	0.00246587	0.0228863	0.117778	0.0223789	0.0107115	0.028887	-0.00589469
ENSG00000261824.8_13	-0.0152951	0.00970362	0.000311115	0.000958731	0.00520348	0.0130259	-0.00224517	-0.000810804	-0.00640767	0.0403362	0.0208032	-0.00659562	-0.00316709	0.0128067	-0.00195073	-0.0176347	-0.00986065	-0.00622281	0.000253366	0.00569799	0.00124018	0.00622605	0.00129866	-0.00381974	-0.00737695	0	0.00820254	0.00757027	0.194782	-0.0305584	0.13001	0.00170407	0.00133778	-0.000151049	0.0287483	-0.00054958	0.000300366	0.00564823	0.118906	0.158832	0.0124147	0.00905776	0.00990757	-0.0165452
ENSG00000262117.5_6	0.0144062	0.00104939	0.00834442	0.0126749	0.017895	-0.00119324	0.0125117	0.00181922	0.00763308	-0.00036287	0.000992064	-0.00623584	-0.00493613	0.0164553	0.0874993	-0.00639055	0.0446605	0.0646618	0.0258662	-0.000832255	0.00528378	-0.000355479	-0.0062604	-0.0114827	-0.00136737	0	0.021721	0.0134117	0.285043	0.0662283	-0.0907791	-0.000618091	0.00591796	0.000884112	-0.00219653	-0.000575818	0.00037006	0.0107874	-0.0125159	0.0769433	-0.023897	0.0141223	0.0168528	0.0216724
ENSG00000264345.2_9	-0.0110151	-0.00262129	0.00929932	0.0212639	0.00948281	-0.00359676	3.6782e-05	-0.00342352	1.3035e-05	0.00261269	0.0333134	-0.0111686	0.00108433	0.0230534	-0.00679968	-0.0274048	-0.00474744	0.00764096	-0.0213108	0.0274594	-0.00485483	-0.00649311	0.00350312	-0.00778002	0.0250456	0	0.0161272	-0.0155494	0.124359	0.0642696	0.00382138	-0.000121496	0.00708516	0.0015591	-0.00447991	-0.000739314	0.000617936	-0.00171608	0.0120068	0.0712466	0.0260091	-0.00824468	0.0370278	-0.00479775
ENSG00000264569.2_9	-0.00608333	-0.0010534	0.00754494	0.0111237	-0.00474792	-0.000656715	-0.0224708	0.00481678	0.0121158	-0.00657749	0.00244202	0.0102411	0.000261288	0.0152639	0.0965655	0.0430101	0.056932	0.00441623	0.0383457	-0.00535824	0.00370724	0.00742816	-0.010355	-0.00865418	0.0241578	0	0.0166959	0.021847	0.177403	0.0832198	-0.0625444	-0.00115729	0.0118783	0.00996657	0.0509927	-0.000401694	0.000415071	0.0124926	-0.00663702	0.0123511	0.0361259	0.013426	0.0148324	0.0248464
ENSG00000265369.3_8	-0.00328367	-0.00143321	0.00136136	0.0141703	0.0107306	-0.00413318	-0.00425219	-0.000519848	0.0069995	0.034965	0.0321517	-0.00991735	-0.00065591	-0.111102	0.00552023	-0.0148057	-0.00727951	-0.0215673	-0.000527991	-0.0100327	-0.000522089	-0.0131144	-0.00296856	-0.00602729	0.00547489	0	0.0120888	-0.00984577	0.29864	0.0507493	0.166817	-0.00275807	-0.0210298	0.001419	-0.00343669	0.00282772	-0.00581015	0.0128607	0.013399	0.0517325	0.0185892	-0.00358068	0.0163152	-0.00510052
ENSG00000265933.5_6	0.00955635	-0.0041379	-0.000218726	-0.00249083	-7.44324e-05	-0.0025066	0.00436973	0.00255292	0.00535293	-0.00442174	-0.014218	-0.00845593	-0.00528579	-0.0459623	0.00096695	-0.00905543	0.00363886	0.00438361	0.00152931	0.0119792	0.00810394	-0.000261129	0.0117321	-0.00121988	0.0191459	0	-0.00446349	0.0129963	0.294997	0.0577938	0.0928415	0.00326801	0.00509215	-0.000161242	0.0351427	0.00294169	-0.00201876	0.00158005	0.129491	0.0483779	0.0129637	-0.00937737	0.0190364	0.00761076
ENSG00000266835.7_9	0.011766	9.40745e-05	0.00615136	0.0191187	0.0131413	-0.00569747	-0.00948401	-0.0027698	-0.00105798	0.000684933	-0.0210538	0.0389544	-0.000102647	0.0152215	0.0399617	-0.0234123	-0.00407429	-0.0221421	-0.00833909	0.0184839	0.00486577	-0.00413852	-0.0104014	-0.0165183	0.00566638	0	-0.013034	0.0107138	0.316792	0.0448119	-0.178353	-0.00651655	-0.000947447	-0.00685334	0.0447804	0.00474352	0.000579237	-0.00418001	-0.0431451	0.0880851	-0.0270653	-0.000528772	-0.00402488	0.0190324
ENSG00000267100.2_7	-0.0161562	-0.00102205	0.000951806	-0.00352354	0.0166782	0.0103804	0.000820392	0.00556028	0.00450988	0.0401949	-0.0151937	-0.0122269	0.000353336	0.0141453	0.0583596	0.0375201	0.0359703	-0.00551608	0.0362049	-0.00266552	0.00343553	-0.00314922	-0.042825	-0.00304362	0.0214739	0	0.0176036	0.012473	0.189655	-0.0656123	0.150638	0.00524988	-0.005447	0.00229901	-0.00266462	-4.37651e-05	0.000696933	0.00922349	0.0078276	0.132183	-0.0104803	-0.00955621	0.00532572	0.0151575
ENSG00000267107.9_12	-0.00593179	-0.00160706	0.00468911	0.00259167	0.00922664	-0.00247798	0.0325953	-0.0030732	-2.06136e-05	0.0356524	0.0210986	0.0587751	0.00306742	0.0138945	-0.00381907	-0.0231813	0.0187347	-0.00758169	0.0199012	0.00234501	0.00292795	-0.00172273	0.00790042	0.00191035	-1.45375e-05	0	0.00969816	0.00100975	0.196858	0.00887293	0.10408	0.000813104	0.00756689	0.000902076	-0.00177697	0.00508658	-0.00140816	0.0118387	0.118521	0.0407617	0.0192415	0.0097114	-0.0303267	0.0100049
ENSG00000267123.7_10	0.00456311	-0.000149891	0.00430803	0.0105714	0.00989299	-0.00195109	-0.00859276	-8.37134e-05	0.00334	-0.000587031	0.0158762	0.0510737	-0.0034948	0.00648417	0.0291503	-0.0159889	0.0166744	0.00921492	0.000185777	-9.75156e-05	0.00112712	-0.00129513	-0.00699	-0.00496958	-0.00739663	0	0.011442	0.0090731	0.280069	0.0171539	0.0749697	0.000484245	-0.00889378	0.00315046	0.0420876	0.0021667	-0.0021157	0.00586271	0.085926	0.0617009	0.00822827	0.00084155	-0.0168739	0.00550547
ENSG00000267296.2_10	-0.0103189	-0.00122277	0.00271868	0.00462299	-0.00190992	0.00851637	-0.00169092	0.00725106	0.00429526	-0.00335735	-0.00720874	-0.00990691	0.000227195	0.0175282	0.0030831	0.0305241	0.0223837	-0.0077313	0.0307679	-0.00101845	0.0329709	0.00640695	0.0114377	-0.00207418	0.0116744	0	0.0132297	0.0144069	0.153269	0.0165324	0.173166	0.0288175	0.0027419	0.011948	-0.00202237	-4.01831e-05	0.000628577	0.00827299	0.0093182	0.0703545	-0.0103084	-0.00329657	0.0493326	0.0135207
ENSG00000267414.1_9	-0.0142946	-0.00440869	0.00263104	0.000992566	-0.00172938	0.00980522	-0.0106163	0.00417918	0.000993061	0.0226913	-0.00900561	0.0854523	-0.00290962	0.0200565	-0.00251358	0.0362759	-0.000444872	0.0355309	-0.00304834	-0.00242553	0.00140838	-0.00969155	0.0133007	-0.00741657	-0.00868038	0	0.00990259	-0.00563539	0.196394	-0.0626578	0.168388	-0.00316337	0.0127372	-0.00086676	-0.00314581	-0.000214137	0.000439716	0.0183372	0.011956	-0.00616042	-0.0355021	-0.00574924	0.0599169	-0.0307133
ENSG00000267496.4_4	-0.00291642	-4.72922e-05	0.006592	-0.000127095	-0.0036741	-0.00223827	0.0343777	0.00509615	0.00444734	-0.00704986	0.0086859	-0.0125684	0.000152177	0.0204572	0.0706035	0.0549407	0.0106133	-0.010405	-0.0011343	0.00479894	0.0424833	0.0111957	0.0141525	-0.00952133	0.0401442	0	0.0119433	0.017827	0.190606	0.0188877	0.0870438	0.0325613	0.0241949	0.0109278	-0.00262266	-0.000240714	0.000629537	-0.00218354	-0.0110604	-0.0507628	-0.00250203	0.00978178	0.0585039	0.0164043
ENSG00000267530.5_10	-0.00598771	-0.00221004	0.00334333	0.00930701	-0.00116045	-0.00119284	0.00789702	0.00709742	0.00374045	0.0342325	0.00174148	0.0989144	9.72581e-05	0.0107035	0.0456561	0.026487	0.0312638	0.0012932	0.0345536	-0.00579259	0.00319137	0.000990129	-0.0270812	-0.00515238	-0.0052034	0	0.0131163	0.0163894	0.161067	0.0510283	0.0667343	0.00749342	0.00163149	0.0102973	0.0393075	0.0032354	-0.000964833	0.000699329	0.00805832	0.0492549	0.0199292	0.00135044	-0.00920236	-0.00709781
ENSG00000270141.3_7	-0.00515399	0.000989327	-0.00053162	0.00897373	0.0053435	0.014864	0.0121175	0.00610083	0.00833595	0.00338355	-0.0164233	-0.00919209	6.11997e-05	0.0234718	0.0266102	0.0562623	0.016618	0.0199393	-0.00667666	0.0228359	0.0482997	0.0126483	0.0157639	-0.00504153	-0.00525197	0	-0.00847529	0.0198625	0.0260774	0.0305531	0.0173773	0.0435081	0.00665242	0.0213188	-0.00213417	0.000142481	0.000752754	0.00217633	-0.043749	0.158625	-0.00157687	-0.00805781	0.0625405	0.107222
ENSG00000270816.6_9	-0.00498208	0.000870527	0.00653078	0.0132537	0.0114945	-0.00139222	-0.00332887	0.00180687	-0.00709058	0.0268812	0.0167227	0.00919914	-2.10726e-07	0.00945547	0.00333173	-0.0149291	0.000433652	-0.00390792	-0.000925947	0.013991	0.00276889	-0.000697264	0.00599992	-0.00196138	0.00340224	0	-0.00431594	0.0123613	0.375401	0.0307984	0.114698	0.00243397	0.00927898	0.000578829	-0.00252988	-0.000446434	0.000404104	-0.00779446	0.0985144	-0.00946018	0.0014274	0.00651076	0.00203525	-0.0175368
ENSG00000271127.1	0.0084296	-0.00393819	-0.0123505	-0.010955	-0.0114094	-0.00281526	-0.0207998	-0.000495534	-0.000149354	-0.0105625	-0.0251184	-0.0120685	-8.11505e-05	0.00781204	-0.0144291	0.0291099	0.00251158	0.0095643	-0.00738885	0.00935197	-0.00464934	0.00486336	0.00417608	-0.00612891	-0.00507291	0	-0.00509575	-0.0100387	0.021775	0.000211275	0.00130054	-0.00423099	-0.00107455	-0.00166271	-0.00213057	-0.000289512	0.000283361	-0.00148133	-0.0327612	-0.069325	-0.026553	-0.000102276	-0.0274067	-0.0277435
ENSG00000273142.1_8	0.00737752	-0.00419117	-0.00665593	-0.00217849	0.00534377	-0.00190007	-0.00940996	0.0022716	0.0029305	-0.000194855	-0.00384849	-0.00685667	2.99561e-05	0.0101895	0.0465432	0.0221461	0.0169574	-0.00881286	0.014945	0.00837398	0.0226652	0.00501761	0.00681505	-0.00290368	-0.00567478	0	0.00926373	0.0100716	0.274066	0.0114289	0.147621	0.0189348	-0.0165811	0.00763699	-0.0017523	-0.000165744	0.000412265	0.00306856	0.0125684	0.0858338	0.00850735	-0.000475702	0.00056484	0.0102664
ENSG00000275874.1_10	0.00153074	0.000162053	0.00375566	0.010309	0.00162603	-0.00164977	0.0210673	0.00410912	0.00485106	0.0186288	0.00693164	0.0642294	4.27715e-06	-0.0512321	0.0448879	0.0180941	0.0182997	0.0313759	0.01458	-0.00445591	0.023054	0.00494871	0.0115856	0.0192632	-0.00189462	0	-0.0061267	0.0123815	0.272111	0.0418894	0.0434319	0.0210027	-0.0038649	0.00783393	-0.00192964	6.04483e-05	0.000568201	0.000269183	-0.0205259	0.0799509	-0.00485114	-1.35207e-05	-0.00542425	-0.00261668
ENSG00000278090.3_10	-0.00710581	0.00233032	0.00563538	0.00703312	0.0199761	0.00712153	-0.000656153	0.00632471	0.00729926	0.0360105	-0.0226862	-0.00994473	0.00432768	0.0162744	0.00857439	-0.0150266	0.0106543	-0.00817426	-0.00563995	0.0165982	0.00328571	0.00178985	-0.000829055	-0.00122164	0.0132952	0	-0.00776605	0.0138013	0.124529	0.109756	0.0913893	0.00400199	0.0140657	0.00273031	-0.00244614	0.00492307	0.000922453	0.0249525	0.10596	0.0387951	0.0267867	0.0139034	0.0105991	0.0207632
ENSG00000278970.4_12	-0.00944911	0.0133198	0.00465281	0.00403943	0.0101013	0.0126051	0.00188217	0.00736103	0.00393489	0.0543212	-0.014741	0.111383	-0.000848156	-0.0627669	-0.00334267	0.0304186	0.0130754	-0.0120271	0.00181263	-0.00645236	0.00773355	0.0043714	0.0102187	-0.00138658	0.0249504	0	-0.00733501	0.0138539	0.189981	-0.038617	0.148388	0.0142716	-0.00612361	0.0120922	-0.00270124	5.60603e-05	0.000740745	0.0166552	0.0114983	0.110103	-0.0253466	0.0167178	0.0170228	0.0141013
ENSG00000280055.2_7	0.0103485	-0.00266558	0.00352137	0.0121065	0.0139714	-0.00176258	-0.0144631	0.00383603	0.000364343	0.0281054	0.0217726	0.0767671	0.000253936	0.0142318	-0.00983295	0.0238705	0.0210963	0.0260148	0.0207977	-0.00523481	0.00514319	-0.00111289	-0.0205391	-0.0046407	-0.00309331	0	0.011521	0.0101388	0.143755	0.0587224	0.132924	-0.00127435	0.00854046	-0.00125481	-0.00170595	-0.000377015	0.000423373	0.00444213	0.0221152	0.00094888	0.0209424	-0.00459022	0.00582838	0.0662412
ENSG00000280719.1_6	0.0221659	0.00369987	0.00509027	0.00281739	0.0080781	-0.0011251	0.0360267	0.001294	0.00784061	0.00837475	-0.0193971	-0.00951999	0.000725953	0.023108	0.00882455	-0.0190657	0.00835297	-0.00541796	0.00440657	0.00479962	0.0099116	0.00394558	0.00403268	-0.000244846	0.0253624	0	-0.00508385	0.00986697	-0.0270788	0.0979552	0.247962	0.00315294	0.0141782	0.00262002	-0.0024644	-0.000359115	0.000791064	0.00416774	0.100075	0.0403002	0.0342168	0.0125617	0.0077443	0.0135897
ENSG00000280916.4_9	-0.00457631	0.00630296	0.0109297	0.012634	0.00166125	-0.00198609	0.0458237	0.0057513	0.00619633	-0.00650505	0.0268017	0.0145175	0.00255224	0.0195202	-0.00960259	0.0268388	0.02745	-0.000732004	0.0291863	-0.00789804	0.0232481	0.00667281	0.00804049	-0.00291113	-0.00857506	0	-0.00677078	0.0192465	0.236388	0.00454275	0.098087	0.0242697	0.0131927	0.00923268	-0.00237171	-0.000584235	0.000507926	0.00184376	0.0108726	-0.0209967	0.0215933	0.00701105	0.0286387	0.0171405
ENSG00000281103.4_10	-0.00468617	0.0101443	0.0173459	0.00756939	0.00473176	0.0112613	-0.00514555	0.000620822	0.00321236	0.0367479	0.0280161	-0.00850417	0.00226154	0.0110438	0.00204274	-0.019468	0.0283215	0.0283805	0.0271953	-0.00639429	0.0024431	-0.00100891	-0.000743925	0.0169102	0.00202349	0	0.0146493	0.014386	0.142856	0.0538159	0.0633683	0.00277301	-0.00933253	0.00289276	-0.00209269	0.00175671	-0.000153916	0.0165278	0.0957305	0.0831502	0.019469	0.00515491	-0.0189846	0.0191023
ENSG00000281131.1_4	-0.00508679	0.015693	0.015033	0.00318582	0.0052693	0.00411281	-0.00594873	-4.93144e-05	-0.00384547	0.0375491	0.0401139	-0.00768605	-4.2863e-05	-0.0631041	0.00166978	-0.0160716	0.00411655	-0.00771787	-0.00053921	0.00516149	-0.00494894	0.000918366	0.00430834	0.0212073	0.0158988	0	-0.00570577	0.0122296	0.306847	0.0603108	0.109302	-0.000781825	0.0158977	-0.000226618	-0.00263971	-0.000145545	0.00109688	0.00810617	-0.00252677	0.115607	-0.0299747	0.00976735	0.0243956	0.01118
ENSG00000281189.1_4	-0.00663242	0.0143162	0.00381612	0.00743059	-0.00387643	0.0139131	0.000389132	0.00622293	0.00317274	0.00451715	0.00593706	-0.00981313	0.000364633	0.0192721	0.0539997	0.0459194	0.0056404	0.048321	0.000641698	-0.0159031	0.00811902	0.00268611	0.000485517	0.065502	-0.00492782	0	0.019873	0.0136294	0.203706	-0.0668958	0.12957	-0.00207652	-0.00234115	0.000720587	-0.0023617	-0.000173236	0.000562607	0.00285827	0.0227564	0.0432672	-0.0195619	0.00050357	0.0435087	0.0231276
ENSG00000281332.1_6	-0.00732899	-0.00226845	0.00128792	-0.00318903	-0.00344741	-0.0044557	-0.00909639	0.00117002	0.00526931	-0.000522803	0.00181269	-0.00958451	0.000339183	0.0188271	0.000378077	0.0279509	0.00862041	-0.00892794	-0.00414238	0.016084	-0.00206771	-0.000214213	0.00942306	-0.00956984	0.000266122	0	0.01394	0.0100271	0.270623	-0.0618201	0.16019	-0.00244604	-0.0242493	-0.00687718	-0.00275712	-0.000238576	0.00057905	-0.00337156	0.0199734	0.130731	0.00097408	0.00542429	0.0629372	0.0206205
ENSG00000281560.1_4	0.0103468	-0.00267221	-0.0120305	-0.00295604	-0.00113994	-0.00132147	0.0246317	0.00745211	0.00855792	-0.0084066	0.00835648	-0.0107224	0.000611842	0.0175571	-0.014918	0.036139	0.0344429	0.0450153	0.0382776	0.00266603	0.00426357	-0.000718349	-0.00115204	0.0263108	-0.00347377	0	-0.00492366	0.0107016	0.205085	0.0439741	0.231453	0.00242358	0.0272399	-0.00334066	-0.00287389	-0.000604892	0.000439934	0.00336493	0.0210905	-0.0446351	0.00915414	-0.0240464	-0.0348066	0.0389117
ENSG00000281664.1_4	0.0151464	-0.00410093	-0.00899807	-0.00279196	-0.00374067	-0.00178508	0.0127718	0.0106918	0.00596831	0.000835445	0.00225576	-0.0120929	0.000746143	0.0275784	0.00710923	0.0620404	0.0147858	0.0269322	-0.0042764	0.0288557	0.0114364	-0.00240787	0.00361429	0.00284385	-0.00288999	0	-0.00398549	-0.00304305	-0.0402363	0.0796122	0.237202	0.00167274	0.0280924	0.00431637	-0.0027058	-0.000484698	0.000589982	0.0051358	0.0149647	-0.0490041	0.0296807	0.0185905	0.083375	0.083098
ENSG00000282961.1_4	0.0162962	0.00185694	0.00442995	0.0145809	0.00143708	-0.00174531	0.00962459	0.00160827	0.00784233	0.00285566	-0.00668579	0.0444394	0.000277838	0.0220104	-0.00184584	-0.00967116	0.0123948	0.0237336	-0.00632098	0.014817	0.00147853	0.0189634	0.00766425	0.00707852	0.0354253	0	0.00573062	-0.00351978	-0.0400487	-0.113497	0.258832	-0.00286534	0.0238947	0.00350089	-0.00253062	0.00733657	-0.000464305	-0.00340937	0.168937	-0.0453839	0.0126841	0.0236497	0.0402102	0.126974
ENSG00000285219.4_2	-0.0102496	0.0241898	0.0341295	0.0158436	0.0145486	0.0209937	0.0669525	0.00473157	-0.00174493	0.0630796	0.0330418	-0.0120599	0.00661109	0.023505	0.0134343	-0.0206516	0.0131692	-0.00672599	-0.00530901	0.0111928	-0.00124043	0.0217724	0.0109776	0.00325382	0.0259188	0	-0.00388004	0.0163059	-0.0466122	-0.106355	0.172731	0.00483695	0.0228991	0.00384235	-0.00299076	0.00925904	0.00107967	-0.00920166	0.180028	-0.0446122	0.022036	0.0282791	0.0368213	0.0392923
ENSG00000286042.1_5	0.0143791	-0.00570777	-0.00500927	-0.00293976	-0.00124063	-0.00199515	0.00466993	0.00102069	0.00472004	-0.00600326	0.00200618	-0.0146926	-4.00501e-05	0.0107458	-0.00505207	0.0242088	-0.0161811	-0.00865763	-0.00167078	0.00802587	-0.000840836	-0.00564227	0.00559082	-0.00523622	0.0254287	0	-0.00399713	0.0019754	-0.0770435	-0.119363	0.0707947	5.91489e-05	0.0105378	0.00212045	-0.00321535	-0.000591576	0.000349316	-0.00496322	0.0588894	-0.0879789	-0.0229981	-0.0233302	-0.0408888	-0.0247781
ENSG00000153363.15_10	-0.0131944	0.0112601	0.00707029	0.00510503	0.00665688	0.0102028	0.00148081	-0.00213077	0.00234131	0.0426715	0.0229636	0.0622711	-0.000469533	0.00988523	-0.00939536	-0.0167589	0.00241384	0.000124273	-0.00296289	0.0112478	0.000643089	-0.00742735	-0.00401851	0.0208413	0.00854416	0	-0.00640354	0.0129897	0.223877	-0.0312581	0.0650136	0.0012504	-0.00542862	-0.0012895	-0.00197996	-0.000351605	0.000414477	0.00701576	0.116902	0.0950996	0.0141884	0.0124552	0.00724309	0.0203757
ENSG00000182165.20_9	-0.0289476	0.0179682	-0.000932477	0.000592837	0.00517212	0.0158762	0.00791468	-0.00409974	-0.0170151	0.07718	-0.0177832	-0.0137761	-0.00111856	-0.108944	-0.008059	-0.0256485	0.000390646	0.011387	-0.00346064	0.0226001	-0.00451518	-0.0116852	0.00884516	-0.013744	-0.00557243	0	-0.00977944	0.0100102	0.163387	-0.0438415	0.0706247	0.00375305	-0.0200066	-0.00275361	-0.00353151	-4.07906e-05	0.00107853	0.0183376	0.134212	0.152051	-0.0279437	-0.00502218	0.0251148	0.0199416
ENSG00000187621.16_8	-0.00391834	0.00511323	0.00843368	0.00407737	0.0122731	-0.00168434	-0.000292763	-0.00102873	0.003612	0.00182276	0.00690767	-0.0083809	0.00135377	0.0136214	-0.000602076	-0.0160575	0.0239832	-0.00539294	0.000892896	0.000940736	0.00815814	0.00124159	0.00617769	-0.000293233	0.0184609	0	0.0116429	0.00970578	0.151637	0.0635219	0.162446	0.00117455	0.0118573	0.00349113	-0.00231909	-0.000488951	0.000478541	0.00524398	0.125334	0.0380335	0.0201728	0.00794546	0.0144227	-0.00712853
ENSG00000198221.12_13	-0.0102995	-0.000918651	0.00621655	0.00848282	0.0211301	0.00774998	0.029732	0.00306045	0.00432861	0.0263911	-0.0105063	-0.0114808	-0.000976564	0.0141394	-0.00164135	0.0215253	0.0172674	0.0152563	0.0227329	-0.015181	0.00534486	0.000295294	0.00723348	-0.00486746	0.00487653	0	0.0172945	0.0136311	0.0634477	0.0222721	0.0872568	0.00261965	0.0121615	0.00737726	0.0481025	-9.34419e-05	0.000728676	0.0106572	0.108277	0.118521	0.0225478	-0.0109073	0.0240826	-0.0116494
ENSG00000203601.3_9	-0.00823986	0.0144011	0.0203557	0.00845983	0.0101167	0.0155978	-0.00991887	-0.00547831	-0.00522217	0.0102673	0.0317486	0.108595	-0.00065534	-0.105366	0.000313406	-0.0320885	5.29755e-05	-0.00768676	4.69718e-05	-0.0195811	-0.00421708	-0.00351783	-0.000130115	-0.00806895	0.0205634	0	-0.0126152	0.0045594	0.0845445	-0.0124654	0.0967233	-0.00709684	-0.000329887	-0.00162108	-0.00438522	-0.000219804	0.000977438	-0.016218	-0.0419177	0.103268	-0.015156	0.0096141	-0.00948198	0.113187
ENSG00000203688.6_11	-0.00560029	-0.00324206	0.00581208	0.00758577	0.00680182	-0.00237358	-0.00758543	-0.000910868	0.00359204	0.00105002	-0.0176619	-0.0120995	0.00371357	0.0166863	0.00073491	-0.0168033	0.0365047	0.0381087	0.0292999	-0.00145892	0.00454592	-0.00348924	0.00633974	-0.00720129	0.0101728	0	0.0102755	0.00950027	0.249896	0.0412978	0.16813	0.00188606	0.0140455	0.00171934	-0.00333362	-0.00072178	0.000434785	-0.00261393	0.071849	0.00248784	0.00968655	0.00285097	-0.0253988	-0.0279816
ENSG00000205865.4_8	0.00735105	-0.00687407	-0.0142903	-0.00754159	-0.0130192	-0.0046678	0.00412433	0.00476356	-0.00132835	-0.017044	-0.00862777	-0.0142496	-0.0135723	-0.127168	0.017804	0.028695	0.0421065	-0.021989	0.0338666	0.00459728	0.0475369	0.00935368	0.0132949	-0.00886902	-0.0111894	0	-0.00541008	0.0108258	0.253303	0.0900805	0.0631396	0.0240935	0.00217581	0.0132757	-0.00372237	-0.0004917	0.000431685	0.00530573	-0.0260033	-0.0962337	0.0199018	-0.028106	-0.018127	-0.0241222
ENSG00000214548.18_11	-0.00755378	0.00293708	0.0126061	0.00317196	0.00484199	0.00793041	0.0249545	-0.000520858	-0.00521408	0.0243984	0.0164854	0.00501776	0.00230822	0.0097504	0.00173415	-0.0113285	0.00762307	-0.00693366	0.00819337	0.00603943	0.000519702	-0.00153709	-0.00621517	-0.00400416	-0.00465221	0	-0.00608834	0.00760969	0.22526	0.0337519	0.117035	0.0108127	-0.00385221	0.00705891	0.0287727	-0.000313056	0.000386468	0.00597447	0.0818834	0.0761557	0.010889	0.00448759	0.0179801	-0.00591915
ENSG00000224382.2_8	0.0127849	0.00457674	0.00186459	-0.00415736	-0.00104114	-0.00395229	-0.0071275	-0.00746544	0.00742015	0.00221615	-0.0365784	0.0513051	0.00474252	0.015537	0.000836926	-0.0389347	0.0137174	-0.00468641	-0.00283353	0.00132465	-0.00890065	-0.0187488	0.0065044	-0.0165042	0.000539501	0	0.0149632	-0.019993	-0.0991869	0.0535858	0.0767584	-0.00210725	0.00125545	-0.0052431	-0.00484268	-0.00117642	0.000420819	0.00414099	-0.00507788	0.0401446	0.0148863	0.00029825	-0.0405161	0.00614602
ENSG00000224854.3_7	0.0128846	-0.00137056	-0.00208562	-0.00300161	0.0209499	-0.0016188	0.0612985	0.00403889	0.00515626	-0.00712795	0.0372683	-0.0101341	0.000461626	0.0202889	0.028157	0.0495847	0.0315633	0.0509029	0.0236958	-0.0090322	0.00805416	9.80516e-06	0.0110513	0.0640293	-0.000759312	0	0.0189781	0.0203165	0.228651	0.0627685	0.0242665	0.00280176	0.0123322	-0.00155337	-0.00262641	-0.000576799	0.000701604	0.0192629	-0.0530144	-0.0492559	0.00715335	0.0165826	0.00458419	-0.0207907
ENSG00000224924.9_12	-0.00485694	-0.00067042	0.00632736	0.0118783	0.0020758	-0.001338	0.0188786	-0.0021621	-0.00865289	-0.00786847	0.0274591	-0.00766267	0.00323256	0.00909794	-0.0166989	-0.0134947	0.00133197	-0.00372327	0.000594625	0.0035805	-0.00475838	0.00492535	0.0015986	0.00167591	0.00124673	0	-0.00561493	-0.0157063	0.283993	0.0671522	0.114233	-0.00648689	0.013842	-0.000229518	-0.00239937	0.00419237	-0.000778324	0.0146357	0.139997	0.0732897	0.0152744	0.00765931	-0.0220865	-0.0061098
ENSG00000225383.8_12	-0.00520734	-0.00168283	0.00542982	0.0155981	0.00621376	-0.00288468	-0.00508316	-0.000132637	-0.00247822	0.0240048	-0.0162626	-0.0102047	0.00369899	0.0130196	-0.0100106	-0.00856399	-0.0102619	-0.0188339	-0.0139099	-0.00238595	-0.00838253	-0.0134962	0.0112094	-0.00794379	0.0215054	0	-0.00665843	0.00910315	0.162215	0.0515077	-0.160505	-0.00198644	0.00740003	-0.0133099	-0.00403245	-0.000614077	0.000599862	1.42667e-05	0.0432974	0.0470692	-0.0401718	0.00251183	0.0130536	0.00248905
ENSG00000225431.2_9	0.0032972	0.00204274	0.00644167	-0.00333108	0.00959239	-0.00307768	0.015244	0.0034415	0.000631936	0.000117904	-0.0171532	-0.0102052	0.000632469	0.0238558	-0.00240946	-0.0142963	0.0194034	-0.00844887	0.038008	-0.00958817	0.0100486	0.00794381	0.00535547	0.0291953	0.0306915	0	0.013769	0.0220638	0.220672	0.06595	0.160515	0.00628279	0.00430904	0.00986592	-0.00275059	-0.00038334	0.000605733	0.0111736	0.0143952	0.00957251	0.00741198	0.00940497	0.00616652	-0.00754348
ENSG00000226935.6_6	0.00665615	-0.00461979	-0.00722505	-0.00537647	-0.00972925	-0.00363486	-0.0265895	0.00183841	0.00372801	-0.0108043	-0.0281864	-0.00793358	-0.00790954	0.00811286	-0.0149383	0.0276103	-0.0191078	0.0309448	-0.00730484	-0.00569269	-0.00444886	-0.00488608	0.00793961	0.0287792	0.00951378	0	-0.00593661	-0.0128964	0.0836035	0.0283291	-0.172534	-0.00488565	0.00263705	-0.00677454	-0.00203822	-0.000740559	0.000199226	-0.00217071	-0.0279224	-0.0614263	0.000402767	-4.55088e-05	0.00230817	-0.0161948
ENSG00000227060.7_10	-0.00869885	0.0186259	0.00957602	0.0113155	-0.000778435	0.0175969	0.00452455	0.00745581	0.00400917	0.0247432	-0.00601159	-0.00936254	0.000286608	0.018363	0.00398295	-0.00767506	0.00329614	0.00322343	-0.00793338	0.0253051	0.00859567	-0.00907279	0.00340178	0.00415079	0.0186962	0	0.0144456	0.0066077	0.128404	0.0466328	0.117778	-3.5138e-05	0.0118016	0.00179595	-0.00245088	-0.000259897	0.000653521	0.00105123	0.0295361	0.114123	0.0201535	0.0179587	0.0628317	-0.0184776
ENSG00000227533.7_11	-0.0141513	0.0190936	0.0194403	0.00544633	0.010007	0.00988452	0.00175072	0.000138257	0.00465988	0.0481135	0.019038	0.0794562	0.000111374	0.0134595	0.000808339	-0.0179872	-0.0118263	-0.010953	0.00144988	-7.85381e-05	0.00157052	-0.00133632	-0.024778	-0.00200916	0.0110703	0	-0.00740145	0.0128861	0.16173	-0.0398521	0.13113	0.00292047	0.0086842	0.00418348	-0.00216319	0.00290084	-0.00314834	0.00407948	0.106538	0.109457	0.0227129	-0.000123946	0.021917	-0.00280736
ENSG00000227634.3_8	-0.0038849	0.00338249	0.0210312	0.0130101	0.00351729	0.015211	0.0409245	0.00886002	0.00872225	0.0256342	-0.0106351	0.0111744	0.000895672	0.0177286	0.043488	-0.0125858	0.0652194	0.0523572	0.0338225	0.00916998	0.00433813	0.000911433	-0.00946254	-0.00171038	-0.00285892	0	-0.00888567	0.0223106	0.182335	0.0747392	-0.0395697	0.00383679	0.0141367	0.0104905	-0.00295331	-0.000648309	0.000648623	-2.04768e-05	-0.0120547	0.0637952	0.0340797	0.0160485	-0.00744831	-0.00301287
ENSG00000228799.6_9	0.0221407	-0.00409085	0.000561941	-0.00161727	0.00719543	-0.00145965	0.0476262	0.00396947	0.0113527	0.000358989	0.011504	-0.013033	0.00101722	0.0290886	0.00573396	0.0466984	0.0160838	-0.00928448	0.00393809	0.0322313	0.00988515	0.0041759	0.0204431	0.0365034	0.0180668	0	-0.00545281	0.0288913	-0.0342567	0.0442439	0.124501	0.00350315	0.0241687	0.0124699	-0.0028591	-0.000253658	0.000819027	0.0243362	0.0125523	0.00662781	0.0372574	0.0236206	0.0328399	0.0461568
ENSG00000230040.2_6	-0.00234916	-0.00240318	0.000474831	-0.00611606	0.00453113	-0.00197938	-0.00897001	0.000361213	-0.000217525	-0.00360982	0.0120025	0.0040039	-0.000137817	0.00881451	-0.00658035	-0.0123855	-0.00257875	-0.0144208	-0.00500637	0.00240251	-0.00375949	-0.00101849	0.00304837	-0.0101576	0.00317744	0	-0.00575285	0.00671995	0.000776477	0.022907	-0.122994	0.000415186	0.000658942	0.00438618	-0.00279011	-0.000509909	0.000312189	-0.00251503	-0.0372355	-0.0467685	-0.0346369	0.0044418	0.000133514	-0.0135428
ENSG00000231711.2_10	-0.0179184	-0.000126196	0.00264609	0.0037916	0.00677105	0.0112338	0.0264094	0.00864618	0.00447779	0.0528849	-0.000631556	0.115733	0.000338146	0.00687455	0.0396829	0.0292511	0.0174525	0.00440125	0.0294271	-0.0151924	0.00241299	-0.00277961	0.00854313	-0.00610139	-0.00670507	0	-0.00888375	0.0164245	-0.0478856	0.00174638	0.164692	0.00594674	0.00286947	0.000165452	0.0230829	-0.000427035	0.000620151	0.00826501	0.0892452	0.0402787	0.0180258	-0.0236713	0.0196871	-0.00725483
ENSG00000233237.8_9	-0.00800087	0.014826	0.0169387	0.00753568	0.00386573	0.0111703	0.00149392	-0.00267887	0.00285244	0.0368519	0.0285238	-0.0075068	0.000156877	0.0117545	0.00534718	-0.0137461	0.00436375	-0.00454491	-0.00803969	0.00679552	-0.00631669	0.00593085	0.00280956	0.000303585	0.0108348	0	-0.00545371	0.00114824	0.116076	0.0146539	0.165588	0.00141331	0.00698197	0.000152915	0.0137055	-0.000339277	0.000442037	0.0122868	0.122258	0.08705	0.0129738	0.00981994	0.0276655	-0.00694862
ENSG00000234492.6_12	-0.00750461	0.0165745	0.014711	0.00634813	0.00435237	0.0117831	0.00393896	-0.00591983	-0.00111239	0.0419196	0.0300637	-0.00916383	0.000181619	0.0122856	0.00682243	-0.0190396	0.00609282	-0.00238365	-0.00482671	-2.23892e-05	-0.00126472	-0.00161396	-0.00689565	-0.00792594	0.0161312	0	0.0154066	0.00730795	0.0986247	0.00602467	0.118335	0.00294656	0.000449379	0.00128077	-0.0024345	-0.000370843	0.000726842	0.0291539	0.12614	0.112944	0.0220008	0.0171865	0.0400572	-0.00403064
ENSG00000235770.6_11	-0.00397462	0.0212173	0.0175852	0.00929618	0.00866602	0.0177273	0.000807009	0.000341247	-0.00857789	0.0689566	0.032752	0.00902099	0.00307521	0.0179668	0.00345182	-0.0234353	0.00981669	-0.00788311	-0.00296141	0.000984811	0.000553848	-0.00118451	0.00877587	3.08955e-05	0.00931173	0	0.0149104	0.0121701	-0.0349622	0.0191351	0.118449	-0.0016244	0.00966727	-0.00443718	-0.00258245	0.00606744	-0.00273171	-0.00933337	0.154086	0.127283	0.0193241	0.0187408	0.0472439	0.00931796
ENSG00000236751.4_12	-0.0056539	0.0139958	0.0147487	0.0102161	0.00650361	0.0250068	0.000784554	-0.00506017	-0.00922306	0.0343263	0.00374898	-0.00890997	0.000213507	0.0157997	-0.00768671	-0.0215758	-0.00152555	0.00748801	-0.0124626	0.00926868	-0.00297984	-0.00721298	-0.00140282	-0.0114099	0.00945847	0	-0.00845545	0.0091999	0.136326	-0.0133652	-0.19652	-0.00349639	-0.00430539	-0.0137531	-0.00340188	-0.000811226	0.00055874	-0.015301	0.0118413	0.0405158	0.0179692	-0.00164308	0.0154266	-0.0298628
ENSG00000236914.4_10	-0.0051553	0.0175267	0.0195043	0.00912259	-0.00151717	0.0161609	0.0326064	0.00982428	0.00308074	0.00375863	-0.00639755	-0.0108155	0.000445944	0.0216123	0.00139462	0.0296632	0.0073774	0.0227344	-0.0125809	0.0156858	0.00749348	-0.00101723	0.00728365	0.0411913	-0.00680345	0	-0.00500103	0.0131123	0.206205	-0.0036484	0.119369	0.00381081	0.0135273	-0.00329774	-0.00215393	-0.000188624	0.000565357	0.0223162	0.0302246	-0.0055149	0.0101277	0.0136693	0.0616173	-0.00599125
ENSG00000237361.5_11	-0.00463355	-0.00328094	0.00602905	0.0116136	0.00179421	-0.00150263	0.014339	0.00918006	0.00436335	0.00209912	0.00428431	0.0608774	0.00029592	-0.0293651	-0.00252213	0.0234864	0.0253929	0.0316933	0.027485	-0.00210628	0.00512193	-0.000178037	0.00826435	-0.000514105	0.00919039	0	-0.00620503	0.0151476	0.19266	0.012508	0.160008	0.00275736	0.00391715	0.00341616	-0.00258847	-6.06537e-05	0.00058448	0.00570446	0.101605	-0.00317165	0.00614143	0.00885883	9.81762e-05	-0.00850312
ENSG00000237396.1_8	0.0146075	0.00677931	0.0119808	-0.00370731	0.00244054	-0.00312621	0.0707435	0.00136756	0.00967136	-0.00163769	0.0408359	-0.00652109	0.000603376	0.0164194	0.00263709	-0.0138913	0.0583779	0.0119967	0.000662909	0.00727353	0.00496943	0.00235654	0.00810407	-0.00313663	0.0171909	0	-0.00516031	0.0183662	0.216611	0.122846	-0.0642828	0.00532988	0.0148158	0.00851425	-0.00255707	0.00783237	0.000769104	0.00513223	-0.0534535	0.0691535	0.0446528	0.0145431	-0.00676628	0.0302267
ENSG00000237949.3_10	-0.00510881	-0.000753331	0.0211352	0.0113479	0.011941	0.0046543	0.03847	0.000375995	0.00631135	0.00442855	0.040739	0.0140444	0.000570382	0.0151845	0.00718943	-0.0152203	0.00762624	-0.00754096	-0.00739278	0.0108161	0.000868687	-0.00241502	0.0102837	-0.00556856	0.0264564	0	-0.00386097	-0.00838278	0.0657685	0.0989443	0.109912	0.00144553	0.0105146	0.00123232	-0.00266126	0.00752765	-0.00108993	0.0347411	0.157387	-0.0455292	0.0277696	0.0150336	0.0382507	-0.00945685
ENSG00000239205.1_8	0.0140826	-0.00265269	-0.00766248	-0.00337586	0.00115065	-0.00167902	0.00846167	0.00534483	0.00839247	-0.00947037	-0.00909861	-0.0109408	0.000579821	0.0156962	-0.0109644	-0.00103718	0.0228308	0.0527354	0.0343881	-0.00673428	-0.00425602	0.0106501	-0.000562068	0.00308772	0.0252206	0	-0.00602595	-0.012762	0.255468	0.0788866	0.177078	-0.00348618	0.0128223	-0.000904047	-0.00283605	-0.000334292	0.000529916	0.00383416	0.0147413	-0.00240826	-0.0211107	0.0221989	-0.00967413	0.0422773
ENSG00000243144.7_11	-0.00545112	0.012193	0.0213007	0.00585962	0.00598895	-5.50325e-06	0.0116902	-0.00050711	-0.00837213	-0.00687845	0.032394	-0.00721088	0.00174008	0.0132776	0.00376497	-0.0162751	0.0091422	-0.000579393	-0.00319764	0.0192883	-0.00211499	-0.00064276	0.0022849	-0.00548878	0.00821565	0	-0.00613569	-0.00207001	0.274727	0.0445342	0.0856824	0.00254771	0.00772885	3.94901e-05	-0.00229276	-0.000108647	-0.00167361	0.0136187	0.0289798	0.0784939	0.0209223	0.00603062	0.028503	0.0279919
ENSG00000245479.3_8	-0.00667664	0.00618755	0.00614139	0.00359672	0.00498684	0.0101753	0.00941149	0.00341223	0.00398626	0.0293311	0.0201063	0.122131	0.000485543	0.0149756	0.0321393	0.0220982	0.0129936	0.0268644	0.000222777	-0.00641599	0.00662084	0.00128041	-0.0138704	0.0454177	-0.00237075	0	0.0218995	0.0199084	0.0243148	0.0705155	0.108732	0.00454453	-0.00135801	0.00242498	-0.00234435	-0.000257912	0.000564082	0.0141357	0.0144923	0.0059722	0.0228512	0.00530939	0.0165532	0.0130507
ENSG00000245750.11_11	-0.0115463	0.014053	0.0182728	0.00636008	0.00197007	0.00823489	0.0349988	-0.0018589	-0.00775265	0.0187399	0.022611	-0.00681562	0.00294284	0.00704426	-0.00457004	-0.017125	-0.000260382	-0.0105454	0.00160485	0.00290558	0.00499945	0.00107566	-0.00280831	-0.000768831	0.00666028	0	-0.00704074	0.0111447	0.200158	0.0404408	0.119341	-0.00195961	0.0078984	-0.00510763	-0.00218032	-0.000376528	0.000621164	0.0141349	0.118825	0.090098	0.0132688	0.0079336	0.00803684	-0.00365713
ENSG00000245812.5_11	-0.00945955	0.0128051	0.0107554	0.0055685	0.00829851	0.0105864	0.040446	0.00499631	0.00372456	0.0354661	0.0235411	0.0524639	-0.00134964	0.0141238	-0.000515866	-0.0129356	-0.00814259	-0.00549296	-0.00739051	0.00670502	0.00597157	-0.000604581	-0.00907005	0.000423321	0.000388974	0	0.00906473	0.0129044	0.12358	0.0114844	0.145042	0.00666492	0.00919593	0.00104913	-0.00186447	-0.000338137	0.000499513	0.019494	0.0831273	0.0271348	0.0195385	0.00204399	0.0444073	0.00548923
ENSG00000246640.2_10	-0.0165882	0.0158572	0.00885714	0.00377313	-0.00188949	0.00991127	0.0234238	0.00845345	0.00381847	0.0552126	-0.0207135	0.109602	0.000146053	-0.0772318	0.0306913	0.0272734	-0.0115741	-0.0175586	-0.00884137	-0.00248707	0.00339754	-0.00248771	-0.0112931	-0.00242924	0.00780856	0	0.0124428	0.00931306	0.120114	0.0158244	0.142881	0.00394555	-0.00978501	0.00221434	-0.00311575	-5.3301e-05	0.000843798	0.0126168	0.0935673	0.0406294	0.000531639	-0.00672489	0.0178324	0.0142981
ENSG00000247381.3_9	-0.00614082	0.0108999	0.0130065	0.0134779	0.0130064	-0.0010652	0.0437855	-0.00271416	0.000357326	0.00311472	0.0283549	0.0769672	-0.00111323	0.0223606	0.00343327	-0.0179206	0.0081164	-0.0081689	-0.0109775	0.0145422	0.0052814	-0.000379464	-0.00495591	0.00478974	0.0129912	0	0.0141253	0.0127421	0.0575977	0.0197772	0.195896	0.00250379	0.010939	-0.00434743	-0.00218357	0.00278856	-9.14577e-05	0.00842721	0.0224652	0.0863051	0.0149075	0.0118708	0.0283134	-0.00412985
ENSG00000248441.9_15	-0.00385896	0.0212094	0.020178	0.00851274	0.00177778	0.0135926	0.0172407	-0.00269299	-0.0116493	0.0397243	0.0358668	-0.00831361	2.18426e-05	-0.054985	-0.00937304	-0.0159556	0.00302546	-0.00455221	-0.00562865	0.00969198	-0.00364918	0.00957706	0.0078677	-0.00583377	0.0147916	0	-0.00649426	-0.00631105	0.13289	0.0172483	0.123525	0.000736758	0.00732582	0.00160522	-0.00247594	-0.00011878	0.000751018	0.0288267	0.153007	0.0940548	0.0123438	0.013772	0.035715	0.0101542
ENSG00000249082.2_10	-0.00665144	-0.00224224	0.00125945	0.0132563	9.62571e-05	-0.00400087	0.0514746	0.00334121	0.00554658	0.0170434	0.0195817	-0.0121193	-0.00320162	0.0199706	0.057443	0.0418091	-0.0045717	0.0189024	-0.0138746	0.0141861	0.0386896	0.00948442	0.0151665	-0.0107775	-0.00828014	0	-0.00608202	0.014053	0.205138	0.0628719	0.0668354	0.0279293	-0.00339567	0.0101785	-0.00246038	-0.000223493	0.000704177	0.00366233	-0.0407674	-0.0186675	-0.0404591	0.00215051	0.0559822	-0.00397976
ENSG00000249378.8_11	-0.00307134	0.00955557	0.0140511	0.00742087	0.00403341	0.018169	0.00269936	-0.00154986	-0.0160391	0.0699149	0.0358917	-0.01053	0.00582521	-0.0406601	-0.0143228	-0.0217668	0.00494273	0.00481675	0.0288318	-0.00276946	0.00138694	-0.00267882	0.00824802	0.000405053	0.0261359	0	0.0171573	0.00522864	0.116566	0.0398217	0.0117867	0.00404769	0.0194706	0.00296264	-0.00305903	0.00844919	-3.31755e-05	0.0211487	0.151993	0.151422	0.0250578	0.0136212	-0.0186211	-0.0129419
ENSG00000249669.12_12	-0.0106896	0.00795332	0.0143242	0.00521367	0.00589809	0.00677883	0.0155774	0.00581193	0.00252093	0.0313914	0.0220669	0.0475315	0.000254996	0.0108303	0.0204167	-0.014685	0.00429002	-0.00911222	6.83806e-05	-0.0018317	0.00270181	-0.000943114	-0.0273182	0.00101661	-0.00726705	0	-0.00644369	0.0117648	0.114219	0.0305422	0.129569	0.015267	0.0107191	0.00891924	0.0305604	-0.000255879	0.00041728	0.00592079	0.0935044	0.0807443	0.0115157	-0.00228872	0.0185686	0.00714271
ENSG00000250266.3_10	-0.00315724	0.000697622	0.00328685	-0.00154202	0.00862827	-0.00537977	0.0145097	-0.0088957	0.000541573	0.00208245	0.0125715	-0.0142617	0.00855693	0.0208061	-0.000712359	-0.032178	-0.0192844	-0.0202	-0.0267421	0.0129997	-0.012389	0.0103398	0.0107889	-0.0129577	0.00304976	0	-0.00669658	-0.0174088	0.181872	0.0531736	0.0908319	-0.00991603	-0.00828611	-0.00164127	-0.00437475	-0.000756434	0.000505845	-0.0167222	0.0396117	0.00195804	0.0292873	-0.0028063	0.00361369	-0.0354092
ENSG00000250337.9_11	-0.00655168	0.0112334	0.00698877	0.00381442	0.00407378	0.00894568	0.021549	-0.000780707	-0.007771	0.0340985	0.0219718	-0.00792555	0.00320983	0.00921226	-0.00958017	-0.0170785	0.00244875	-0.00216455	0.000827639	0.000913977	-0.00424256	-0.00318436	0.0024662	0.012257	0.00521568	0	0.0102503	-0.00246783	0.292638	0.0159791	0.0849473	0.00104754	0.0073076	0.000603033	-0.00217715	0.00438534	-0.00183478	-0.00151958	0.10636	0.0863246	0.0123979	0.00622888	-0.0201043	0.0100366
ENSG00000251191.8_9	-0.005316	0.0116118	0.0280579	0.0101048	0.00540007	0.0131315	0.00350503	0.000269997	-0.00460104	0.00203254	0.011129	0.01981	0.000637319	0.0159245	0.0019607	-0.0148441	-0.018159	-0.0121632	-0.00505202	0.0141869	0.000798655	0.000156037	-0.000136795	0.00464126	0.00735031	0	0.0142098	0.0150338	0.304831	0.0437385	0.101523	0.000624949	0.00670061	-0.00440643	-0.00252386	-0.000215236	0.000534696	0.00488835	0.0244848	0.0828957	0.0219166	-0.00264445	0.0100159	-0.013868
ENSG00000253417.5_8	0.00784956	-0.0032015	-0.00100879	-0.00178022	-0.00229461	-0.00113698	0.00504666	0.00147956	0.00491373	-0.000384439	-0.00771857	-0.00838012	0.000152319	0.0101336	0.00131288	0.00893349	-0.0108511	-0.00771065	0.0008037	0.00344434	0.00131671	-0.00122384	0.00603726	-0.00493504	0.0196798	0	-0.00337167	0.00456491	0.400376	0.0513365	0.19174	0.000366973	0.013474	0.00211823	-0.00233081	-0.000336037	0.000270362	0.0288691	0.0177402	-0.0444552	0.0188073	0.00666726	-0.01772	0.00986824
ENSG00000253669.4_9	-0.00905084	0.0119838	0.0156678	0.0059077	0.000243813	0.0101851	0.00862059	0.00633389	0.00366945	0.0215737	-0.0135943	0.0813257	0.00268256	0.0087769	0.0283692	0.0229529	0.00383046	-0.0015358	-0.0036884	0.00929782	0.014144	0.00429459	0.00627248	0.0248427	-0.00538913	0	0.0096641	0.00857461	0.123426	-0.0409386	0.120439	0.00535332	-0.00270931	0.00176674	0.032238	-2.3102e-05	0.000526091	0.00056023	0.0462696	0.0402357	-0.0128299	0.0122257	0.0329068	0.0619498
ENSG00000254300.1_7	-0.00551704	0.00688408	0.00788742	0.0175147	0.00967242	0.00087818	0.0111324	-2.59035e-05	-0.00164718	0.0392241	0.0494743	-0.0105345	0.00317113	0.0161237	0.00394581	-0.0216037	0.00640758	-0.00422523	-0.0138869	0.0232355	-0.00693703	0.00668325	0.00727889	-0.0059392	0.0106623	0	-0.00714914	-0.0194632	0.10787	0.0750329	0.127607	-0.00713061	-0.0057672	-0.004334	-0.0025694	-0.000275861	0.000769522	0.000371814	0.0215821	0.114103	0.0045945	0.000203462	0.00977272	0.119878
ENSG00000255007.3_11	0.00280047	-0.00257292	0.0101096	0.0111099	-0.00281741	0.000625146	0.0242114	0.0051826	0.00534716	-0.00255855	0.00773442	0.0346118	-0.00172137	0.0193558	0.0687182	-0.0175292	-0.0201024	-0.0260092	-0.0187582	0.00692091	0.00326207	-0.000498299	-0.00154043	0.0355538	0.016772	0	0.00973992	0.022549	0.15172	0.0674599	-0.253596	0.00166903	0.00521406	0.013734	-0.00338035	-0.000718518	0.0003758	0.0158939	-0.0866521	0.00563944	0.0298019	-0.00155191	0.00799423	-0.0085551
ENSG00000255794.11_8	-0.00397171	0.0153705	0.0163454	0.00765425	0.00402724	0.0105576	0.00773246	-0.00311452	-0.000150736	0.0367991	0.0291227	-0.00638018	0.0030723	0.010317	0.00446433	-0.0140087	0.00453239	-0.00242722	-0.0136628	0.00886408	-0.00565906	0.00571555	0.0060809	-0.00635109	-0.00327166	0	-0.0047672	-0.00650753	0.0944561	0.0561507	0.153675	-0.00130288	0.00651625	-0.00082698	0.0301047	-0.000463819	0.000415173	0.0190714	0.104478	0.0825253	0.0166921	0.00767153	0.0224955	0.00881383
ENSG00000257443.2_9	-0.0311693	0.0261006	0.0260617	0.00862071	0.0141576	0.0215548	-0.0035336	-0.00257954	-0.000655672	-0.0177573	0.0324343	-0.0121137	-0.00156424	-0.134568	0.00535501	-0.0205323	0.00603403	-0.0154326	-0.00253453	0.0114135	-0.00947093	0.0136133	0.0039381	-0.0165818	0.0234263	0	0.0193296	-0.0132044	0.149958	-0.0201039	0.0541869	0.00102728	0.0106414	0.00180688	-0.00436687	-0.000142928	0.00113516	-0.0226447	-0.0145608	0.10846	0.0250847	-0.00826239	0.00279188	0.0134017
ENSG00000258441.1_8	0.0073417	-0.00411874	0.00183828	-0.00133992	0.00409236	-0.00152704	-0.0135364	0.00232909	0.00346515	0.037998	0.0260821	0.063602	6.63145e-05	-0.0360609	-0.00756491	0.0127013	0.0160643	0.00165119	0.00188134	-0.000670435	-0.00153991	-0.00740857	0.011774	0.00363349	0.00838214	0	0.00774844	-0.00739138	0.0579632	0.0230715	0.192186	-0.00106611	0.00465763	0.000534689	0.0398603	-5.23738e-05	0.000527511	0.0150154	0.102304	0.0984512	0.0210283	0.00118656	0.0173101	-0.00367184
ENSG00000259104.3_11	-0.0039926	0.00141251	0.00949795	0.0138663	0.0113348	-0.00311458	0.0153128	0.000167876	-0.000502494	0.004372	0.0470891	-0.0085958	0.00369505	0.0186528	0.00240125	-0.0194265	0.00322179	0.0134523	-0.009845	0.0222983	-0.00603038	-0.0057441	0.0103043	0.0318954	0.00536896	0	0.00887624	0.00519556	0.158645	0.100429	0.0752475	0.00196535	0.0127795	0.000367051	-0.0025733	0.00290074	-0.00122855	0.036654	0.033128	0.0563898	0.0100884	0.00934954	0.0264237	-0.00273613
ENSG00000259424.3_11	-0.0111931	0.000258582	0.0110772	0.0136064	-0.00274635	0.0157369	0.0413033	0.00842232	0.0119659	0.0369394	-0.00967623	0.039768	0.000552696	0.020748	-0.00718889	0.0355345	0.0146309	-0.00387733	-0.000390805	0.0188977	0.002179	0.0112345	0.0156112	0.0696354	-0.00404182	0	-0.0051928	0.0234392	0.24177	0.0284504	-0.0627736	0.00294801	0.0223478	0.00244347	-0.00265999	-0.000443014	0.000715807	0.032931	0.00114803	-0.0256885	0.0309988	0.0179658	0.0187496	0.0257773
ENSG00000259974.5_11	-0.00492881	0.0032454	0.0103245	0.00496886	0.0108965	0.00402765	0.0455912	-0.00015239	0.00314845	0.011878	0.0348097	0.00938177	-6.48539e-05	0.0132976	0.00253006	-0.0175172	0.00308161	-0.00401823	-0.0160957	0.0123178	0.00805551	-0.000767526	0.0100783	0.00226755	0.0150092	0	-0.00558056	0.00846353	0.121454	0.0495782	0.115652	-0.00257045	0.0067687	-0.00697096	-0.00200863	-0.00024419	0.000587461	0.00567266	0.0928529	0.0824782	0.0175167	0.00900694	0.0299838	0.0143163
ENSG00000260455.2_9	-0.0172541	-0.00303977	-0.00102286	0.00886684	0.0103857	-0.00125767	-0.0134291	-0.00142565	0.00906838	0.0476858	-0.0386098	-0.0125153	-0.000460458	-0.136972	0.00542934	-0.0193018	0.00282452	0.0074202	-0.0047888	0.0170125	-0.0032819	0.0109906	-0.000107692	0.0115333	0.0233407	0	-0.00781882	-0.0189209	0.113029	-0.00805638	0.195805	-0.00643712	0.00300191	0.00119343	-0.00409012	0.00245936	-0.00704579	0.0171491	0.0558321	0.0262678	0.0187685	-0.00169573	0.0205627	0.0267884
ENSG00000260629.2_7	0.0257519	-0.000661247	-0.0109671	-0.00395517	-0.0046108	-0.00082463	0.0105053	0.00685855	0.0108247	0.0363404	0.00461462	0.0725452	0.00067025	0.0201987	-0.0111719	0.0623538	0.0435276	0.0624198	0.0381348	0.00678041	0.00241064	0.014534	0.0159084	-0.00277437	0.00504407	0	-0.00871274	-0.00921573	-0.034302	0.121885	0.0161976	-0.00030927	0.00950382	0.00176856	0.0728474	-0.000586583	0.000630747	0.0165482	-0.0103142	0.0810638	0.0142556	0.0166034	-0.000985895	-0.0101487
ENSG00000260804.3_6	0.00260234	-0.00210542	0.00424239	0.0137577	0.00991259	-0.0014626	-0.0164899	0.0105693	0.00232683	0.00188967	-0.0108004	-0.0107666	0.000366091	0.0215649	0.0508249	0.0386104	-0.0139037	-0.0103621	2.07021e-05	0.0124289	0.0100308	0.00202037	0.000874735	0.00514949	-0.00123264	0	-0.00781233	0.00325533	-0.0364939	0.0060106	0.268063	0.00300006	0.019771	0.00318216	0.0496212	-0.000105738	0.000625571	0.0128317	0.0546132	0.121541	0.0191029	0.00176796	0.0398185	0.0102446
ENSG00000261455.1_6	-0.00703868	-0.000717699	0.00371177	0.00527363	0.000293324	0.0103451	0.0117297	0.0046518	0.00303798	0.0306602	-0.00326561	0.0570943	7.93062e-06	0.0121725	0.0160176	0.0288255	0.00728903	-0.00741958	-0.0024853	0.0106318	0.0254394	0.00621036	0.0101851	-0.00483504	-0.00602885	0	0.00963673	0.0108371	0.177227	0.0125994	0.135212	0.0248938	0.00186927	0.00834826	-0.00166483	-9.71434e-05	0.000468371	0.00681822	-0.00400022	0.099525	-0.0275584	-0.0125253	0.0363208	0.008754
ENSG00000261618.2_10	0.010562	0.000163765	-0.00715766	-0.00240556	0.00152313	-0.0014563	0.00825608	0.00481064	0.00577864	-0.00252018	-0.00531334	-0.0106619	0.000351437	0.011274	-0.00358592	0.0241791	0.00939685	-0.00996376	-0.000416466	0.0016161	-0.00525282	0.00910138	0.00906963	0.00155204	0.00999459	0	-0.00341003	-0.0142078	0.167273	0.0337456	0.26609	-0.00416155	-0.000393663	-0.000729015	-0.00225531	-0.000379232	0.000463532	0.0144458	0.109032	-0.0186437	0.00584386	0.00734739	-0.0171303	0.0891639
ENSG00000268388.6_7	-0.00886014	0.00745621	0.0148342	0.00643737	0.00347042	0.0086148	0.032836	0.00521644	-0.000383883	0.0320913	0.0220417	0.0202442	-0.000220746	0.00475693	0.00086329	-0.0137734	0.0173326	-0.00665697	0.0160378	0.00358773	0.00259679	-0.00111139	-0.00245102	0.00106696	0.0098677	0	-0.00635184	0.00623554	0.121892	0.00191544	0.149482	-0.00137103	0.00967021	0.00320226	0.0342239	0.00286056	-0.0023058	0.012105	0.0893252	0.0819858	0.0183278	-0.00188994	0.0145287	-0.00757328
ENSG00000268471.6_8	-0.016741	0.00773722	0.00407542	0.00192229	0.0129164	0.0122036	-0.000997624	0.00711328	0.00446881	0.0374747	0.0298213	-0.0111572	0.000197048	0.0201592	-0.00836857	0.0323508	0.0139703	0.0104311	-0.00614558	0.021943	0.00916896	0.00321433	0.000867715	0.00217598	-0.00431413	0	0.0127626	0.00758428	-0.00209339	-0.0519065	0.214266	0.00311255	0.0140783	0.00294135	-0.00205798	-0.000113748	0.000653136	0.013689	0.0419674	0.162551	0.0265837	-0.000871774	0.0721195	-0.0067944
ENSG00000269186.4_9	-0.00569643	0.000626845	5.96093e-05	0.0130871	-0.00320231	-0.00506401	-0.0024125	0.00247524	0.00671407	0.000822286	-0.0315409	-0.0106448	-0.000381692	0.0186646	0.00865112	0.0214233	-0.00872576	0.00869659	-0.0154985	0.0172533	0.00395338	-0.00229965	0.0160051	-0.0228815	-0.0105916	0	-0.00595954	0.00922499	0.175843	0.0450792	-0.146479	0.000938345	0.00469284	0.0103573	-0.00370963	-0.000602812	0.000425824	-0.00709773	0.00641261	-0.0122793	0.00404179	0.00424295	0.0108149	-0.0338294
ENSG00000269834.8_12	-0.00760293	-0.00143544	0.00469913	0.00999222	0.00553462	0.00462083	0.00553255	0.00291725	-0.00727982	0.0340068	-0.00278282	-0.00686102	-0.00153836	0.00930141	-0.000298787	-0.00472832	-0.000447471	-0.00834936	0.00120917	0.00555707	0.00390778	-0.000591119	-0.0138719	0.0199099	0.0155463	0	0.00978708	0.00794457	0.303346	0.0122264	0.129404	0.00116404	0.00111586	-0.00101735	-0.00216467	0.00238188	-0.00172889	0.0100751	0.0939106	0.0712178	-0.00975128	-0.00280546	-0.000374171	0.00969003
ENSG00000272274.4_11	-0.00823418	0.0171091	0.0211028	0.00873911	0.00658499	0.0105828	0.00894653	-0.00423806	-0.00155907	0.061292	0.0314554	0.10505	0.00480858	-0.0481195	0.000634144	-0.0165593	-0.00865866	-0.0105691	0.000607416	-0.010911	-0.00256322	-0.00326343	0.00593634	-0.00828681	0.00161024	0	-0.00546754	-0.00818054	0.180963	0.0106082	0.118515	0.00101331	0.00893257	0.000560903	-0.0028796	-0.000352307	0.000532586	0.0046299	0.155252	0.031907	0.016851	0.00721607	0.00937148	-0.000912657
ENSG00000278921.2_6	-0.00909133	0.00995455	0.0029929	0.00915946	-0.00342581	0.0121774	0.000143333	0.00548041	0.00532932	0.003242	0.00366412	-0.0118211	-0.00167442	0.0236537	-0.00839378	0.0501606	0.00275902	-0.000405034	-0.00621479	0.0120203	0.0416012	0.0104354	0.013693	-0.00716412	-0.00942618	0	0.00917339	0.0156917	0.212022	0.019681	0.176895	0.0335452	0.0110378	0.0107761	-0.00238625	-0.000204272	0.000656974	0.0178663	-0.0159223	-0.0247747	-0.00093008	0.005325	0.0697375	-0.00339417
ENSG00000283141.1_10	0.00893519	-0.0024512	-0.00378987	-0.00287658	0.0040897	-0.00272218	0.0127111	-0.000506118	-0.00299497	-0.00403129	-0.0146415	-0.00996185	-9.13825e-05	-0.0491302	-0.00542098	-0.0130527	0.000477346	-0.0108229	0.010167	-6.5715e-05	0.00276422	-0.000425291	0.00232526	-0.00195934	-0.00843718	0	0.00512201	0.00629687	-0.057549	-0.0903276	0.0155455	0.00707677	0.000150083	0.00407522	-0.00220585	-0.000342833	0.000342325	-0.00314157	-0.0180874	-0.0545387	0.00972396	0.00255264	-0.0114792	-0.0113711
ENSG00000283440.1_10	0.0145735	-0.00185087	0.000663451	0.000331873	0.0249539	0.000337472	0.0208547	0.00982524	0.00718357	0.0344899	-0.0101689	0.161388	0.000436157	0.0189954	0.0668237	0.0287341	0.0290053	0.0360427	0.0363551	0.00518109	0.00462612	-0.00114387	-0.000607366	0.0161485	0.0514432	0	0.0197222	0.0146503	-0.0447164	-0.115554	0.093146	0.00405757	0.0327951	0.0065024	0.071742	-0.000438599	0.000646761	0.00305211	-0.00468312	-0.0474701	0.00248742	0.0164734	-0.000163571	0.0731858

## Sheet: SHAP importance (prediction)
Gene	H3K4me3_peak_width	H3K4me2_peak_width	H3K4me1_peak_width	H3K27ac_peak_width	H3K36me3_peak_width	H3K9ac_peak_width	H3K27me3_peak_width	H3K9me2_peak_width	H3K9me3_peak_width	H3K79me2_peak_width	H4K20me1_peak_width	super_enhancer_percentage	promoter_hypermethylation_in_cancer	gene_body_hypermethylation_in_cancer	S50_score	log_gene_length	gene_phyloP100way_score	gene_phastCons100way_score	exon_phyloP100way_score	exon_phastCons100way_score	gene_GC_content	exon_GC_content	SINE_number_per_kb	LINE_number_per_kb	LTR_number_per_kb	Satellite_number_per_kb	location_in_CDT	k-mer	Gene_expression_logFC	tissue_specificity	secondary_structure_MFE	secondary_structure_paired_GC_proportion	secondary_structure_paired_proportion	secondary_structure_information	screen_score	small_protein_number	small_protein_length_coverage	mRNA_centrality	miRNA_centrality	protein_centrality	exon_mutation_odds_ratio	RNAsnp_score	CADD_score	cnv
ENSG00000225880.6_9	-0.00509783	4.25411e-05	4.33657e-05	0.0113156	-0.00307444	-0.00163411	-0.0114376	0.00467477	-0.00133464	0.041192	-0.00886831	0.00773272	7.70374e-05	0.0112998	-0.00346281	0.0237197	-0.0154209	-0.00549901	-0.0025189	0.00284419	0.0078044	0.00262809	0.00904424	-0.00364052	-0.00664033	0	-0.00500299	0.0108584	0.299974	-0.0419835	0.189036	0.00198642	0.0029269	0.00114588	-0.00226247	-0.000257924	0.000411378	0.00277482	0.0788704	0.093217	-0.000153266	0.0028525	0.0213273	-0.0156764
ENSG00000228794.12_12	-0.00507362	-0.0022879	0.00414187	0.00584621	0.00380073	-0.00188708	4.80028e-05	0.00662492	0.00325391	0.0498417	0.0254254	0.0915955	0.00353933	-0.0529452	-0.00167319	-0.0156849	0.00483029	-0.00229517	0.000558579	-0.00178991	0.00614045	-0.000370171	0.011626	0.00242083	0.0105949	0	-0.00496594	0.00974605	0.115477	-0.00528733	0.133473	0.00123653	0.00431883	0.00309564	0.0426303	0.00277116	-0.00160634	0.0169388	0.139739	0.108723	0.0025733	0.0100385	-0.0136181	-0.0131323
ENSG00000230699.2_9	0.0104014	-0.000282845	0.00284435	-0.00192185	4.97592e-05	-0.00233972	-0.0117889	0.00452013	0.00288599	-0.00648942	0.0111289	0.00474904	0.00127531	0.00952344	0.0472167	0.0190786	0.0173085	0.029317	0.0172668	-0.00975496	0.01472	0.00385938	-0.00608392	0.0227904	-0.00247323	0	-0.00730697	0.0110139	0.1886	0.0440759	0.141637	0.0160987	-0.00138771	0.00461669	-0.00191934	0.00273626	-0.00181374	-0.00180518	0.0147531	0.0782332	0.0127747	0.00134562	0.0104054	-0.00507026
ENSG00000223764.2_10	-0.0038998	-0.00230633	0.00170313	0.000697443	0.00111429	-0.00218347	-0.00534977	0.00328939	0.00276921	-0.00188614	0.019975	-0.00856883	-0.00674321	-0.0439356	0.0408322	0.0181224	0.0178372	-0.00596034	0.0173451	0.00158824	0.0215575	0.00335516	0.0103542	-0.00612643	-0.00516756	0	-0.0057775	0.0103636	0.209446	0.0430721	0.153466	0.0180016	-0.00583414	0.00605657	0.0301893	-6.73149e-05	0.000575816	0.00210482	0.0370345	0.106523	0.0188898	-0.00180154	-0.0165424	-0.00464447
ENSG00000272512.1_8	-0.00621034	-0.00250123	0.00198648	0.00176323	0.00891856	-0.00176623	-0.0115454	0.0047567	0.00324825	-0.00883254	0.0112523	0.0283858	-0.000302209	0.0111742	0.0322594	0.0200665	0.0142509	0.022608	0.011655	-0.00566844	0.0187864	0.00395051	0.0075957	0.0192601	-0.00369885	0	-0.00620899	0.0105361	0.256238	0.00943527	0.122256	0.0192221	0.00226455	0.00706427	0.0279338	-0.000143379	0.0003572	-0.000769445	-0.00196062	0.0699573	0.00441852	-5.14168e-05	0.00165277	-0.00547636
ENSG00000273443.1_10	0.00381404	-0.000905646	0.00194784	-0.00312542	-0.00712067	-0.00342147	-0.0184005	0.00268042	0.00218349	-0.00340052	0.00609054	0.0412726	0.000468289	0.0194068	0.0510137	0.0378934	0.0166803	-0.0106152	-0.00370069	0.0116449	0.0300886	0.00760985	0.0121036	-0.0119008	0.0295097	0	-0.00723655	0.0151511	0.232414	0.0213957	0.0884272	0.0259499	-0.000159727	0.00764842	0.0308862	-0.000523381	0.00038233	0.00575921	-0.0221914	0.00257465	0.0199404	-0.00343893	0.0153826	-0.00827929
ENSG00000225285.1_9	-0.0102885	0.00166535	0.0100979	0.00220111	0.0014926	0.0160297	0.00979229	0.0022154	0.00697398	-0.0126538	-0.0139177	-0.010325	0.000885891	0.0202974	0.0642702	0.0260375	0.0275741	-0.000899368	0.0234054	0.0146341	0.0305609	0.00923241	0.0121636	-0.0134028	-0.00719032	0	0.0175873	0.014824	0.265637	0.0208699	-0.00484311	0.0308816	-0.00210819	0.0100372	-0.00267844	-0.000298196	0.000667414	-0.00444032	-0.0153134	0.108787	0.00404243	-0.00402277	-0.0158826	-0.00619481
ENSG00000177133.14_12	-0.0062916	-0.00115664	0.00402223	0.0065936	0.0108077	-0.000906399	0.030349	0.00557299	0.00346157	-0.00742643	0.0208994	0.0526253	-0.000176969	0.0126498	0.00105448	-0.00789457	0.0203967	-0.0102238	0.0226966	0.00687828	0.0274144	0.00540621	0.00542434	-0.00122153	-0.00690175	0	0.00998263	0.0128324	0.119232	0.0457414	0.114962	0.0205362	0.00831433	0.00800127	-0.00178336	-0.000365901	0.000434553	0.0103957	0.0563255	0.0657752	0.0191779	0.00283467	0.0205068	-0.00602827
ENSG00000238260.3_11	-0.0183935	-0.00352496	0.00166395	0.0136735	-0.000111052	0.00775579	0.00283239	0.00011863	0.00237959	0.0284643	0.0147428	-0.0125149	0.000152695	0.0145862	-0.00444048	0.0262731	0.0134353	0.0265823	0.00971522	-0.0158931	0.0248826	0.00774637	0.0111497	-0.0159887	-0.00640424	0	0.0144129	0.0112744	0.293882	0.0255432	0.0790291	0.0238007	0.00929837	0.00480202	-0.00212947	-0.00024507	0.000508807	0.00383096	0.00339114	0.0455287	-0.0240014	-0.0087496	0.0127945	-0.00675892
ENSG00000237436.1_9	-0.00394767	0.00401954	0.00967364	0.0143995	0.00394842	0.0228542	0.000663913	0.00349038	0.00758797	0.0344571	-0.00028956	-0.00790034	0.000388042	0.0209132	0.0586826	0.0491838	0.0108053	0.0201453	-0.00118079	0.0258478	0.0350036	0.0244549	0.0125703	-0.0139401	-0.00481466	0	0.0128599	0.0256875	0.169948	0.0286588	-0.0879747	0.0558562	0.0187945	0.0239922	-0.00206893	-0.000242591	0.000643904	0.00879138	-0.0622476	0.0775208	0.0127683	0.0248086	0.0476744	-0.00171312
ENSG00000227634.3_8	-0.0038849	0.00338249	0.0210312	0.0130101	0.00351729	0.015211	0.0409245	0.00886002	0.00872225	0.0256342	-0.0106351	0.0111744	0.000895672	0.0177286	0.043488	-0.0125858	0.0652194	0.0523572	0.0338225	0.00916998	0.00433813	0.000911433	-0.00946254	-0.00171038	-0.00285892	0	-0.00888567	0.0223106	0.182335	0.0747392	-0.0395697	0.00383679	0.0141367	0.0104905	-0.00295331	-0.000648309	0.000648623	-2.04768e-05	-0.0120547	0.0637952	0.0340797	0.0160485	-0.00744831	-0.00301287
ENSG00000228526.8_10	-0.016927	0.0165498	0.0163867	0.00361874	0.00989389	0.00694038	-0.0021437	0.000181548	0.00333475	0.0423598	0.0216198	0.0731178	-0.00142673	0.00525091	0.0332962	-0.0194885	0.0102781	0.00011477	-0.00502819	0.00632985	0.000307829	-0.00177286	-0.00744359	-0.00229652	-0.00480664	0	-0.00790659	0.00870639	0.0871905	-0.0411408	0.161016	0.0147842	-0.00695112	0.00288685	-0.00228603	-0.000492686	0.000494422	-0.00601451	0.102832	0.127305	0.0191164	0.00721443	0.0198117	-0.00904325
ENSG00000234546.5_9	-0.0156229	0.0163866	0.00986665	0.00320304	0.0176289	0.00995384	-0.00444641	0.00454466	0.00377366	0.0301013	0.0236255	-0.00841051	6.33709e-05	0.0134819	0.0502696	-0.0102821	0.0126317	0.0223311	0.00722682	-0.0122685	0.000564855	-0.000717626	-0.00257724	0.00541309	0.00953883	0	-0.00822914	0.0136539	0.299288	-0.0366478	0.0507428	0.0171218	0.0139549	0.00758637	-0.0020811	-0.000305303	0.000530137	0.00155552	0.00967348	0.117135	0.0200287	0.0102603	0.00390894	-0.0054136
ENSG00000226029.1_6	0.0123187	-0.00746945	-0.00912254	-0.00161833	0.00846785	-0.0031012	-0.0194231	0.00637633	0.00391179	-0.00175334	0.0194978	-0.0102759	0.000379686	0.0186609	0.0303346	0.000180016	0.00575797	-0.00773134	0.0175566	-0.0174771	0.00717589	-0.00161565	-0.0268583	0.00024814	0.0142875	0	0.016814	0.0111305	0.083001	0.0402496	0.221431	0.00258533	0.00211288	0.000937747	0.0349571	-0.000392328	0.000618745	0.0100623	0.0300856	0.122956	0.0264868	-0.0152296	-0.0162741	-0.00707952
ENSG00000233421.5_8	-0.00643591	-0.00156386	-0.00290871	-0.00329075	-0.0133663	-0.00271315	0.0238556	0.00759034	0.00229142	-0.00996778	0.00345646	-0.00991657	0.000319172	0.0201591	-0.00170264	0.0405507	0.0349776	0.0265355	0.0306316	-0.013444	0.0335218	0.00846309	0.0106921	-0.0080879	-0.00734399	0	0.0134852	0.0187592	0.163251	0.0224182	0.12169	0.032097	0.0136926	0.0139947	-0.00235861	-3.09584e-05	0.000608017	0.00316577	-0.00447738	0.105838	-0.034605	-0.00711793	0.0578778	-0.00842498
ENSG00000236648.2_11	0.0158482	-0.00104075	0.00563931	-0.00711188	0.000289528	-0.00360025	-0.00665485	0.000606096	0.00128578	-0.00319201	0.0239047	0.019628	0.000766432	0.0146638	-0.00470361	-0.0213603	0.0259459	0.00942667	-0.00247499	0.00902264	-0.00424572	-0.000974722	-0.0222162	-0.00314092	0.0171037	0	0.0122858	0.011291	0.359939	0.0961564	0.0198162	0.00162052	0.0137042	0.00406388	-0.00300121	-0.000766251	0.000287849	-0.0106767	-0.00369466	0.0678749	0.019379	-0.00431456	-0.0118314	-0.0182897
ENSG00000227066.2_10	0.00380683	0.00101278	0.000381118	-0.00325309	-0.000936015	-0.00335113	-0.00223537	0.0054213	-0.000182181	0.0205932	-0.00385028	-0.0104697	0.000221288	0.0123693	-0.0115923	0.0126498	0.00574485	-0.0122428	-0.00313657	0.00431475	-0.000674278	-0.000912281	0.00788309	-0.0108084	0.0200479	0	-0.00530677	0.00611671	0.509007	0.0318445	0.121146	-0.000464808	0.0081641	0.00450766	-0.00298083	-0.000298449	0.000339694	0.00919441	0.0134948	-0.00711366	-0.0269241	-0.0106804	0.00358963	-0.0176175
ENSG00000236963.9_13	-0.00897783	0.0130322	0.0208374	0.0116869	0.016046	0.00743299	0.0382007	-0.00272194	-0.0051641	0.000859249	0.0344104	0.0800199	0.00314321	0.00818838	-0.00338385	-0.0211498	-0.00105651	-0.0116767	-0.00391651	-0.00847163	0.00309385	-0.000914295	-0.018411	0.0131287	-0.00367907	0	-0.0141203	0.0142398	0.0866319	0.0547527	0.0965153	0.00138587	-0.0144416	0.00238358	-0.00284869	0.00386881	-0.00400042	0.0187698	0.0823298	0.0960799	0.0218654	0.00414323	0.0274431	-0.0136954
ENSG00000261326.4_9	0.00906876	-0.000233074	0.00299665	0.00921901	0.00719988	-0.00223404	-0.0146617	0.00426091	0.00243028	0.0213143	0.0153371	-0.00842995	-1.87693e-05	0.0101976	0.0346098	0.0134383	0.00127378	-0.00636332	-0.00528161	0.00658142	-0.00579144	0.0040053	0.00195213	-0.000117965	-0.00640793	0	0.00711239	-0.01138	0.243056	-0.0343333	0.164317	-0.00549631	0.00347233	-0.00335039	0.0243872	-0.000204678	0.00040086	0.0159202	0.0786025	0.110492	0.00361698	-0.0037215	0.0204157	-0.0136388
ENSG00000197880.10_8	-0.00913047	0.021769	0.0220275	0.0075633	0.0134673	0.0149913	0.000386614	-0.00280654	0.00468912	0.0385875	0.0224515	0.0881789	0.00194203	0.0145601	0.0437551	-0.0238174	-0.0129092	-0.0131343	-0.00129553	-0.00168544	0.00626601	0.000483604	-0.0413193	0.0316145	0.0127179	0	0.0204131	0.0170282	0.109542	-0.00173891	0.089675	0.00810807	0.00940257	0.00496341	-0.0028698	0.0029925	-0.00452982	0.00964326	0.0155437	0.107614	0.00614323	0.0106704	0.0278638	-0.0151013
ENSG00000279443.1_7	0.00969837	-0.00408272	-0.0157474	-0.00327866	-0.00388942	-0.00259723	-0.0160932	0.0049715	-0.00319424	-0.0137519	0.00423792	0.0640582	7.07031e-05	0.0169285	0.0392492	0.0382038	-0.0157123	-0.00960364	-0.00380143	0.0117128	0.00417994	-0.00168641	-0.0285522	0.026908	-0.00522873	0	-0.00699646	0.00893863	0.288931	0.00756829	0.194252	6.88702e-05	0.000805742	0.000770851	-0.00279375	-0.000196178	0.000379532	0.000613342	0.0097501	0.0922048	-0.0249403	-0.0253166	-0.0199891	-0.0204738
ENSG00000233621.3_14	-0.0187181	0.0233401	0.0255087	0.00420359	0.00939017	0.0089899	0.0404188	-0.00220376	0.00226891	0.0436348	0.0299785	-0.00907681	-4.82627e-05	0.0137853	-0.0128532	-0.0172888	-0.0118153	-0.0103797	-0.00286285	0.00311607	0.000705707	-0.00204395	-0.0131553	-0.00660931	0.0114568	0	-0.00822854	0.0108069	0.269389	-0.0390677	0.0949523	0.00720507	0.00658678	0.00390311	-0.00240357	0.00282967	-0.00385509	0.00888987	0.0939716	0.128179	-0.031327	-0.0028147	0.0264936	-0.00431811
ENSG00000260920.2_10	0.00283885	-0.005685	-0.0156213	-0.0146071	0.00641355	-0.00230462	0.00213398	0.00688135	-0.0064676	-0.00394771	-0.0325934	0.057373	0.000138599	0.0109113	-0.0101614	0.0239578	-0.000771315	-0.00953106	-0.00461751	0.00867578	-0.00510173	0.00421039	0.0092749	0.0278818	-0.00679221	0	0.00720061	-0.0154974	0.39466	-0.0520872	0.14048	-0.00764368	0.00474465	-0.00525534	0.0357813	-0.000242385	0.000209574	0.0107723	0.0213441	0.0791066	0.0111013	0.00162892	-0.0181991	0.00626289
ENSG00000227533.7_11	-0.0141513	0.0190936	0.0194403	0.00544633	0.010007	0.00988452	0.00175072	0.000138257	0.00465988	0.0481135	0.019038	0.0794562	0.000111374	0.0134595	0.000808339	-0.0179872	-0.0118263	-0.010953	0.00144988	-7.85381e-05	0.00157052	-0.00133632	-0.024778	-0.00200916	0.0110703	0	-0.00740145	0.0128861	0.16173	-0.0398521	0.13113	0.00292047	0.0086842	0.00418348	-0.00216319	0.00290084	-0.00314834	0.00407948	0.106538	0.109457	0.0227129	-0.000123946	0.021917	-0.00280736
ENSG00000237424.1_8	-0.00522648	-0.00162682	0.00287587	0.000256081	0.0145192	-0.00162835	-0.00398138	0.00352922	0.00371041	0.0310195	0.0160457	-0.00699075	-8.25795e-06	0.012226	-0.00290861	0.0186571	0.0136813	0.0181347	0.011645	-0.0106019	0.0163846	0.00403553	0.00604732	-0.00405071	-0.00433877	0	0.00867822	0.0092059	0.270611	-0.0327285	0.124246	0.0202629	0.00102676	0.0052835	-0.0017306	-0.000235096	0.000396676	-0.000910784	0.00814061	0.114785	0.0191601	-0.0130044	0.0402924	-0.0046918
ENSG00000234807.8_10	-0.00893185	0.0231052	0.0215562	0.00872593	0.00359241	0.0112654	0.00020056	-0.00456533	-0.00228897	0.0381103	0.0245253	0.0263917	0.00126886	0.00929655	-0.0123305	-0.0203933	-0.0253203	-0.0112688	-0.00966121	0.00853228	0.0051986	-0.0017779	-0.0157655	0.0134709	0.0113961	0	0.0140695	0.0171486	0.138276	0.00510734	0.128152	0.0105636	0.0052784	0.0034278	-0.00263811	0.00271668	-0.00391743	0.0229295	0.101415	0.111598	-0.00621119	-0.00451114	0.0338694	-0.00508153
ENSG00000237352.6_11	-0.0178907	0.014311	0.0184518	0.00522877	0.000698647	0.00810688	-0.00442496	-0.0011073	-0.00858442	0.0436769	0.0300489	0.0711103	0.000443658	0.0135869	-0.0136587	-0.0244258	-0.0209115	-0.0122636	-0.00596762	-0.000991328	0.00292782	-0.00258412	-0.0100554	0.0096341	0.00589692	0	0.0152955	-0.0145062	0.176089	0.0372644	0.0717977	-0.000556371	0.0115298	-0.00213336	-0.00288728	-0.00160947	-0.0034373	-0.0161045	0.117594	0.111388	0.0161897	0.00598299	0.00548813	-0.00424519
ENSG00000226476.7_12	-0.00385584	-0.00157171	0.0068567	0.000634174	0.00285244	-0.00237342	-0.00336283	-0.00329317	-0.00133529	0.0304444	0.0261611	-0.00712631	-0.000450547	-0.0512592	0.00433132	-0.0134062	-0.00171256	-0.0111717	0.00097515	-0.00285185	-0.00560595	0.00656091	0.00124534	0.0106929	-0.0007077	0	-0.00546937	-0.00570044	0.408933	0.00975145	0.112577	-0.000578726	0.00228653	-0.000140773	-0.00271599	-0.00017098	0.000518856	-0.00484823	0.11702	0.0877821	0.00858195	-0.00506582	-0.00177123	-0.00559629
ENSG00000224209.8_10	-0.00534034	0.0145947	0.0132918	0.0115841	0.017256	0.00707975	0.0531551	-0.000331372	-0.00420865	-0.000271772	0.0317539	-0.00956655	0.00241964	0.0214427	0.00531927	-0.0205401	0.017823	-0.00331919	-0.011855	0.0193112	0.00064864	-0.000219779	-0.00372581	-0.00780516	0.0170143	0	-0.00873941	0.0142791	0.0508505	0.0248732	0.116975	0.00301378	0.00900954	-0.00046703	-0.00235694	-0.000136433	0.000737248	-5.03408e-05	0.137637	0.109756	0.0114888	0.0187258	0.0479243	-0.00704319
ENSG00000271576.2_9	-0.021546	-0.00142911	0.00236883	0.0076374	-0.00363151	0.0124046	0.00247601	0.000942081	-0.00184141	0.0360542	0.00225443	-0.0116434	-0.00284033	0.0139519	-0.00431201	0.0325763	0.0106687	0.0262854	-0.00470883	-0.018207	0.00810124	0.00173047	0.00966084	0.0458146	-0.00768419	0	0.0172787	0.0108523	0.287609	-0.0700561	0.109698	5.67186e-05	-0.00568871	0.000682391	0.0408629	-0.00032331	0.000525015	0.00664612	-0.00288883	0.10553	-0.0257076	-0.00358296	0.00680178	-0.0112901
ENSG00000233593.12_14	-0.0107988	0.0105482	0.0134952	0.0105138	0.0125358	0.00885443	0.0454626	0.000272385	0.00154107	0.0249589	0.029261	-0.00771668	-0.000345238	0.0160385	-0.00186625	-0.015838	0.00697662	0.00722477	-0.0104021	0.0160417	0.00104287	0.00124988	0.000830522	-0.0075192	0.0015439	0	-0.00735741	0.0108374	0.156626	-0.0059043	0.117951	-0.00257018	0.00701175	-0.00580606	-0.00207744	-0.000251843	0.00056367	0.000491272	0.124211	0.10299	0.0187659	0.00457846	0.0283988	-0.00792986
ENSG00000235501.8_12	-0.0117351	0.0176174	0.022234	0.00881483	0.00192951	0.0114654	0.0305695	-0.00430943	0.00491941	0.0544764	0.00870304	0.0654413	-0.00164052	0.0113032	-0.011327	-0.0235785	-0.0268842	-0.0126157	-0.00974285	0.00760082	0.00320912	-0.00229154	-0.00657087	-0.000632185	-0.00124671	0	-0.00970237	0.0163488	0.137285	0.0143606	0.1193	-0.00126641	0.00670269	0.00468658	-0.00252995	-0.000185576	0.000699563	0.011352	0.0999696	0.110782	0.017189	-0.000623722	0.0108422	-0.0100788
ENSG00000231987.1_9	-0.000337493	0.00618726	0.00944895	0.0226672	0.0171549	-0.000543635	0.0559565	0.00376223	0.000236199	0.00787261	0.0492325	-0.0101068	0.000826927	0.0279306	0.0104556	-0.0202631	-0.00123863	-0.00442916	0.00376205	-0.013529	-0.00626516	0.0120529	0.00989667	0.0342993	0.0240347	0	-0.00887124	-0.022487	-0.0407869	0.0831401	0.140664	-0.00811223	0.0150329	-0.000783109	-0.00275865	-0.000275854	0.000819827	0.0175426	0.0193428	0.136292	0.0483049	0.021684	0.0499929	-0.0101123
ENSG00000224616.5_13	-0.013801	0.0041364	0.00475026	0.00446468	0.00780492	0.0126196	-0.0123108	0.00125694	0.00324956	0.0457756	-0.00126221	-0.00914204	-0.000136422	0.0130797	-0.0119213	-0.0191325	-0.0288056	0.0220954	-0.00680215	0.022265	-0.00580693	0.00784865	0.00601215	0.0259305	-0.00971725	0	-0.00605567	-0.00828111	0.174971	0.0193141	0.184875	-2.81804e-05	0.0026104	0.000463805	-0.00279269	-0.000329667	0.000404685	0.0256015	0.129943	0.0511456	-0.0250724	0.00399438	0.0230314	-0.0114323
ENSG00000215866.9_10	-0.00583539	0.00251463	0.0061472	0.0128427	0.0110985	-0.000574885	-0.00178656	-0.000174125	0.00502947	0.0195791	-0.0167267	-0.00811643	-0.00146726	0.00986819	-0.00217711	-0.0178107	-0.000345515	-0.00757329	0.00678915	0.00759406	0.00614543	0.000511623	-0.0157925	-0.00739072	0.0112109	0	-0.00753266	0.00840325	0.435783	0.0561886	0.0860219	0.00112748	-0.000517628	0.00471163	-0.00252627	-0.000220188	0.000574514	0.00710636	0.0370051	0.0795767	-0.0318437	-0.00040675	0.00631162	-0.00661913
ENSG00000224950.2_12	0.011404	-9.74104e-05	0.00534143	0.0128394	0.00112501	-0.00178162	0.0175415	6.63641e-06	0.00441411	0.00470954	0.00150622	0.10166	0.000524495	0.0144421	-0.00992024	0.0249222	0.0230535	0.03349	0.0277175	-0.00834863	0.00202122	0.00577079	-0.000725648	-0.00598312	-0.00170805	0	0.0162035	0.0195942	0.0386407	0.0614233	0.15475	0.0119904	0.00373447	0.00631803	-0.00231065	-0.000397581	0.000493987	0.0025413	0.00737778	0.0955499	0.0272816	-0.003537	-0.0166206	-0.00732019
ENSG00000228126.1_6	-0.00654293	0.00265966	0.00469024	0.00923035	0.000969276	0.00963673	0.0120291	0.00525622	0.00987883	-9.71892e-05	-0.0154664	-0.00847585	0.00025836	0.0214005	0.10365	0.037566	0.0442235	0.0391938	0.0397759	-0.00110598	0.00464906	0.0151673	-0.0261678	0.0398549	0.0048562	0	0.0230444	0.0277121	0.0913089	0.0173669	-0.0515282	0.0341765	0.0135644	0.0189679	-0.00212267	-0.000401787	0.000448299	-0.00493535	-0.0483345	0.0584192	0.0256713	0.0033692	0.0220087	0.114826
ENSG00000237390.1_8	-0.01278	-0.00106918	0.00207655	0.00364806	0.000324605	-0.00426255	-0.0118145	0.00434546	0.00142909	0.00476318	0.0133621	0.00957213	-0.00246536	0.0255863	0.0327064	-0.00223622	0.00299855	0.010204	-0.00961324	0.0209313	0.0134523	0.00176676	0.0104787	0.0129418	-0.00972581	0	0.00603887	0.0152353	-0.0392941	0.0679965	0.221948	0.01228	0.00293653	0.00739027	-0.00273677	-0.000518831	0.000708098	-0.00798798	0.0503326	-0.0165345	0.0119097	0.00729384	0.0620426	0.0978358
ENSG00000125462.20_13	-0.0106279	0.00868109	0.0162998	0.0066058	0.00517656	0.00686349	0.0268853	-0.00107522	0.00417365	0.0239577	0.0209174	0.0511512	-0.000203816	0.00473477	0.0176237	-0.0120359	-0.0145461	-0.00682153	-0.00498967	0.0080577	0.00133711	-0.000428303	-0.000952571	-0.00282539	-0.00658809	0	0.00590751	0.00649564	0.232421	0.0522158	0.0914875	0.00295651	0.00937908	-0.00139811	-0.00173939	0.00282189	-0.00104617	0.0145816	0.0808361	-0.0360904	0.0107465	0.00318634	0.0264222	0.0547357
ENSG00000260460.1_8	-0.00348864	-0.001429	0.00338673	0.0049109	-0.00894073	-0.00183641	0.0132124	0.00557568	0.00175753	-0.00112284	0.00158158	0.123336	0.0006574	0.0213703	0.0229986	0.0486758	0.018733	0.0257085	0.022239	-0.0143315	0.00224646	-0.00126473	-0.0111289	0.0328139	-0.00543884	0	0.0192345	0.0156379	-0.0447087	0.070243	0.144974	0.00568808	0.0137163	-0.00104618	-0.00299133	-0.000632503	0.000457704	-0.00337821	0.00344733	-0.0275318	0.0108649	0.00681771	0.0232953	0.106719
ENSG00000272068.1_7	-0.00169213	8.18222e-05	0.00066044	-0.00117363	-0.00338762	-0.00201692	-0.00635381	0.00135706	0.00340945	-0.00837154	0.0159396	0.0549816	-0.000476849	-0.0594138	0.0351786	0.0176717	0.00906376	-0.000577198	-0.00118294	-0.000360474	-0.00055938	-0.00189088	-0.0254274	-0.00353339	-0.00559571	0	0.00689543	0.00387803	0.267853	0.0317213	0.163105	0.00354841	-0.00468507	-0.00117215	0.0324067	-4.9256e-05	0.000461389	-0.000550024	0.0364591	0.0727619	-0.0208028	0.000329162	0.00373054	0.0584252
ENSG00000224259.9_10	-0.00617056	-8.24756e-05	0.0047017	0.0100182	0.00453198	-0.00117766	-0.000454616	-0.00594039	0.00619253	0.0409418	0.024778	0.0906081	-4.44736e-07	0.00928994	0.012669	-0.0178505	0.021668	-0.0004431	0.0258461	-0.00908433	0.00782293	8.92572e-05	-0.00330934	0.0028519	0.0083093	0	-0.00873017	0.00405091	0.126037	-0.00128171	0.095312	0.000681913	0.00472931	-2.39378e-05	-0.00220488	-0.000286408	0.000548094	0.00540711	0.108802	0.0643299	-0.00264824	0.00861905	0.00368055	0.0655472
ENSG00000213062.5_10	-0.0173318	0.00944823	0.00186338	0.00250472	0.00211332	0.0126481	-0.0142695	-0.00128452	0.00483539	0.0263367	-0.00819571	-0.0089284	-0.000179979	0.0133022	-0.00375706	-0.0158901	-0.0307929	-0.00816106	-0.0107519	-0.00112546	-0.00419563	-0.00465997	-0.0136527	0.00819717	0.0141192	0	-0.00579796	-0.0108426	0.141979	0.0152723	0.210815	-0.004941	-0.00508692	-0.00181503	-0.00265453	-0.000521066	0.000502543	0.0125353	0.152741	0.0255396	0.00742354	0.00593083	0.0278496	0.0810653
ENSG00000227579.6_12	-0.00517268	0.0137693	0.0197834	0.00813912	0.00122519	0.0105389	0.039248	-0.000353263	-0.0106217	0.0260711	0.0319348	-0.00690571	0.00247703	0.0109765	-0.00879246	-0.0172405	0.00629993	-0.00543458	-0.00400838	0.0127709	-0.000611578	-0.00705408	0.00162665	-0.00403186	0.0154153	0	-0.00680637	-0.0117544	0.221812	0.0491127	0.103695	-0.00648947	-0.005866	-0.00101372	-0.00204739	-0.000357488	0.000621216	0.00574674	0.0289125	0.0840236	0.0220502	0.00457458	0.0243652	0.049887
ENSG00000236719.5_10	-0.00382959	0.0064915	0.0234504	0.00493912	0.0131752	0.0109284	0.0186389	-0.000947949	0.00610779	0.00315699	0.018515	-0.00804417	0.00264797	0.0184359	-0.0124024	-0.0172267	0.00702312	-0.0056449	-0.00272824	0.0193301	0.00668136	0.00160949	-0.00158519	-0.00189525	0.00719801	0	-0.0069028	0.00575827	0.203177	0.0825863	0.107532	0.00157753	0.0121724	0.00163576	-0.00220054	-0.000122895	0.000764646	0.0200416	0.030593	0.0385119	-7.39673e-05	0.0111221	0.0228409	0.0527991
ENSG00000230426.5_10	-0.00692338	0.0190991	0.0227705	0.000874414	0.00223919	0.013682	-0.00949247	-0.00282426	-0.0127562	0.0586344	0.028906	0.006575	-0.00312162	0.0151955	0.00561198	-0.0234858	-0.0216841	-0.0141898	-0.00332981	0.0167659	-0.00625002	0.00698296	0.000595335	-0.0109763	0.00369388	0	-0.00936595	-0.01677	0.124809	0.0392812	0.11744	-0.0100625	0.00305746	-0.000534823	-0.00328744	-0.000453364	-0.00291364	-0.0130534	0.146206	0.105685	0.0145127	0.0105954	0.00613577	0.035232
ENSG00000229989.6_9	-0.0163503	0.0145136	0.0193431	0.00768566	0.00438463	0.00764803	0.00699083	-0.000985517	-0.00539992	0.0395384	0.0348679	-0.00848327	-0.00594651	0.010541	0.00114484	-0.0155411	-0.0183414	-0.0113762	-0.0131058	0.014143	-0.00409329	0.00388427	0.00129108	0.00354074	0.00539539	0	-0.00603535	-0.0162403	0.173675	0.0618467	0.111968	-0.00801318	0.0143267	-0.00193944	-0.00258329	-0.00048016	0.00051945	0.0129235	0.102318	0.10123	0.02225	0.00363831	0.0122011	0.0256285
ENSG00000228288.9_11	-0.0140111	0.00947467	0.00440147	0.00737301	-0.0013549	0.0103128	0.00722986	0.00151028	0.00363527	0.0192598	-0.0149211	-0.00988462	-0.00223716	0.0124191	0.0301339	0.0299562	-0.0123019	-0.00856885	-0.00313664	0.00921222	0.0230021	0.00584098	0.0109937	0.040455	-0.0105214	0	0.0110805	0.0138198	0.346412	-0.0595396	0.057629	0.0237659	-0.0063731	0.00480064	-0.00210862	-0.000281669	0.000479508	-0.00626987	0.00809778	0.0342952	0.00488161	-0.00468656	0.0455978	0.0246182
ENSG00000203709.13_12	-0.00909025	0.0123483	0.0137268	0.00571835	0.00508919	0.00745814	0.0134785	-0.00502366	0.00320076	0.0309028	0.0228859	0.0535113	-0.00041893	0.0111284	0.00902233	-0.0134209	-0.00723651	-0.00657471	-0.00614727	0.00544582	0.00316339	-0.00150578	0.00404226	-0.00172159	0.0104158	0	-0.00529133	0.00605595	0.0760703	0.00298336	0.175281	0.00177506	0.00657875	0.00307559	0.0291439	-0.00027554	-0.00202777	0.0101587	0.097289	0.0794681	0.0162004	-0.0045242	0.028484	0.0196681
ENSG00000230937.13_8	-0.00534836	-0.00127545	0.00342042	0.00583394	0.00873012	-0.00047854	0.00736779	0.00139506	0.00399833	0.0386052	-0.00477671	-0.00879779	0.000531268	-0.0469844	-0.000195782	0.0163509	0.00191088	-0.00935712	-0.00403228	0.0125423	0.00152118	-0.000902188	0.0102438	-0.00289776	-0.00580067	0	-0.00429049	0.00904157	0.278966	0.0301936	0.0715599	0.00178993	0.0162741	0.00398548	-0.00214279	-8.69083e-05	0.000576889	0.00964257	0.0959349	0.0929577	0.00851195	0.0089501	0.0379792	0.0192801
ENSG00000153363.15_10	-0.0131944	0.0112601	0.00707029	0.00510503	0.00665688	0.0102028	0.00148081	-0.00213077	0.00234131	0.0426715	0.0229636	0.0622711	-0.000469533	0.00988523	-0.00939536	-0.0167589	0.00241384	0.000124273	-0.00296289	0.0112478	0.000643089	-0.00742735	-0.00401851	0.0208413	0.00854416	0	-0.00640354	0.0129897	0.223877	-0.0312581	0.0650136	0.0012504	-0.00542862	-0.0012895	-0.00197996	-0.000351605	0.000414477	0.00701576	0.116902	0.0950996	0.0141884	0.0124552	0.00724309	0.0203757
ENSG00000198468.11_12	-0.018688	0.0129321	0.00649156	0.00576341	0.0182667	0.0123058	0.009913	0.00857634	0.0064822	0.0555804	-0.00935129	0.0106299	8.007e-05	0.0155493	-0.00591609	0.0295888	-0.00730594	-0.00467558	-0.0020382	0.00536615	0.00745088	-0.000259763	-0.00794147	-0.000789693	-0.0072948	0	-0.0069885	0.0125595	0.21484	-0.0468741	0.0832217	0.00267357	0.0135389	0.00304979	-0.00236176	-0.000205519	0.000616455	-0.00328296	0.117254	0.123895	0.00274436	0.0218102	-0.0161458	0.0304161
ENSG00000281664.1_4	0.0151464	-0.00410093	-0.00899807	-0.00279196	-0.00374067	-0.00178508	0.0127718	0.0106918	0.00596831	0.000835445	0.00225576	-0.0120929	0.000746143	0.0275784	0.00710923	0.0620404	0.0147858	0.0269322	-0.0042764	0.0288557	0.0114364	-0.00240787	0.00361429	0.00284385	-0.00288999	0	-0.00398549	-0.00304305	-0.0402363	0.0796122	0.237202	0.00167274	0.0280924	0.00431637	-0.0027058	-0.000484698	0.000589982	0.0051358	0.0149647	-0.0490041	0.0296807	0.0185905	0.083375	0.083098
ENSG00000231814.3_6	0.0150953	0.007489	0.00803887	-0.00411748	0.00360816	-0.00225422	0.0560774	0.00247293	0.0105355	0.0012766	0.0227064	-0.0107722	0.00092156	0.0274762	0.00536345	-0.022613	0.0113842	-0.0052963	0.0427634	0.0267761	0.00936078	0.00430478	0.0132057	0.0160313	0.009808	0	-0.0064039	0.01641	-0.0446716	0.108405	0.0985933	2.7767e-05	0.0114063	0.00336767	-0.00285955	-0.00019329	0.00100524	0.0251289	0.0152765	0.0658226	0.0140423	0.00411658	0.0522319	0.0672887
ENSG00000232679.2_9	-0.00165494	-0.00178887	0.00209805	0.00920682	0.0125259	-0.00162715	0.0199417	0.000615559	0.000338209	0.0199944	-0.0217521	-0.00934615	0.000395226	0.0123899	-0.00289973	-0.0231827	0.00885366	-0.000198363	0.0164385	-0.0176212	0.00180485	-0.00315711	0.001999	-0.0068087	-0.00307179	0	-0.00960083	0.00549558	0.480849	0.0515768	0.00179732	0.000254255	-0.00213834	0.000967008	-0.00312005	-0.000364067	0.000550585	0.00834161	0.0203889	0.0504284	-0.0308914	0.00587563	-0.00298261	0.0216639
ENSG00000225518.3_9	-0.0062767	0.00261728	0.00512331	0.0160254	-0.00104829	0.0110256	-0.00517003	0.00191712	0.00679171	-0.0041674	-0.00984354	0.0179371	0.000975654	0.0137948	0.0477837	0.019081	-0.00347619	-0.00770102	-0.00335809	0.0122124	-0.00192816	0.000987429	-0.027194	-0.0147509	0.026351	0	-0.00897254	0.0078023	0.407248	-0.055942	-0.00386288	0.00476346	0.0107213	-0.00125661	-0.00309477	-0.000268755	0.000392498	-0.00719526	0.0160638	0.0993717	-0.0192283	0.0115356	0.0228291	0.0260719
ENSG00000280157.1_7	0.0170469	-0.00394899	-0.00741136	-0.00180744	-0.00749965	-0.00262487	0.00528502	0.0088171	0.00421551	-0.0160497	0.00654423	0.0520465	0.000699122	0.0245921	0.0262372	0.0457384	-0.0245638	0.0240862	-0.00564775	0.0271801	0.00749792	-0.00382758	0.0117021	-0.00439279	0.0242038	0	-0.00822004	-0.00904613	0.114519	0.021346	0.187675	0.000944669	0.0148185	0.000726163	-0.00289246	-0.000174426	0.000584541	0.000548996	0.0155563	-0.00243937	0.0104744	0.00559231	0.0154786	0.0386617
ENSG00000236975.2_11	-0.00602758	0.0130264	0.0185747	0.00858901	0.00572065	0.0120566	0.0345195	-0.00195176	0.00113028	0.00572854	0.0244962	0.0789191	0.00167484	0.0111181	-0.00851579	-0.0166448	0.00953187	-0.00366892	-0.000952937	-0.0131468	0.00613072	-0.00149692	-0.00351871	-0.000321228	0.0174068	0	-0.00723222	0.0138809	0.145183	0.056303	0.114578	0.00424594	0.00817973	0.000677005	-0.00233594	0.00489388	-0.00270362	0.00484654	0.0862955	0.0290899	0.0210554	0.00693425	-0.0172896	0.0204521
ENSG00000231768.2_11	-0.00468421	-0.000708264	0.0126366	0.00370398	-0.00478626	0.00423356	-0.000897985	0.00633716	0.000532889	-0.00184811	-0.0250731	0.089651	-0.00071682	0.0145165	0.0428617	0.0246721	0.0226086	-0.00132281	0.00122867	-0.00534075	0.00752888	-0.0045549	0.00399724	-0.00531737	-0.00947487	0	-0.00618584	0.00654766	0.123646	0.0588291	0.221238	-0.00213949	0.0112992	-0.00312285	-0.00276824	-0.000390964	0.000364158	0.0111448	0.0551794	-0.0463582	-0.00540712	-0.00127117	0.0024704	0.0486103
ENSG00000224939.1_6	0.0197923	0.00091898	0.00457135	0.0147358	-0.00392291	-0.0017841	0.0118025	-0.00218204	0.00406476	0.000569499	0.00427013	0.112242	-0.000793945	0.025364	0.04098	0.03688	-0.0264146	-0.0194928	-0.00710086	-0.00284433	0.00406028	-0.00199716	0.00486251	0.0257886	0.0230423	0	-0.00911313	0.00604954	0.0127804	0.0234375	0.186805	-0.000929012	0.0196219	-0.00158211	-0.00299412	-0.000453286	0.000602887	-0.00159228	0.0141632	-0.0104118	0.0167782	0.0092366	0.0106386	0.0540741
ENSG00000258082.2_10	-0.00947029	0.00228857	0.0154812	0.00659501	-0.00584528	0.0129281	-0.0244914	0.00453883	0.00184582	-0.0134693	-0.0123903	0.110398	0.00147188	0.0236823	0.0326902	0.0355592	-0.00799932	-0.00578465	-0.00592093	0.0245051	0.000199965	-0.00078158	-0.0101392	-0.00683449	-0.0089742	0	-0.00927424	0.0128318	0.034282	0.0675208	0.18734	0.00171175	0.00983597	0.00376785	-0.00273393	-0.000243518	0.000547173	0.0119538	0.0172774	-0.0263217	0.0155201	0.00839937	0.0239085	0.0825637
ENSG00000215808.4_9	-0.00599345	0.00156489	0.000469528	-0.000630565	0.00439414	-0.000880923	0.0115778	0.00210932	0.00672798	0.0545946	0.000674557	-0.0110537	0.00287553	0.0132431	-0.0113522	-0.00479753	-0.0161248	-0.000159979	-0.00241653	0.0261101	-0.00372708	-0.000445241	0.00704521	0.00794468	0.0299569	0	-0.00434846	-0.00826112	0.0983812	0.0110562	0.180013	-0.00153689	0.0102413	0.00298699	-0.00264665	-0.000382438	0.000583364	0.00593115	0.164192	0.0398187	-0.0145342	0.0111509	0.0349756	0.0490955
ENSG00000226828.2_10	-0.0112529	0.0236823	0.0185834	0.00947661	0.0155263	0.015515	0.0537301	-0.000318392	0.00325319	0.0352197	0.041785	-0.00961302	-0.000270871	-0.0807203	-0.00745755	-0.015053	0.0121077	-0.00785971	-0.00224721	0.0190713	0.00616606	0.00162344	0.0105942	0.00218211	0.00893222	0	0.0187471	0.0070696	0.0217941	0.0563966	0.12278	0.00298715	0.00390225	0.00247586	-0.00233798	6.17797e-05	0.00114896	0.02382	0.00746783	0.1344	0.0275228	0.0146869	0.0369216	0.0692966
ENSG00000279774.1_9	0.0145807	0.00175972	0.0010925	-0.00443157	-0.0148543	-0.00326173	-0.00596699	0.00769922	0.00124728	-0.00468127	-0.010445	0.0914143	0.00035946	0.0198741	-0.00115318	0.0336393	0.00752412	0.0226635	-0.0165268	0.01381	0.00727991	0.0012152	0.000220048	-0.00164765	-0.00502864	0	0.00585721	0.00504883	-0.0325598	0.0437222	0.279196	0.00147015	0.0204204	0.000711045	-0.00260088	-0.000396207	0.00043608	0.00650994	0.0841144	-0.0306955	0.0183063	-0.0359436	0.0530688	0.0747032
ENSG00000260698.1_9	0.0176642	0.00216987	0.00365358	0.0179328	-0.000867808	-0.000888291	0.00870612	0.00179493	0.00517867	0.000609842	0.00291128	0.00851321	0.000913969	0.0198784	-0.0112565	0.0325639	0.0177249	0.0457938	0.0191795	-0.0158612	-0.00202213	-0.00199453	0.00843422	0.0164017	0.00551663	0	-0.0112326	0.00969811	0.0549004	0.0766254	0.18978	-0.00151281	-0.000381285	-0.00650922	-0.00264612	-0.000343096	0.000743005	0.000327738	0.0345379	0.045278	-0.00698566	0.0108376	-0.0167271	0.0429616
ENSG00000227953.7_8	-0.00588602	-0.00211304	0.00210305	0.0103109	0.00397708	6.9133e-05	0.0147008	0.00391073	0.00395132	-0.000576743	0.00751481	-0.00644989	-0.00150222	0.012928	-0.00701304	-0.0122731	-0.00347468	-0.00620349	-0.00807907	0.0162033	2.4239e-05	0.00134195	0.00137599	-0.000442999	0.00552975	0	-0.00500672	0.0101075	0.229979	0.0491521	0.143714	0.00683084	-0.00470427	0.00665418	-0.00189085	-0.000170575	0.000429274	1.05182e-05	0.0720945	0.0854501	0.0166783	0.00454248	0.0208743	0.0235285
ENSG00000228799.6_9	0.0221407	-0.00409085	0.000561941	-0.00161727	0.00719543	-0.00145965	0.0476262	0.00396947	0.0113527	0.000358989	0.011504	-0.013033	0.00101722	0.0290886	0.00573396	0.0466984	0.0160838	-0.00928448	0.00393809	0.0322313	0.00988515	0.0041759	0.0204431	0.0365034	0.0180668	0	-0.00545281	0.0288913	-0.0342567	0.0442439	0.124501	0.00350315	0.0241687	0.0124699	-0.0028591	-0.000253658	0.000819027	0.0243362	0.0125523	0.00662781	0.0372574	0.0236206	0.0328399	0.0461568
ENSG00000234171.5_12	-0.0180959	0.000813578	0.00337468	0.000419202	0.00779358	0.00911489	-0.00140511	0.00286948	0.00266987	0.0613089	-0.00643842	-0.0101353	0.000157752	-0.0607641	-0.00582125	0.0184285	0.00972326	0.000674656	0.00959848	-0.0151664	-0.00158426	-0.00450116	-0.0348386	0.000843311	-0.00784021	0	-0.00695223	0.00890311	0.273272	-0.0492361	0.151499	0.00373734	0.00158443	-0.000885887	-0.00261098	-0.00013349	0.000539709	0.00712406	0.121084	0.138878	0.0151604	-0.00115353	0.00816219	0.00729394
ENSG00000232044.8_11	-0.00479621	0.00238606	0.0071498	0.0060389	0.00743308	0.00524784	-0.00627197	-5.13464e-05	-0.00185522	0.0376229	0.019084	-0.00659305	0.00118235	-0.0520528	-0.0026774	-0.0121334	0.0120289	-0.00504895	0.0112664	0.003732	0.00558556	0.00164668	0.00414627	0.00164139	0.00640851	0	-0.00579638	0.00948463	0.222296	0.038298	0.145887	0.00165229	0.0034986	0.00125089	-0.00223744	-0.000248742	0.000468256	0.01399	0.126719	0.0896696	0.0148679	0.00566755	-0.0167306	0.0111263
ENSG00000236790.7_10	-0.0168523	0.0152669	0.0159052	0.00622155	0.00247978	0.00865363	0.0346035	-0.00340693	-0.0108991	0.0621013	0.0241513	0.104736	0.00824278	-0.0720221	0.00146483	-0.021087	0.00916186	-0.00259353	0.0133936	-0.00719295	0.00441445	-0.00146478	0.00501374	0.00293897	0.0105544	0	-0.0105293	0.00799564	0.0495698	0.0123352	0.113063	-0.00280987	-0.000988419	-0.00850288	-0.00297134	-0.000324843	0.000589102	0.0112471	0.154382	0.105239	0.0127813	0.0136489	-0.0210046	0.0125569
ENSG00000236008.5_12	-0.0189873	0.0220234	0.0241725	0.00976973	0.0039165	0.0158409	0.0149297	-0.00119585	-0.0124346	0.0692911	0.0234814	0.0347993	-0.000836613	0.00169197	-0.000406403	-0.0200821	0.0118207	-0.00205063	-0.0012159	0.0063471	0.00234612	-0.00273509	-0.00554016	-0.00484614	0.0158114	0	-0.0127254	0.017941	0.0151419	-0.00286696	0.132777	0.00458292	0.00744003	-0.00107492	-0.00337526	0.00314579	-0.000296227	0.0161649	0.14426	0.10292	0.0174004	0.00864605	-0.0361137	0.0131944
ENSG00000261104.1_8	0.0209614	-0.00315772	0.00349911	0.00970579	-0.00622988	-0.000812083	0.00769237	0.00396184	0.00366791	0.00366496	0.00179451	-0.0146915	0.000881055	-0.0599865	0.0305937	0.0320545	0.0281164	0.0635265	0.026532	-0.00403878	-0.000999371	-0.00366085	-0.00559077	0.029537	-4.82952e-05	0	-0.00879621	0.0135336	0.058931	0.0793191	0.202046	0.00104045	0.00779626	-0.00401557	-0.00281546	-0.000173382	0.000752176	0.000848618	0.0556934	0.00890809	0.0100474	0.00631737	-0.015365	0.0258749
ENSG00000243491.1_10	-0.0123901	-0.0035043	0.0238368	0.0085603	-0.00258486	0.0050755	-0.0125773	0.00301635	0.00303793	0.000918075	-0.0179503	0.0310409	0.00103031	0.0205556	0.0428033	-0.014933	0.0179833	0.0350827	0.0205457	-0.0205051	-0.00519256	-0.00265413	0.00143118	-0.00547181	0.0205992	0	-0.0104944	0.0131362	0.17086	0.0917154	0.112484	0.00228651	0.0110426	-0.00477164	-0.00342767	-0.000416911	0.000577404	0.0170348	0.0108761	0.0273724	0.0143762	-0.0151916	0.0060007	0.0170967
ENSG00000269973.1_10	0.0117532	-0.00497438	-0.00423644	-8.02918e-05	0.00937441	-0.00153643	-0.0180675	0.00526624	0.000445901	-0.012405	-0.00548191	0.00928572	0.000547639	0.014657	0.0571491	0.0344937	0.00238568	-0.00403824	0.00104974	-0.0125689	0.00746825	-0.00622145	0.0024704	-0.000787382	-0.00724843	0	-0.00717267	0.000523717	0.23089	-0.0660707	0.201004	-0.000103571	0.0125706	0.00201803	0.0333837	-0.000190127	0.000468534	0.00167947	0.0705945	0.0763377	0.0053239	0.00444928	-0.0189473	0.0106258
ENSG00000260476.1_9	0.0149763	-0.00241585	-0.00495614	-0.00460597	-0.0121723	-0.00165455	0.00297737	0.00520732	0.00202631	-0.011839	-0.00256585	0.0965509	0.00116957	0.0192446	0.0609053	0.0480207	0.0246218	0.043342	0.0271047	-0.0078709	0.024339	0.00958683	0.00979199	-0.00949651	0.0200153	0	-0.0105206	0.0137033	0.0990824	0.0772599	0.107387	0.0200592	0.0220656	0.0058399	-0.00316505	-0.000556728	0.000464917	0.0147891	-0.00865295	-0.0654504	0.0199099	-0.0330117	-0.016193	0.0236656
ENSG00000224184.7_9	-0.0201545	0.0133903	0.0130617	0.00511804	0.00150671	0.00786453	0.033533	-0.00360174	-0.0148138	0.0507907	0.0252694	0.0253467	0.00873571	-0.0547454	-0.000144861	-0.0221056	0.00846948	-0.000804673	-0.00641908	0.0114385	-0.00205797	0.00117499	-0.00134855	-0.00824563	-0.000423191	0	-0.00895628	0.0113432	0.115163	0.0711788	0.0472345	0.00162578	-0.00113393	-0.00155232	0.0488398	0.00331477	-0.00536211	-0.000142821	0.148716	0.110541	-0.0103156	0.0106279	-0.0163373	0.015075
ENSG00000225649.7_12	-0.00841977	0.0169291	0.0211947	0.00739079	-0.00210489	0.0161617	0.00595924	-0.00398706	-0.0173259	0.0189443	0.0293187	-0.00939917	0.00491583	0.0166431	0.00581153	-0.0233329	0.00802457	-0.00782852	-0.000721825	0.0113749	-0.00301697	0.00945822	0.00423845	-0.00777504	0.00771218	0	-0.0100911	-0.0131514	0.195908	0.0540418	0.107285	-0.000188388	0.00203474	-0.000708114	-0.002971	0.000896353	-0.00623953	0.00379501	0.0949945	0.0832823	0.00302928	0.00634634	0.000963523	0.0162222
ENSG00000223850.1_8	0.0136527	0.00128969	0.00724102	-0.00415321	0.0111606	-0.00115141	0.0230471	0.00808962	0.00675592	0.00100248	-0.0165112	0.0409222	0.000585504	0.0206072	-0.000168514	-0.0165476	0.0350476	0.0078388	0.00118509	0.017389	0.0098216	0.000609875	-0.0167431	-0.00247751	0.0199152	0	0.0181996	0.0208744	0.160782	0.108737	0.109912	0.00238512	0.0229308	0.00541704	-0.00245079	-0.00038452	0.000593914	0.012254	-0.00999916	0.00611652	0.0314885	0.00947578	-0.00121932	0.0293234
ENSG00000235072.2_10	0.0108994	-0.00586634	0.00456788	0.00159268	0.0132002	-0.00280297	0.00637298	0.00645316	0.00532774	-0.016408	-0.0213413	0.0822928	-0.00112321	0.0167199	0.0399273	0.0291231	0.0376924	-0.0136936	-0.00153207	0.010429	0.00601789	-0.000426011	0.0167639	-0.00891132	-0.0154393	0	0.0147903	0.0187622	0.076383	0.0146018	0.0788846	0.00953491	0.0160433	0.00461025	0.0527547	-0.000235486	0.000467289	0.00844093	0.010136	0.0896736	0.0217388	-0.00123536	0.021192	0.0157308
ENSG00000235997.4_9	-0.00422918	7.3752e-05	0.00498463	0.00385604	0.0047688	-0.00235345	0.0127321	-0.0004781	0.00257933	-0.00303506	-0.0187663	0.0685519	-0.0117052	0.0117091	-0.0156809	-0.0142114	0.0188174	0.0219901	-0.00978051	0.000108933	0.00538892	-0.00218985	-0.0126712	-0.005157	0.016878	0	-0.00631856	0.00943633	0.169332	0.0687894	0.228038	0.00155145	0.00439193	-0.000857032	-0.00265214	-0.00061257	0.000310627	0.0068662	0.0867248	-0.0169745	0.0109381	0.0102687	-0.0149022	0.01679
ENSG00000231826.9_12	-0.00692944	0.00453654	0.0201058	0.0036309	0.00495475	0.008858	0.0243058	-0.00333869	0.000705947	0.0295497	-0.0211728	0.0755531	0.0048415	0.0135621	0.0219689	-0.0189322	0.00059358	-0.0116129	0.00132289	0.0014987	0.00031496	-0.00212504	-0.0152679	0.0122988	0.0092247	0	-0.00885508	0.0135235	0.216236	0.00798788	0.126649	0.00572365	-0.00589772	9.26564e-05	-0.00268554	0.0035333	-0.00385029	-0.00625977	0.0983276	0.0321647	0.0171277	0.00386982	0.00174211	0.00917478
ENSG00000230587.5_11	-0.0105113	0.0157398	0.0225794	0.00803774	0.00273596	0.011101	0.00325806	-0.00579723	-0.00795925	0.0488655	0.0136707	0.0962452	0.00688365	0.0134521	0.0113669	-0.0208259	0.010832	-0.0112906	-0.00877569	-3.40242e-05	0.00406031	-0.00335242	-0.0209412	-0.00123983	0.0155746	0	-0.00776351	0.0128785	0.176474	0.0108461	0.118613	0.00283937	-0.0103174	0.00156446	-0.00288972	-0.000249678	-0.00258579	0.00175452	0.101024	-0.00424923	0.018973	0.0115927	0.01077	0.012256
ENSG00000279873.2_6	-0.01762	0.00735897	0.00131805	0.00386932	0.000903518	0.00854419	0.00369439	0.00668661	0.00116546	0.0327108	-0.013332	0.0762602	0.000340574	0.0190734	0.0296501	0.0316192	0.00702371	0.0158482	-0.00692288	0.0209489	0.00849008	0.00574885	-0.0118588	-0.0041952	-0.00474144	0	-0.00766803	0.014165	0.0793961	0.0396525	0.124278	0.0166531	0.00163632	0.00862133	-0.00200247	-0.000101776	0.000547138	0.00670603	0.0162747	0.0671754	0.0213412	0.0124714	0.0399802	0.0135052
ENSG00000259439.3_11	-0.00865941	0.00905797	0.013287	-0.00117297	0.00938182	0.00226302	0.0277509	-6.27164e-05	0.00332803	0.0298779	0.018727	0.00653679	-0.0010085	0.0116046	-0.00100247	-0.0129982	0.00442289	0.0104136	-0.00838807	0.00921828	0.000268535	-0.00119538	0.00833412	-0.00263187	0.000826341	0	-0.00469561	0.0110852	0.279429	0.00378175	0.0860703	0.00275187	-0.00755398	0.000387143	-0.00189807	-0.000323603	0.000405795	-0.00759879	0.075671	0.0654508	0.0125916	0.00679171	0.0408466	0.00874379
ENSG00000205054.9_10	-0.00907865	0.0215307	0.0183886	0.00763331	0.00974661	0.0131703	0.0550894	-0.000820247	5.89111e-05	0.0468752	0.0302519	-0.0100246	0.00209174	0.0182388	0.00863207	-0.0177442	0.0128007	-0.00660561	-0.0128197	0.0209335	0.00773714	-1.68291e-05	0.00809541	-0.000857421	0.00976185	0	0.0141571	0.0108368	0.033477	-0.000489547	0.11014	-0.0016573	0.00374501	-0.00552221	-0.00214284	0.00190644	0.00110569	0.00541316	0.103048	0.115809	0.0128334	0.0139537	0.0351457	0.0132825
ENSG00000228100.2_9	0.0140699	-0.00345787	-0.00282421	-0.00287246	0.00183619	-0.00111051	0.0111582	0.00431675	0.0101139	-0.00768967	0.00332213	-0.00983065	0.000375059	0.0164474	0.0935482	0.0402578	0.0473761	0.0546877	0.0325986	1.938e-05	0.00100413	0.00566254	0.011041	0.0394484	-0.000156691	0	0.0161688	0.0189703	0.124046	0.121758	-0.0519914	-0.00155199	0.00761076	-0.00307626	-0.00219851	-0.000505405	0.000450936	0.000809108	0.0142269	0.0178708	0.0274205	0.0190773	-0.00158982	0.0255565
ENSG00000239332.7_11	-0.00747839	0.00937607	0.0199167	0.00535667	0.0142992	0.016319	-0.00149926	-0.00803345	0.0040623	0.0740032	0.0220129	0.00845391	0.00116057	0.0156068	0.00752178	-0.0257442	0.0107123	-0.00854575	0.000243064	-0.0189292	0.00545875	-0.00110215	-0.00923398	-0.00998968	0.00474821	0	0.0183749	0.00999478	0.0861801	0.0174554	0.0966755	-0.00277734	0.0122041	-0.00996063	-0.00329556	0.00371521	-0.00090831	-0.0188379	0.117458	0.114438	0.0124865	0.0139932	0.0120221	0.013316
ENSG00000233723.11_12	-0.0123729	0.0235201	0.018339	0.00845185	0.0044633	0.0169356	0.04693	-0.00174904	-0.0119827	0.068775	0.0328255	-0.0110403	0.00390337	-0.080414	0.00591497	-0.0242161	0.0121833	0.00724267	-0.0151323	0.0132028	-0.00671703	-0.00913861	0.00818524	0.00185102	0.0128883	0	0.0138635	0.0101435	-0.0220257	0.0011715	0.116199	-0.00114221	0.01632	0.000453934	-0.00284326	-0.0017586	0.000749282	-0.00146158	0.154195	0.139756	0.0154212	0.0153658	0.0530276	0.0186522
ENSG00000228590.4_13	-0.00608799	0.0135327	0.0189468	0.00802225	0.00772487	0.0134747	-0.00210072	0.00092713	0.00593136	0.0247051	0.0256218	0.0863355	-0.00494808	0.0159886	0.00290682	-0.0161344	0.00914399	-0.00566806	-0.00586292	0.0134863	0.00642375	-0.00194162	0.00391823	-0.00020976	0.010027	0	0.00922022	0.00990903	-0.033286	0.0842578	0.186876	0.00181166	0.00315181	-0.000438441	-0.00243359	-0.00058945	0.000494316	0.0138939	0.131754	-0.0207667	0.0148794	0.0136613	0.0344497	0.0237676
ENSG00000228414.8_11	-0.014274	0.0235578	0.0137747	0.00891336	0.0171125	0.0153242	-0.00204159	-0.0045138	0.00604298	0.0267441	0.0238548	-0.0113691	0.000275412	0.0192816	0.00259818	-0.0207679	-0.000322566	-0.0110472	-0.00180834	0.0186266	0.00850236	0.000990082	-0.00786534	-0.00673328	0.00753691	0	0.0185771	0.0185058	0.0118548	0.0030426	0.14419	0.0122624	0.0118746	0.0130397	-0.00249781	-0.000117662	0.000887372	0.0135732	0.108411	0.119682	0.0223667	0.0198133	0.0515321	0.015479
ENSG00000225439.4_11	-0.0119396	0.00108327	0.00332381	0.00934071	0.00655001	0.00818506	-0.00412259	0.00237274	0.00211514	0.0304299	0.0187379	-0.0103647	7.34123e-05	0.0161078	0.0441451	0.0227014	-0.00023641	-0.00473659	0.0005947	-0.0119395	0.00864447	-0.000342803	-0.0191982	-0.00821238	0.0155278	0	0.0151811	0.0120097	0.152355	-0.00415174	0.118186	0.00176101	0.00760754	0.00453403	-0.00228358	-5.59321e-05	0.000703712	0.00474676	0.0978771	0.123934	-0.025545	0.0128638	0.0250905	0.0101342
ENSG00000204792.2_6	-0.00933847	-0.00360849	0.00735162	-0.000524097	0.00607698	-0.0026383	0.00663607	-0.00324993	0.0055129	-0.00818188	0.0109928	0.0793922	-0.00179749	0.0118605	0.00163888	-0.018869	-0.018707	-0.0044573	-0.00740675	-0.00129317	0.00822196	0.000970144	0.0027726	-0.000562106	0.00759478	0	0.0134937	0.0140894	0.182479	0.0188294	0.107587	0.000566587	0.00420708	-0.00611472	0.0500793	-0.000250518	0.000548913	0.00328281	0.105295	0.0753682	0.016519	0.00733212	0.000463105	0.00987654
ENSG00000222041.13_9	-0.00558628	-0.00174157	0.00457967	0.00274967	0.00469298	-0.00170205	-0.00597083	0.00147227	0.00406748	0.0316224	0.0214654	-0.0077454	0.00225983	0.00751834	-0.00859567	-0.0145438	0.00177624	-0.00982441	-0.00108772	0.00179233	0.00454317	-0.00128334	0.00233339	-0.0013028	0.00997896	0	-0.00580922	0.00654128	0.305279	0.0084337	0.0550879	0.000596667	0.01126	-0.00339863	0.0305183	-0.000491126	0.00030921	0.00344439	0.122539	0.0894201	0.0155764	0.00868732	0.00480796	0.00889277
ENSG00000232931.6_10	0.00794485	-0.00389394	-0.0171399	-0.00959397	0.00522364	-0.0020474	0.0017699	0.00190054	-0.00419387	-0.0102845	-0.00216006	-0.00725631	-9.07668e-05	0.00865903	-0.00858027	-0.0192184	-0.00213975	0.0042774	-0.00305116	0.0128024	0.00596922	-0.00716065	0.00342758	0.0255104	-0.00561146	0	0.00814052	-0.008417	0.405296	0.00725343	0.112624	-7.03362e-05	0.00519469	-0.00105859	0.0355052	-0.000188366	0.000308743	0.0026532	0.0949691	0.0804372	-0.0192561	-0.000320648	0.00913579	-0.0148068
ENSG00000281162.4_8	-0.00773421	-0.00419797	0.0143394	0.00297723	0.0166987	-0.00543396	0.0199558	0.000861132	0.00527868	0.00194783	-0.0177188	-0.0114239	0.000743679	0.0156787	0.00191868	-0.0180304	0.0174654	0.0346771	0.0189225	-0.0141813	8.5482e-05	0.000605067	0.00184702	-0.00513968	-0.00374103	0	-0.0108166	0.0141823	0.232986	0.0800923	0.0766826	0.00157826	0.00956246	0.00199329	-0.00296638	-0.000536931	0.000657964	-0.000432277	0.108265	0.0419224	0.00626755	0.00918197	-0.0259661	0.0126066
ENSG00000227157.2_10	-0.0011722	0.000945355	0.00360587	-0.00629782	-0.00377343	-0.00387792	0.0198049	0.00183788	0.00585834	-0.00255731	-0.0122245	-0.00944104	-0.00142592	0.0129923	-0.0253999	-0.0117171	0.00130015	0.0172074	-0.00980333	0.0153116	-0.00534868	0.000393309	0.00957967	-0.00788669	-0.0101333	0	0.00533936	0.0077586	0.394547	0.0513571	0.114342	-0.00245581	0.00732166	-0.00429263	-0.00257191	-0.000494711	0.000382884	0.0122399	0.029677	0.000940067	0.00367742	-0.00261041	0.0429481	0.0138511
ENSG00000235597.3_10	-0.00676355	0.00350598	0.0136079	0.00558856	0.00419811	0.01446	-0.00402023	-4.62393e-05	-0.00738754	-0.0122382	0.0372655	-0.00907774	-0.00914014	0.0148945	-0.0229724	-0.0158729	0.00535564	-0.00723618	-0.0118458	0.0183738	-0.00447002	-0.0103679	0.000865921	-0.00839068	0.0150531	0	0.0121086	-0.000875453	0.21019	0.0437161	0.110658	0.000982486	0.00541471	0.000487406	-0.00270035	0.00449168	-0.0033805	0.0183661	0.117341	0.078663	0.0106641	-0.00121938	0.0306704	0.00937485
ENSG00000233639.9_11	-0.00914435	0.0109264	0.0134773	0.00336502	0.00270158	0.00875289	0.0264286	-0.000127683	-0.000530393	0.000549978	0.025942	-0.00570744	-0.00116736	-0.045132	0.000433586	-0.0100847	0.00251322	-0.00314545	-0.00434411	0.00645281	0.00305473	-0.0065211	0.00255174	-0.000378613	0.0109078	0	0.00717001	0.00464154	0.257899	0.0358667	0.0997513	0.00257918	0.0149445	-0.000225075	-0.0018872	0.0025822	-0.00218268	0.0123768	0.102423	0.0803893	0.0188193	0.00620437	0.0207625	0.00675618
ENSG00000272994.2_9	-0.0142025	-0.00143449	0.0029706	0.00342917	0.00648153	0.00616379	-0.00756874	0.00459211	0.00192552	0.0337935	0.00134819	0.0607933	0.000103276	0.0107948	-0.00323599	0.0179324	0.0125843	0.0212106	0.0022565	-0.00970918	-0.00096157	-0.00446521	-0.023919	-0.000930038	0.0101186	0	0.0108725	-0.00675493	0.175334	0.011286	0.187915	-0.00269629	0.00866789	-0.00199081	-0.00174353	-0.000199968	0.00039372	0.00728459	0.0632061	0.0803951	0.0175797	-1.31813e-08	0.00575059	0.00732476
ENSG00000224568.3_9	0.00504282	0.000662097	-0.00281898	-0.00625911	0.00681489	-0.00450434	0.00604138	-0.00713078	-0.00173105	0.0212633	-0.0346591	-0.0115759	0.00107255	0.0152553	-0.00825404	-0.028018	0.0379204	0.0451018	0.0148912	-0.0168574	-0.00831024	-0.00503619	0.00169224	0.0287494	0.0240202	0	0.0149185	-0.0158395	0.250673	0.116052	0.0767514	-0.000251959	0.00481223	-0.000444208	-0.00352823	-0.000790709	0.000443545	0.00626286	0.0117144	0.0377259	0.0311769	0.00757617	-0.0206036	0.0159568
ENSG00000232991.5_4	0.0309886	0.0086355	0.0147117	0.0310825	0.0242837	-0.000154445	0.0495569	0.00571357	0.000203124	0.00659906	0.043569	-0.00869773	0.000997188	0.0248948	0.00225827	-0.0130036	0.0271807	0.0813063	0.0250819	0.00244676	0.00571362	-0.00032004	0.0094127	0.0569357	0.0255691	0	0.0295808	0.0229379	-0.0458173	0.0718515	-0.113102	0.0027314	-0.00254916	0.00189638	-0.00292558	0.0146363	0.00137715	0.032556	-0.00471378	0.102262	0.0322132	0.0327189	0.0080132	0.0330724
ENSG00000280228.1_7	0.0253264	0.00173891	0.00207759	0.00228943	-0.00890307	-0.00200865	-0.0044801	-0.000388198	0.00411309	-0.0163021	-0.0108425	0.0494299	0.00103034	0.0166351	-0.0202813	0.0353742	0.0112168	0.041526	0.00199683	-0.0158098	0.00717659	0.00171301	0.00313683	-0.0095638	-0.00571643	0	0.0104132	-0.00209603	-0.0424857	0.0838076	0.268439	0.00242411	0.000571182	0.00232912	-0.00293276	-0.000444012	0.000739487	-0.00544529	0.100756	0.0192875	0.0111367	0.00647456	0.0190908	0.0239959
ENSG00000236255.2_10	-0.0120782	-0.00191781	0.00513478	-0.000981186	0.0127544	-0.00396505	0.00737341	0.00317498	0.00292903	-0.000519143	0.028309	-0.0108143	-0.00241484	0.0159061	-0.00156515	-0.00451662	0.0139739	0.0309124	-0.00181966	-0.0149108	-0.00123899	-0.000137655	-0.00368145	-0.00983227	0.0199023	0	-0.0103395	0.00772964	0.200586	-0.0811603	0.119102	-0.00391291	0.0136333	0.000127619	0.0530395	-0.000629011	0.00045183	0.00797918	0.0990396	0.138408	0.00922512	0.000586624	-0.0247373	0.00501933
ENSG00000226856.9_10	-0.00570669	0.0212349	0.0162329	0.00754779	0.0195852	0.0186659	0.0569085	0.00429145	0.000469985	0.0324717	0.032185	-0.00808843	0.001011	0.0159044	0.00822168	-0.0183956	0.0115388	-0.0086343	-0.009101	0.0178931	0.00159434	-0.000135216	0.00510799	0.00185123	0.0161757	0	-0.00678078	0.0188342	0.269486	-0.0473468	-0.015889	0.00544303	0.0174019	0.00462042	-0.00246787	-0.000371725	0.000740261	-0.00819708	0.0640447	0.102331	0.0143778	0.0176122	0.0114559	0.00853948
ENSG00000224559.2_6	-0.00106411	0.000163868	-0.00255802	-0.00416872	-0.000774643	-0.00324301	0.0108799	0.00197025	0.00425858	-0.00593541	-0.0139173	-0.00655285	0.000113172	0.0127393	0.00383907	-0.0108029	-0.000620448	0.0147266	-0.00306149	0.0156414	-0.000624209	0.00557392	0.00341686	-0.00194593	-0.008662	0	-0.00348036	-0.0165438	0.272715	0.0635661	0.190203	-0.00594807	0.0049164	-0.00312176	0.0370418	-0.000360929	0.000319325	-0.000146701	0.0308767	0.0692004	0.0172392	0.00561404	0.00745902	0.00690507
ENSG00000226674.11_18	-0.0104784	0.0156978	0.0154857	0.0101263	0.000558957	0.0117416	-0.000239582	-0.000326633	-0.0116539	0.0438859	0.0311051	0.00804031	0.00355427	0.0116502	-0.0010428	-0.0195447	0.00875542	0.00356684	-0.0132432	0.0130456	-0.00429816	0.00703728	0.00175825	-0.0005291	0.015269	0	-0.00608777	-0.0077195	0.159171	0.0403731	0.0220951	0.000633735	0.0121072	0.000288443	-0.00259672	-0.000674634	0.000454411	0.0205503	0.140783	0.10093	0.0203569	0.00985644	0.0230074	0.00505948
ENSG00000222033.1_6	-0.0154135	0.00381768	-0.00173405	0.00191597	-0.000701818	-0.00464146	-0.00495562	0.003996	0.00767338	0.00311614	0.0116229	-0.0109959	-0.00376037	0.0233691	0.0141242	0.0350606	0.0187146	-0.000866894	0.019932	-0.0122988	0.0277029	0.00546495	-0.0131192	-0.00996374	-0.00570871	0	-0.00939428	0.0101628	0.156979	0.0530421	0.180071	0.0234873	-0.000744993	0.00287599	-0.00236575	-0.000426707	0.000693769	-0.00587869	0.00844405	0.0322498	-0.000229816	-0.000676006	0.0488704	0.0116512
ENSG00000260868.1_6	-0.00510356	-0.000974432	0.00467806	0.00303945	0.00300956	-0.0024302	0.0114962	0.00841187	0.00288107	0.00259192	0.00477966	0.0777205	0.00103343	0.0224598	-0.0132132	0.0462027	0.00298992	0.0208843	-0.0133379	0.0204584	0.00978016	0.00833056	0.0137967	0.0292537	-0.0076374	0	-0.00433001	0.0219253	0.0657127	0.0368689	0.194709	0.0214926	0.0106065	0.0106626	-0.00241628	-0.000273801	0.000427733	-0.000602884	0.0123896	-0.00504558	0.0208251	-0.0249242	0.0410637	0.0124653
ENSG00000231453.1_6	-0.0112599	0.00359249	0.00128202	-0.00375717	0.00029432	-0.00310484	0.0421122	0.000386593	0.00640969	0.00332933	0.028435	-0.0102567	-0.00243349	0.0247195	-0.00220817	0.0189719	0.00579691	0.0174274	-0.00840762	0.0204087	-0.00490417	-0.00533626	0.00787831	-0.0064087	-0.00660447	0	-0.00477017	0.00772667	0.14104	0.0645424	0.204398	-0.0010592	-0.000391311	-0.00338527	-0.00239522	-0.000373617	0.000592041	-0.00160128	0.0378857	0.00532138	0.0134815	0.00309078	0.0553249	0.0139705
ENSG00000226363.4_9	-0.00699319	-0.00223619	0.00339695	-0.00343017	-0.00370052	-0.00360939	0.0247373	0.000706181	0.00213591	-0.009924	0.0151798	0.0518062	8.00821e-05	0.0151745	-0.00228334	0.0307221	0.00283077	0.0135204	-0.00183204	0.0175628	0.0284492	0.00804767	0.0100479	-0.0106225	-0.00595179	0	0.0062132	0.0125604	0.293605	0.0436132	0.0932308	0.0252364	0.00218788	0.00497233	-0.00219343	-0.000308349	0.000357591	0.000981594	-0.021546	0.0345161	-0.0286086	-0.0212484	0.0408738	0.00954664
ENSG00000163364.12_14	-0.00452707	0.00257904	0.0032895	0.00991383	0.00983169	0.000787255	0.00960647	-6.58001e-05	0.00455451	0.0395086	0.0211406	-0.00732478	0.00237808	-0.0560484	0.000799123	-0.0135457	0.00207825	0.00263528	-0.00819265	0.0157389	-0.000217349	0.00172375	0.000134122	0.00154861	0.0101296	0	0.00777776	0.00767174	0.233364	0.0129902	0.109467	-0.00237734	0.00509259	-0.000806025	-0.0021877	-8.8237e-05	0.000558565	0.00376429	0.121044	0.0898001	0.0163462	0.00840477	0.0321393	0.00917301
ENSG00000236501.6_12	-0.0108821	0.0184821	0.0194514	0.00562391	0.014754	0.0178307	0.043871	-0.00286934	0.00194624	-0.0126087	0.037113	0.0785888	-0.000247897	0.018482	0.000789612	-0.0227441	0.0159868	-0.0018345	-0.00736929	0.0132343	-0.00147333	-0.00813447	-0.00193995	0.00126455	0.00755608	0	-0.0106257	-0.0116554	-0.0182926	0.0464828	0.120818	-0.00116596	-0.00954055	-0.000670347	-0.0030105	0.00365361	-0.00441058	0.0193776	0.118867	0.0800259	0.00887242	0.016876	0.0424627	0.0118423
ENSG00000281131.1_4	-0.00508679	0.015693	0.015033	0.00318582	0.0052693	0.00411281	-0.00594873	-4.93144e-05	-0.00384547	0.0375491	0.0401139	-0.00768605	-4.2863e-05	-0.0631041	0.00166978	-0.0160716	0.00411655	-0.00771787	-0.00053921	0.00516149	-0.00494894	0.000918366	0.00430834	0.0212073	0.0158988	0	-0.00570577	0.0122296	0.306847	0.0603108	0.109302	-0.000781825	0.0158977	-0.000226618	-0.00263971	-0.000145545	0.00109688	0.00810617	-0.00252677	0.115607	-0.0299747	0.00976735	0.0243956	0.01118
ENSG00000234663.7_8	-0.011937	0.0254301	0.0213112	0.0093598	0.00295389	0.0166938	-0.00382187	-0.00240484	-0.0140133	0.0656355	0.0384443	-0.0110016	0.00310199	-0.0827085	0.00380344	-0.0221907	0.0105392	-0.0110063	-0.0046295	0.0178582	-0.00622112	0.0114024	0.00992014	-0.014032	0.0209445	0	-0.0095602	-0.00863022	0.0187569	0.037345	0.124732	0.001267	0.00933574	0.00351123	-0.00312103	0.00190454	-0.00512827	0.0305815	0.154881	0.1325	0.02717	-0.008198	0.0336791	0.0152008
ENSG00000227418.6_7	0.0213999	0.00437839	-0.0019655	-0.00271367	0.00436348	-0.00154155	0.0131742	-0.000817867	0.00786401	0.0102775	0.0181371	-0.0103857	0.000609569	-0.0448993	-0.00151171	-0.0174385	-0.0161268	0.0117658	-0.0013861	0.0258649	-0.00176934	0.0133118	0.017841	0.00263417	0.0338977	0	-0.00566955	-0.0111523	0.193203	0.138767	0.0744472	-0.000143454	0.0283299	0.00389914	-0.00283479	-0.00028329	0.000805409	0.0245634	0.000248423	0.071033	0.0302989	0.0236839	-0.00730588	0.0297885
ENSG00000224099.2_10	0.00946681	-0.000759321	0.00910613	-0.00245509	0.00600036	-0.00300992	-0.00855507	-0.0021924	0.00357844	0.00394154	-0.0240927	-0.00735271	0.000217352	0.0115455	0.00482095	-0.0206437	0.00113792	-0.0127977	-0.00585036	0.0175087	-0.00703879	-0.0110477	0.00200422	0.0264578	0.00896853	0	-0.00491304	-0.0146608	0.432361	0.0544656	0.0969853	-0.00052405	-0.0115083	-0.000918207	-0.0026571	-0.000405456	0.000373946	0.0242909	0.0266338	0.0301843	0.0238356	0.00249635	0.016695	0.0119086
ENSG00000235770.6_11	-0.00397462	0.0212173	0.0175852	0.00929618	0.00866602	0.0177273	0.000807009	0.000341247	-0.00857789	0.0689566	0.032752	0.00902099	0.00307521	0.0179668	0.00345182	-0.0234353	0.00981669	-0.00788311	-0.00296141	0.000984811	0.000553848	-0.00118451	0.00877587	3.08955e-05	0.00931173	0	0.0149104	0.0121701	-0.0349622	0.0191351	0.118449	-0.0016244	0.00966727	-0.00443718	-0.00258245	0.00606744	-0.00273171	-0.00933337	0.154086	0.127283	0.0193241	0.0187408	0.0472439	0.00931796
ENSG00000230838.2_7	0.0072105	0.000840237	0.00467217	0.0101692	0.000189753	-0.00230233	0.0055895	0.00173426	0.00280967	0.00338068	0.00365765	0.0101747	1.40387e-06	0.012419	-0.00665959	0.0241358	0.00544915	0.0188685	-0.00203595	0.00990412	0.000171316	0.0010088	0.00806047	-0.00496736	-0.00595822	0	0.0052465	-0.00340231	0.37036	0.00883101	0.167655	0.00130434	0.0120596	0.000444753	-0.00224385	-0.000280957	0.000285759	0.0093774	0.0193203	-0.0426278	-0.0127024	0.00355434	0.0475477	0.00518234
ENSG00000260804.3_6	0.00260234	-0.00210542	0.00424239	0.0137577	0.00991259	-0.0014626	-0.0164899	0.0105693	0.00232683	0.00188967	-0.0108004	-0.0107666	0.000366091	0.0215649	0.0508249	0.0386104	-0.0139037	-0.0103621	2.07021e-05	0.0124289	0.0100308	0.00202037	0.000874735	0.00514949	-0.00123264	0	-0.00781233	0.00325533	-0.0364939	0.0060106	0.268063	0.00300006	0.019771	0.00318216	0.0496212	-0.000105738	0.000625571	0.0128317	0.0546132	0.121541	0.0191029	0.00176796	0.0398185	0.0102446
ENSG00000228135.1_9	-0.00564119	0.00725132	0.00924344	0.0152817	0.0222031	0.0156888	0.0671468	0.00126152	0.00679544	0.0214734	0.0389798	-0.0104681	0.000347342	0.0231829	0.0193014	-0.0203777	-0.0107932	-0.00871069	-0.0031459	0.0192644	0.00812937	0.00214773	-0.0106396	0.0604768	0.00758723	0	0.0272471	0.0170945	0.0591084	0.0938944	0.0761659	0.00665482	0.00101893	0.0106592	-0.00256256	-7.7655e-05	0.00115183	0.0230776	-0.0137392	0.0749162	-0.0180205	0.0172412	0.0227402	0.0138068
ENSG00000280323.1_3	0.00979081	-0.00360173	-0.0145631	0.00356603	-0.0041118	-0.00205008	-0.00927826	0.0047075	0.000186314	-0.00817589	0.0038894	0.0322989	-0.000462892	0.0176744	0.043658	0.0437672	0.0202421	0.0537642	-0.00172642	-0.0126448	0.00961749	-0.00292099	-0.0110537	0.0412181	-0.00620141	0	0.0124625	0.00955744	0.198953	0.0692694	0.157783	-0.00462256	-0.00464129	-0.00247868	-0.00305773	-0.000330344	0.000417977	-0.000969341	0.0142732	-0.0229578	-0.00860412	0.00752432	0.00416837	0.00289856
ENSG00000272622.2_11	-0.0161709	0.0105545	0.00286846	0.00785051	-0.00294082	0.0141031	0.00240649	0.00114426	0.00553931	0.0299317	0.00279775	0.0352083	-0.00262755	0.0158846	-0.00194685	-0.0160036	-0.00607784	-0.0119978	-0.010377	-0.00143798	-0.00418889	-0.0124702	-1.21039e-05	0.00268465	0.0199124	0	-0.00729537	-0.00221557	0.15037	0.0143935	0.18966	0.000501203	0.0096214	-0.000995522	0.049186	-0.000282006	0.000651033	-0.000384182	0.0633383	0.0482181	0.0240977	-0.0047073	0.019879	-0.00368697
ENSG00000232328.3_11	0.00368469	-0.0031688	0.0177937	0.00650543	-0.000847189	0.000154288	-0.00759042	-0.00438749	0.0102889	0.00148486	0.0228075	-0.0124739	0.00173545	0.0194086	-0.00656916	-0.022791	0.0447492	0.0502214	0.0412783	-0.0147598	0.00715299	0.000789681	0.00412816	-0.0101178	0.021635	0	0.0173492	0.0100722	0.220258	0.0892406	0.0609007	-0.00491846	0.0103753	-0.0103833	-0.0035105	-0.000994757	0.000567518	-0.0170303	0.00807409	0.0485541	0.020481	0.0145386	-0.0262599	-0.00589199
ENSG00000227107.1_8	-0.00605719	-0.00493239	0.0165457	0.00399442	0.00823601	-0.00291421	-0.00897156	-0.0028079	0.00283686	-2.2591e-05	-0.0200896	0.0363288	0.00106122	0.0199771	0.0368148	-0.0170655	0.037195	0.0360157	0.0429098	-0.00233554	0.00564339	0.00704004	0.00848153	-0.00685791	0.0104316	0	-0.0101745	0.0226086	0.231075	-0.00434757	0.130438	0.0145144	-0.000571779	0.0143156	-0.00363649	-0.000531536	0.000521835	-0.00030525	-0.000766444	0.0311374	0.0146689	0.00911677	-0.0229263	-0.00328476
ENSG00000260942.1_7	-0.016919	0.00914005	0.000961053	0.00153879	0.00559983	0.00671387	0.00715032	0.00378552	0.00299477	0.0364713	0.0202758	0.0338424	5.50149e-05	-0.0649073	-0.0079682	0.0157109	0.0120773	0.0189783	0.0119023	-0.0087503	0.00263592	0.00132048	0.00300337	-0.00219235	0.00884898	0	-0.00623545	0.00798647	0.198769	-0.0377084	0.157239	0.0108504	-0.00835027	0.00277809	-0.00199363	-1.05824e-05	0.000518091	0.0119328	0.0897145	0.121815	0.0148498	0.0103328	0.0142248	-0.00342443
ENSG00000237940.3_9	0.00720645	-0.00503819	-0.00869883	-0.00441523	0.00571564	-0.00225844	-0.00192655	0.00199368	0.00472095	-0.0107058	-0.00773691	-0.00913717	5.44127e-05	0.0104756	0.0227886	0.0126557	0.00684673	-0.00594896	0.00041742	0.00445752	0.00165668	-0.000274793	0.00824324	-0.00867923	0.0196894	0	-0.00499065	0.00746187	0.41826	0.0383459	0.0716691	0.00204737	0.0126578	0.00384162	0.0415431	-0.00037463	0.000312702	-0.00489396	0.0303599	0.0147986	0.0158074	-0.00310734	0.0146062	-0.00749221
ENSG00000269982.1_8	0.00814397	-0.00619539	-0.0151395	-0.00374508	0.00595616	-0.00290923	-0.0180578	0.00895286	0.0034001	-0.00659712	-0.017742	0.0353767	0.00044115	0.0171446	0.0541931	0.0357747	-0.0270845	-0.0118171	-0.00912196	0.00817239	0.00921536	-0.00257045	0.00310264	0.0251943	0.0194444	0	0.0101419	0.0100832	0.0940631	0.0221587	0.229305	-0.00530574	0.0105735	-0.00117921	-0.00321016	0.00262618	-0.003692	0.0144124	0.0813704	0.0452203	0.00833928	-0.0312441	0.0167002	-0.0120203
ENSG00000251576.1_8	0.0104269	-0.000361938	-0.0096365	-0.00546084	-0.00530216	-0.00266649	0.0218038	0.00392192	0.003343	-0.0117389	-0.00695459	0.109381	0.000632739	0.0155808	-0.00842618	0.0320828	0.0312934	0.0424108	0.0275426	0.000739869	0.00426827	-0.00171092	-0.0169282	-0.00446828	-0.00775348	0	0.0116366	0.0127433	0.214373	0.0133707	0.203243	0.00623113	0.0169386	-0.000100379	-0.00289062	-0.00040113	0.000367045	-0.00505872	0.0104044	-0.0236976	-0.00125141	0.00277483	-0.0319027	-0.0156446
ENSG00000224074.3_9	0.023553	0.000385718	0.00593675	0.000741935	0.00119951	-0.0010511	0.00781441	0.0109152	0.00646022	-0.0005829	0.0122771	-0.0105727	0.00395294	0.0279706	0.0224553	0.0365772	0.0168489	0.000466316	-0.00551191	0.0365207	0.0108444	0.00550234	-0.00636556	0.0326963	-0.00243935	0	-0.00447551	0.00885328	-0.0431781	0.0324518	0.228765	0.00274802	0.0161531	0.00260764	-0.0028168	-0.000278043	0.000810536	0.0182989	0.0951414	0.0738272	-0.0165172	0.00863702	0.0252092	-0.0062998
ENSG00000225548.7_9	-0.00703301	-0.00265391	0.00367956	0.0118091	-0.00047771	-0.00314177	-0.00860765	-0.0032237	-0.0135768	0.0259081	0.0272614	-0.00796585	-7.38514e-05	-0.0621394	0.000100928	-0.0155241	-0.016566	-0.0148871	0.00179888	-0.0131452	-0.00534662	-0.00819703	0.00187738	-0.00831676	0.00586215	0	-0.00612253	0.00703951	0.48022	-0.00458952	0.0230335	0.00129309	-0.00151748	0.000659457	-0.00323614	-0.000825859	-0.00459221	0.00432526	0.119037	0.114029	0.0172275	0.00421783	0.00479358	-0.00571359
ENSG00000198590.12_10	0.0126911	-0.00651814	0.00501849	0.000244497	0.00231627	-0.00298908	0.00525929	-0.00159988	-0.00143956	0.0418149	0.0314639	-0.0101454	0.00614063	0.0171201	0.00356158	-0.0220602	-0.0213497	-0.00807513	-0.00338356	0.0171124	0.00700046	0.00274859	0.00563335	-0.0111932	0.00280444	0	-0.00887319	0.00950515	0.122604	-0.00153673	0.164469	0.00366411	0.000664851	0.00173764	-0.00290848	-0.000259245	-0.000700746	0.0128598	0.143149	0.122016	0.0126391	0.00512303	0.015648	-0.00804312
ENSG00000261786.1_8	0.00787955	-0.00445678	-0.00202798	-0.0019421	0.00681373	-0.00145768	0.00402738	0.00361045	0.00355751	-0.00481923	-0.0163785	-0.00874108	0.000343928	-0.0279474	-0.010905	0.0224738	0.0319625	0.0342143	0.0273831	-0.000143703	0.00854205	-0.00253115	0.00994718	0.0147172	-0.00318606	0	-0.00629599	0.00930775	0.155	0.0417923	0.17697	-0.00421239	0.00923638	-0.00106305	0.0396999	-0.000112188	0.000493385	0.00892845	0.0895475	0.0767954	0.0164029	0.00222309	-0.013133	-0.00749592
ENSG00000230454.1_8	-0.00457486	-0.00053298	0.00237852	0.00584361	0.012493	0.013208	0.00545357	0.00672018	0.00175005	0.0266695	0.00368109	0.0714593	0.00140664	0.0155422	0.038853	0.0252248	0.00175181	-0.00786012	-0.00474212	0.0118619	0.0171073	0.00768733	-0.0317089	-0.00677565	-0.00775905	0	0.0131881	0.0152717	0.156374	0.00430558	0.0887878	0.0264746	0.0141658	0.00752212	-0.00223992	-0.000109429	0.000605965	0.0103437	0.0175672	0.102223	0.0191599	-0.0183237	0.0317928	-0.0138722
ENSG00000280422.1_7	0.00803996	-0.00417544	-0.00471884	-0.00414942	-0.00484595	-0.00226847	0.0243947	0.00618014	0.000613819	-0.00988774	0.0200549	0.0832088	-0.000832292	0.0147802	0.0501453	0.0341545	0.00569481	0.0349005	-0.00258522	-0.0119307	0.00413413	-0.000676334	0.011995	0.0450176	0.0173761	0	0.0115048	0.0184039	0.150646	0.0164338	0.125242	0.00371738	0.00118226	0.00386978	-0.00297379	-0.00031808	0.000451232	-0.00186962	0.00584202	0.0379111	-0.024911	-0.0357652	0.0353698	-0.0211821
ENSG00000241316.8_10	-0.010068	0.0212052	0.0218779	0.00488714	0.00322895	0.015624	0.000498145	-0.0061264	-0.012447	0.0509233	0.0263817	-0.00945702	-8.80708e-05	0.0136197	-0.01716	-0.0235463	-0.00152033	-0.00841544	-0.000419396	-0.00327086	-0.0052228	0.00967139	0.00726435	-0.00905593	0.00293832	0	-0.0075868	-0.00911633	0.161104	0.0138129	0.163801	-0.00126332	0.0110336	-0.00126769	-0.00276807	-0.000429411	0.000581272	0.0219953	0.139259	0.0987831	-0.00338394	-0.00484952	0.0100438	-0.00910221
ENSG00000273374.1_8	0.0118597	-0.00485285	-0.016281	-0.0164436	0.0101939	-0.00159223	0.00479861	0.00260106	0.00204623	-0.0139977	-0.0284281	0.0977307	0.000596224	0.0205252	-0.0130823	0.0371424	0.00288679	0.0111488	-0.00434978	0.0234985	0.0062826	-0.00839778	0.00024915	0.00198024	0.0161505	0	-0.00847891	-0.00800147	0.0636473	0.0213516	0.26981	0.000438965	0.00883004	0.00206986	-0.00255828	-0.000122488	0.000600793	0.00451438	0.0518885	0.0256149	-0.00101453	-0.000936131	0.0153449	0.018029
ENSG00000242759.10_12	-0.00800425	0.0258423	0.0196364	0.0103677	0.00175387	0.0165898	-0.0010936	-0.00652807	-0.0174799	0.0770857	0.0361374	-0.0113589	-0.000294248	-0.069006	0.00173311	-0.025857	-0.000464352	-0.00830605	-0.00668198	0.0118499	-0.0079679	-0.00848854	0.00380764	-0.00208151	0.00169348	0	-0.0076783	-0.00198248	0.124132	0.000905977	0.0812672	0.002603	0.0204529	0.00462688	-0.00332137	-0.00175846	-0.00563661	0.0294314	0.172708	0.1181	0.00570671	0.0164982	0.00869909	0.0176217
ENSG00000243701.8_10	-0.00760078	0.0317308	0.0238852	0.00746609	0.0093818	0.0160338	-0.00346054	-0.00663587	-0.00092173	0.0751968	0.0425685	0.00501909	0.00518584	-0.0734704	0.000413219	-0.0208473	-0.00104611	-0.0127133	-0.00681399	-0.00252497	-0.00507098	0.0107912	0.00647364	0.00694739	0.00124174	0	-0.0069555	0.00863319	0.138269	-0.044701	0.110878	-0.00408292	0.00988866	-0.011239	-0.00307202	-0.000453327	0.000694177	0.0209484	0.151588	0.123056	0.0146594	-0.00943844	0.00976459	0.0159547
ENSG00000271856.1_6	-0.00609997	0.00814127	0.0131273	0.00438037	0.00326895	0.00853706	0.00551246	-0.00215734	0.00354328	0.0352648	0.0177805	0.0545854	6.50259e-05	0.0155074	0.00418092	-0.0124153	0.00807197	-0.00480449	-0.00424687	0.0177476	-0.00230489	-0.0117827	0.0051447	-0.00855319	0.0159356	0	-0.00688527	-0.00965871	0.133713	0.0482001	0.176581	-0.00315483	-0.00657015	-0.000970254	0.0299951	-0.000228025	0.000646819	0.013647	0.0237759	0.0624482	0.00863159	-0.00325309	0.0223001	0.017223
ENSG00000240893.1_8	0.0208572	0.00396421	0.0102395	0.0208742	0.00238514	-0.00159526	0.0146514	0.000438032	0.00714153	0.00511961	0.00454789	0.0136742	0.000756001	0.026965	-0.000556032	-0.0111915	0.00682939	-0.0101941	-0.00494765	0.0204807	0.00235738	0.00291016	0.00134358	0.00556178	0.0291176	0	-0.00647117	-0.000946728	0.077031	0.0863516	0.199332	0.00282861	0.00863076	0.00399199	-0.00232685	-0.000392135	0.000679839	0.016913	0.0205093	0.0193308	0.0327816	0.013154	0.0136314	0.0325389
ENSG00000251448.2_13	-0.00714197	-0.00340312	0.0074878	0.00927113	-0.00195317	-0.00307124	-0.00823452	0.00373985	0.00522634	-0.00946476	-0.0196726	0.0786544	-0.000730362	0.00910399	-0.0105105	-0.0136177	0.0265442	-0.00178471	0.0291972	-0.00733103	0.0097661	-0.00283616	0.00979536	0.0341512	0.0223641	0	-0.0077737	0.017303	0.228023	0.068934	0.140541	-0.00333875	0.00253951	0.00513974	-0.00318832	0.00526997	-0.00134008	0.0130289	0.0220956	-0.0155032	0.0227019	0.00743079	-0.022285	0.0219039
ENSG00000271270.8_10	-0.0048983	-0.00224776	0.0044612	0.00565921	0.0032419	-0.000804188	-0.00457691	-0.000366203	-0.00629288	0.0325088	-0.0149554	-0.00747832	-0.000135392	0.0109509	0.00229382	-0.0164382	-0.017506	-0.00462992	-0.000210143	0.0141613	0.00582642	-0.00772092	-0.00629336	0.0182634	0.00199689	0	0.00935584	0.00634877	0.28637	0.0265572	0.141408	-0.00184803	-0.00381308	0.00266846	0.0381375	-0.000201838	0.00041423	0.00303446	0.0935735	0.0890773	-0.0208854	0.00641923	0.001273	0.0113508
ENSG00000260633.1_8	0.0100638	-0.00450284	0.00551673	0.0103247	0.00838477	-0.00368785	0.00520596	0.00964869	0.00402761	-0.010646	0.00675883	0.08612	0.000678843	0.0162582	-0.00650057	0.0465564	0.00789253	0.0279089	-0.00143326	-0.0150043	0.00495525	0.000224647	0.0130009	0.0319518	-0.00874936	0	-0.0073939	-0.00476933	0.132807	0.0141332	0.160137	-0.00158953	0.0122789	-0.00225176	-0.00262005	-0.000472839	0.000430121	0.00827773	0.0150902	0.0326894	0.0203424	-0.000522209	0.00735559	0.024444
ENSG00000244578.1_8	-0.00835732	0.00551144	0.0127926	-0.0015301	-0.00211448	-0.00200449	0.0360464	0.00366911	0.0037769	0.0310775	0.0225746	-0.0112421	-0.00258923	0.0141285	0.0303624	-0.0106123	0.0219438	-0.00772814	0.0224212	-0.0149664	0.00221886	0.00255659	0.00819418	-0.00337289	-0.0104929	0	0.0118696	0.012439	0.160755	0.0144919	0.109718	0.0183505	0.00914839	0.00805251	-0.00263379	0.00360497	-0.00495238	0.00977605	0.0859955	0.0362556	-0.0251608	0.00741623	0.0575961	0.0107346
ENSG00000243620.2_11	-0.00389228	0.0173992	0.0183059	0.005399	-0.00131211	0.0152274	0.0431873	-0.00277948	-0.0151439	0.0302738	0.0303262	0.0338953	-0.00218008	0.0147756	0.00109018	-0.0219242	0.0109382	-0.00469518	-0.0126715	0.0208613	-0.00670112	-0.0113765	0.001881	-0.00814776	0.0169673	0	-0.00743119	-0.0104601	0.112135	0.0450875	0.124624	0.00123033	0.00669081	0.000661923	-0.00228406	-0.00169189	0.000923332	0.0114307	0.0828234	0.0917258	0.00842963	0.0147396	0.0135086	0.0146218
ENSG00000240875.6_10	-0.00684343	0.0232065	0.0220727	0.00851814	0.00351014	0.0134575	0.00514505	-0.0049027	0.0001648	0.0495323	0.0222366	-0.00962514	0.00161985	0.0176787	-0.0143033	-0.0212956	0.00338008	-0.00245614	-0.00696416	0.00420286	-0.00324503	-0.00325214	-0.00137741	0.012437	0.00784202	0	-0.00893965	0.00935172	0.146765	0.00161594	0.136954	-0.00460101	0.00435068	-0.0101398	-0.002568	-0.000254857	0.000883535	0.00658924	0.0995396	0.110469	-0.00955881	0.0154242	0.0353962	0.0118066
ENSG00000239205.1_8	0.0140826	-0.00265269	-0.00766248	-0.00337586	0.00115065	-0.00167902	0.00846167	0.00534483	0.00839247	-0.00947037	-0.00909861	-0.0109408	0.000579821	0.0156962	-0.0109644	-0.00103718	0.0228308	0.0527354	0.0343881	-0.00673428	-0.00425602	0.0106501	-0.000562068	0.00308772	0.0252206	0	-0.00602595	-0.012762	0.255468	0.0788866	0.177078	-0.00348618	0.0128223	-0.000904047	-0.00283605	-0.000334292	0.000529916	0.00383416	0.0147413	-0.00240826	-0.0211107	0.0221989	-0.00967413	0.0422773
ENSG00000270141.3_7	-0.00515399	0.000989327	-0.00053162	0.00897373	0.0053435	0.014864	0.0121175	0.00610083	0.00833595	0.00338355	-0.0164233	-0.00919209	6.11997e-05	0.0234718	0.0266102	0.0562623	0.016618	0.0199393	-0.00667666	0.0228359	0.0482997	0.0126483	0.0157639	-0.00504153	-0.00525197	0	-0.00847529	0.0198625	0.0260774	0.0305531	0.0173773	0.0435081	0.00665242	0.0213188	-0.00213417	0.000142481	0.000752754	0.00217633	-0.043749	0.158625	-0.00157687	-0.00805781	0.0625405	0.107222
ENSG00000279673.2_10	-0.0216089	0.00645874	-0.00055645	0.00204729	-0.00274393	0.0099498	0.0213774	-2.1724e-05	-0.00081009	0.0281051	0.00357435	-0.00960094	-9.30283e-05	0.0141428	-0.00132616	0.0284663	0.00921024	0.00937571	0.00109064	0.0266665	0.000409582	-0.00282716	0.010492	-0.00870433	-0.00685072	0	-0.00553348	0.00688242	0.30506	0.00383073	0.147861	-0.000735878	-0.00183446	-0.00410925	-0.00218374	-0.000203958	0.000531184	0.0106771	0.00612976	0.0228063	-0.0220281	-0.0101857	0.048211	0.0236388
ENSG00000228221.6_10	-0.0100505	0.0139862	0.0179174	0.00713769	0.00284521	0.0083672	0.025477	0.000588121	-0.00550717	0.039241	0.0287011	-0.0074366	0.00173973	0.00691316	0.00112454	-0.0177482	-0.00391353	-0.00963518	-0.00357406	0.00317348	-0.00142145	0.000555302	0.00480255	-0.00351502	0.0137156	0	0.0108038	0.0118686	0.143057	0.0341246	0.0958616	0.00180553	0.00685866	-0.00542009	-0.00190559	-0.000219051	0.000623737	-0.000385897	0.101269	0.0967755	0.0145555	0.00100783	0.0188604	0.0556672
ENSG00000241231.2_12	-0.00397973	-0.000642385	0.00539582	0.0137909	0.0111627	-0.0015506	0.026711	0.000378947	-0.00273751	0.00151572	0.028362	0.0327407	-9.90111e-05	0.00619779	0.00449082	-0.0150269	0.00191861	-0.00239645	-0.0138733	0.0170708	-0.00572423	0.00440133	0.0025149	-0.00806894	0.00739689	0	0.00626627	-0.0186493	0.219187	0.0676094	0.112183	-0.00630959	0.0123145	-0.00317092	-0.00232437	-0.000529567	0.000367467	0.0102039	0.0995505	0.0319076	0.0103271	0.00514607	0.0188405	0.0105016
ENSG00000242512.9_17	0.0107639	-0.0030634	0.00311378	-0.00253475	0.00786277	-0.00347304	-0.00935763	-0.000132629	0.000462421	-0.000876634	0.029768	-0.00722589	0.00116944	-0.0801193	0.0064035	-0.0151783	-0.00404371	-0.0178842	-0.00140761	0.00987683	0.00130952	-0.00184494	0.00223046	-0.00562165	-0.00765695	0	0.0060977	0.00838927	0.267444	0.0529254	0.137022	0.00287728	0.0102584	0.00107944	-0.00282775	0.00387401	-0.00244496	-0.00699862	0.143036	0.0389058	0.0181458	0.00757055	0.0164428	0.0138139
ENSG00000214145.8_10	-0.00694693	0.0100899	0.0131196	0.00407315	0.0109339	0.00853108	0.00505345	0.000359805	0.00124205	0.0283782	0.020524	0.0415977	-6.69024e-05	0.0097436	-0.00812909	-0.0107841	0.00709451	-0.00328666	-0.00123876	0.000131077	0.00286547	-0.000610988	0.00169164	-0.00386679	0.00495159	0	-0.00608195	0.00923464	0.23531	0.052113	0.0856898	0.00158485	0.00653934	0.00121635	-0.00173457	-0.000270409	0.000401431	0.0100689	0.0763609	0.0531675	0.0123501	0.00657131	0.016214	0.00872407
ENSG00000223783.1_8	-0.00458008	-0.000497083	0.0105338	0.0221376	0.0104688	0.000723068	-0.000842286	0.00653514	0.00673992	-0.00359779	0.0177804	0.0707431	0.0031633	0.0186404	0.0528068	-0.0175194	0.00876741	-0.00950142	0.0486557	-0.00330602	0.00525233	0.014158	-0.00888882	0.0359159	0.00951626	0	0.0196981	0.0305657	0.189011	0.0662986	-0.0957124	0.0289281	0.0138382	0.0210369	-0.00249875	0.00737724	-0.000356601	0.000311314	-0.00846348	0.062151	0.0251421	0.0143751	0.00670316	0.0169091
ENSG00000250986.1_8	0.00973805	-0.00441187	-0.00210312	-0.00147973	-0.000784089	-0.0018824	-0.00254216	0.00790294	0.00505436	-0.00834296	-0.00596231	0.00732405	0.000592481	0.0146495	-0.00195601	0.0260832	0.029936	0.0307829	0.0289517	-0.00443209	0.015306	0.00423992	-0.0112942	-0.00434159	-0.00355816	0	-0.00682556	0.016147	0.174508	0.0285972	0.187361	0.0143687	0.00396834	0.00999514	-0.00252573	-0.000374256	0.00051284	-0.00347836	0.0751837	0.0324174	0.0169371	0.00541091	-0.00316071	-0.00817882
ENSG00000251615.3_10	0.0130527	0.000702811	0.00295416	-0.00279027	-0.00132944	-0.00239113	0.00855035	0.00748653	0.00531541	-0.0151539	-0.0073428	0.0453869	0.000776035	0.00972984	-0.00625725	0.034298	0.0275176	-0.00458544	0.0254045	-0.00298837	0.00716256	-0.00199612	-0.00182518	-0.00844464	-0.00736973	0	-0.00669166	0.00810976	0.199959	0.0197533	0.216399	-0.000538308	0.00279396	-0.000831607	0.047036	-0.000420059	0.000388988	0.00920681	0.0155136	0.0416573	-0.00917357	0.00825856	-0.0173741	-0.0100923
ENSG00000250634.6_9	-0.0157416	0.0232218	0.0242167	0.0112939	0.00305182	0.0175398	-0.00200662	-0.00378977	-0.0146637	0.072404	0.0281451	0.0357765	0.00747263	0.0190249	-0.0169354	-0.0269709	-0.0252894	-0.0144625	0.0019944	0.00954332	-0.00457177	-0.000333238	0.0067183	-0.0097863	0.000648361	0	-0.0117294	0.00876193	-0.0444911	0.00278838	0.209824	0.00182547	0.0099711	-0.00158982	-0.00360284	-0.000846738	0.00118631	0.0171612	0.137702	0.119051	0.023376	0.0185772	-0.00378055	-0.0130678
ENSG00000248360.7_10	-0.00465875	0.0107944	0.0181843	0.0072857	-0.00218138	0.0116897	-0.00478571	-0.00394077	-0.0125814	0.0325788	0.0240106	-0.00827234	0.00250522	-0.041558	0.00164828	-0.0196413	-0.000596485	-0.00891021	-0.00247266	0.00992492	0.000661235	0.00538	0.00240575	-0.00987751	-0.00166706	0	-0.00734881	-0.00800582	0.327732	0.036545	0.114268	0.000484753	-0.00473526	0.000518648	-0.00271143	-0.000157753	0.000868228	0.00736502	0.108738	0.106995	-0.00474108	0.0085427	-0.0131489	-0.0083068
ENSG00000248515.2_12	-0.00447917	0.0150038	0.0201052	0.00143401	-0.000901145	0.00833272	0.000372273	-0.0024655	-0.0110449	0.0407638	0.0258841	-0.00815851	0.0021531	-0.0245133	-0.0158745	-0.0180683	-0.0109579	-0.0144547	-0.00669054	0.00811142	-0.00775838	0.00327551	0.00480652	-0.00406172	0.00443015	0	-0.00648712	-0.0180926	0.350559	0.0339625	0.103459	-0.00830848	0.00964572	-0.00135566	-0.00276737	-0.00138493	0.000755093	0.0178826	0.0926643	0.0930777	0.0123121	0.00983956	-0.00522283	-0.00788488
ENSG00000245870.5_11	-0.00517943	0.00436315	0.00865941	-0.00404109	0.00603516	-0.00242319	0.0294044	-0.000911878	0.00353744	0.00568963	0.0246082	-0.00790404	-0.00168139	0.0138708	0.000242922	-0.0100291	0.00269649	0.0121489	-0.00782375	0.012832	-0.000765863	-0.00165531	-0.000445556	-0.00686757	-0.00677552	0	0.00724944	0.00824828	0.27816	0.0650851	0.0915761	0.000489219	0.00930701	0.000477174	-0.00215554	0.0036519	-0.00122425	0.0173626	0.0444558	0.0352061	0.019032	0.00660396	0.0475472	-0.00597623
ENSG00000260918.1_10	0.00817633	-0.00496667	-0.00955483	-0.00546316	0.000244234	-0.0032934	0.00911868	0.00141142	0.00425307	-0.00287367	-0.00267311	-0.00770209	0.00012217	0.0119292	-0.00435601	0.0128554	0.00233134	0.0155797	-0.00919431	0.0154339	-0.00370531	0.00374457	0.0013063	-0.00164746	-0.00617984	0	0.00487434	-0.0177632	0.264334	0.047994	0.224204	-0.00570098	-0.0153787	-0.0033927	-0.00249321	-0.000372543	0.00032871	0.0131941	0.106013	0.0386227	-0.0106342	-0.00329223	0.0162814	-0.00709809
ENSG00000251442.8_11	-0.00464349	0.0112592	0.0223596	0.00862838	0.00698411	0.00673109	-0.00203651	-0.00298513	0.00422923	-0.00147911	-0.0209356	0.0215563	-0.00482089	0.00904417	-0.00104952	-0.0165467	0.000853175	-0.00516725	-0.0044655	0.00966776	-0.00054401	-0.00826585	-0.00403157	0.00139744	0.00074932	0	-0.00584261	-0.00686818	0.351312	0.0339059	0.139541	0.00112268	0.00382851	-0.000842557	-0.00238307	-0.000307461	0.000301825	0.0178349	0.0870307	0.0345461	0.0125858	-0.0046169	0.0186584	-0.00572066
ENSG00000250920.3_12	0.0129735	-0.00311041	-0.0101459	-0.00611586	-0.00108671	-0.00332339	-0.0101943	0.00358955	0.00410249	-0.000373288	-0.00222611	-0.00701496	0.000241615	0.0109167	-0.0226534	-0.00873573	-0.0118421	0.0380547	-0.0027569	-0.0162432	0.00273799	-0.00201583	-0.000553862	-0.0107237	0.0128972	0	0.00791402	0.00147494	0.548187	0.027992	0.0282961	0.000229312	0.00432074	-0.000532407	-0.00278442	0.00245678	-0.00233201	0.00785973	0.0172113	0.0466973	-0.0247611	-0.00863794	-0.00287779	-0.0184181
ENSG00000234492.6_12	-0.00750461	0.0165745	0.014711	0.00634813	0.00435237	0.0117831	0.00393896	-0.00591983	-0.00111239	0.0419196	0.0300637	-0.00916383	0.000181619	0.0122856	0.00682243	-0.0190396	0.00609282	-0.00238365	-0.00482671	-2.23892e-05	-0.00126472	-0.00161396	-0.00689565	-0.00792594	0.0161312	0	0.0154066	0.00730795	0.0986247	0.00602467	0.118335	0.00294656	0.000449379	0.00128077	-0.0024345	-0.000370843	0.000726842	0.0291539	0.12614	0.112944	0.0220008	0.0171865	0.0400572	-0.00403064
ENSG00000251432.8_11	-0.0050539	0.0198875	0.0203289	0.00614216	0.000934411	0.0119407	0.0183888	-0.0023175	-0.0168044	0.0560306	0.030959	-0.0106172	7.17892e-05	0.00908045	-0.0123912	-0.0255204	0.0107181	-0.000934896	-0.00550725	0.0132588	-0.00260804	-0.00525598	0.0031175	-0.00331422	0.00542261	0	-0.0111304	-0.00870719	0.12219	0.0164085	0.11184	-0.000926521	-0.0199865	0.0039411	-0.00281556	-0.000193472	0.000956033	0.0105397	0.135523	0.131497	-0.0247498	0.0187905	0.0279817	-0.00797772
ENSG00000249618.6_11	-0.00337186	0.000624106	0.00741168	0.0117688	0.0139062	-0.000913991	0.0418147	0.00205204	-0.00824868	0.0452829	0.0472833	-0.012672	0.00634309	-0.0498112	-0.00303507	-0.0197107	0.00851927	-0.00585096	0.00045342	0.019492	-0.00474719	0.0158477	0.0107678	-0.00484416	0.0249519	0	-0.00702214	-0.00687832	-0.0377991	0.0648624	0.0974252	0.00430454	0.0264988	0.00654886	-0.00303605	-4.72225e-05	0.00101874	0.00940712	0.145631	0.161997	0.0351186	0.0156042	0.0207172	-0.00213081
ENSG00000273472.2_11	-0.0153974	0.00855049	0.00258424	0.00418946	-0.0015	0.0144469	0.0288107	0.00314839	0.00511834	0.0272076	-0.02341	-0.0128629	0.00023687	0.0164555	-0.00295905	0.0392045	0.00645154	0.0250704	-0.0114469	0.0239058	-0.00105674	-0.0023637	0.0152963	-0.0111576	-0.00809079	0	-0.00686527	0.0150147	0.173595	0.0440992	0.132377	0.00585215	0.00147602	0.00213664	0.0425735	-0.000115205	0.000742624	0.00860793	0.00319886	0.0459641	-0.0449604	-0.00607277	0.0621266	-0.0122351
ENSG00000245954.10_12	-0.00492834	-6.62089e-05	0.0319425	0.00871894	0.0187912	-0.00107755	0.0159291	0.00125101	0.00845803	0.00730542	-0.0209314	-0.0110433	0.000776747	0.0217769	-0.00250823	-0.0165833	0.00703657	-0.010839	0.0144071	-0.00738994	0.00442351	0.00321281	0.00661082	-0.00385111	0.00971224	0	-0.00810772	0.0109012	0.172253	0.134944	0.0921097	-0.00163508	0.0136476	0.00849384	-0.00264312	-0.000367938	0.000716024	0.0263967	0.0609783	0.038913	0.0412163	0.0165057	0.00410004	-0.0023277
ENSG00000268471.6_8	-0.016741	0.00773722	0.00407542	0.00192229	0.0129164	0.0122036	-0.000997624	0.00711328	0.00446881	0.0374747	0.0298213	-0.0111572	0.000197048	0.0201592	-0.00836857	0.0323508	0.0139703	0.0104311	-0.00614558	0.021943	0.00916896	0.00321433	0.000867715	0.00217598	-0.00431413	0	0.0127626	0.00758428	-0.00209339	-0.0519065	0.214266	0.00311255	0.0140783	0.00294135	-0.00205798	-0.000113748	0.000653136	0.013689	0.0419674	0.162551	0.0265837	-0.000871774	0.0721195	-0.0067944
ENSG00000251359.4_6	-0.0159231	0.00220529	-0.000792106	6.05811e-05	-0.000184486	0.0105204	0.0184511	0.00588283	0.00393565	0.0143907	0.00619544	-0.0125662	-0.00248395	0.0210309	-0.00447497	0.0317149	-0.0137041	-0.00715586	-0.00449363	0.00894474	0.0361603	0.00700054	0.0122979	-0.00792714	-0.011118	0	-0.0061113	0.0131105	0.218902	0.0164575	0.215194	0.0266185	0.0021016	0.00983334	-0.00229883	-0.000163706	0.000734909	0.00527944	0.00565245	0.0129224	-0.0421287	0.00512235	0.0612588	-0.0273271
ENSG00000249096.7_10	-0.00424013	-0.00124404	0.0152986	0.00682417	0.0125075	-0.00267433	0.00157858	0.00125405	0.00384397	0.0378722	-0.00937224	0.100933	-0.000158552	0.00938851	-0.000245783	-0.0189442	-0.0246742	-0.00770949	-0.00435547	-0.00960869	-0.00338184	-0.00252126	0.00520022	0.0167375	0.015409	0	0.0149419	0.0134561	0.153878	0.0355549	0.108386	5.09524e-05	0.00275696	-0.00208741	-0.00303002	-0.00050254	0.00045503	0.0132014	0.101975	0.0745064	0.0191333	0.0139659	-0.022097	-0.017597
ENSG00000271646.1_11	-0.0166541	0.00376461	0.00599019	0.00486467	0.00917507	0.0122497	0.00565956	0.00687371	0.000513873	0.0444116	0.000586667	0.107218	0.000562456	0.0039295	-0.00585209	0.0315565	0.0182728	-0.00234032	-0.00308794	-0.00864261	0.00295677	-0.000164119	-0.011457	0.0248955	-0.0101517	0	0.0140753	0.0121327	0.152959	-0.104343	0.152309	0.00515268	0.00273944	0.00534038	0.0175992	0.00368282	-0.00176601	-0.00114604	0.0163659	0.0434387	0.0240608	0.0131208	0.0489277	-0.0248808
ENSG00000271538.7_11	-0.0118995	0.0183062	0.0276349	0.0124537	0.0083424	0.0132727	-0.00215679	-0.0047455	0.000918659	0.0532432	-0.0201542	0.0700978	-6.79693e-06	0.0142213	-0.00178654	-0.0264613	-0.027107	-0.0131691	0.00107118	-0.0120358	-0.00336708	-0.00139595	-0.0082091	0.0136598	-0.00927108	0	0.0141628	0.00855326	0.124166	0.00780337	0.170115	0.00327512	0.0118951	0.00198238	-0.00321715	-0.000464766	0.000598061	0.0213144	0.103784	0.0557416	0.0178945	0.0174877	0.00991473	-0.0197189
ENSG00000249173.8_12	0.00313725	0.000660103	0.0132251	0.0163864	-0.00208801	-0.00145103	0.0162097	0.00677609	0.00530762	-0.00931602	-0.013923	0.00986451	0.00276487	0.0107622	-0.00977372	0.0156794	0.0232074	0.0335677	-0.000536862	-0.0109472	0.00822467	0.00160034	0.00651947	0.0256175	0.0104698	0	0.00897671	0.00934874	0.224502	0.0900155	0.101255	0.00130556	0.00762843	-0.000923172	-0.00238578	-0.000581239	0.00033916	0.0147423	0.092137	-0.00332065	0.0135267	0.0069956	-0.0150007	-0.0165426
ENSG00000279460.1_9	0.0132559	6.55063e-05	-0.00497093	-0.00383519	-0.00211278	-0.00255688	-0.00940583	0.00578465	0.00252874	-0.00366311	-0.0087906	-0.0108791	0.000719624	0.0135748	-0.014838	0.0319212	0.0327331	0.037006	0.0281117	-0.00750212	0.00886154	-0.00319862	-0.0060963	-0.00755113	-0.00866698	0	0.00938384	0.00803748	0.203518	0.00490347	0.239323	-0.00515789	0.00415692	-0.00560873	-0.00278921	-0.00044911	0.000497902	0.00430079	0.0851614	0.0109329	0.00506977	0.00210523	0.0143083	-0.0252874
ENSG00000249378.8_11	-0.00307134	0.00955557	0.0140511	0.00742087	0.00403341	0.018169	0.00269936	-0.00154986	-0.0160391	0.0699149	0.0358917	-0.01053	0.00582521	-0.0406601	-0.0143228	-0.0217668	0.00494273	0.00481675	0.0288318	-0.00276946	0.00138694	-0.00267882	0.00824802	0.000405053	0.0261359	0	0.0171573	0.00522864	0.116566	0.0398217	0.0117867	0.00404769	0.0194706	0.00296264	-0.00305903	0.00844919	-3.31755e-05	0.0211487	0.151993	0.151422	0.0250578	0.0136212	-0.0186211	-0.0129419
ENSG00000249201.2_11	0.0112784	0.00195794	-0.00171963	-0.00320515	-0.00043708	-0.00255531	0.0263352	0.00312964	0.00647028	-0.00315351	-0.0219422	0.00750929	-0.000265522	-0.0810811	0.00208168	0.0272372	0.0382931	0.00800992	0.00115318	-0.000377346	0.0301323	0.00696064	0.00725822	-0.00679503	0.0220721	0	0.013189	0.0169153	0.210627	0.0745418	0.0832581	0.0243075	-0.00671834	0.0116556	-0.00268201	-0.000297179	0.00074225	-0.00346987	0.00444859	0.0426601	0.00880832	0.00264608	-0.0196422	0.0903685
ENSG00000281560.1_4	0.0103468	-0.00267221	-0.0120305	-0.00295604	-0.00113994	-0.00132147	0.0246317	0.00745211	0.00855792	-0.0084066	0.00835648	-0.0107224	0.000611842	0.0175571	-0.014918	0.036139	0.0344429	0.0450153	0.0382776	0.00266603	0.00426357	-0.000718349	-0.00115204	0.0263108	-0.00347377	0	-0.00492366	0.0107016	0.205085	0.0439741	0.231453	0.00242358	0.0272399	-0.00334066	-0.00287389	-0.000604892	0.000439934	0.00336493	0.0210905	-0.0446351	0.00915414	-0.0240464	-0.0348066	0.0389117
ENSG00000251629.7_10	-0.00223557	-0.00107336	0.00574174	-0.000796034	0.0147495	-0.00312638	0.00222554	-0.0030723	-0.0100402	-7.7529e-05	0.0279875	-0.0105514	0.00132654	0.0146116	-0.0237107	-0.0288333	0.00445452	-0.00788561	0.0102987	-0.0208418	-0.006338	0.00803748	-0.000298683	-0.0129564	0.00119661	0	0.0141371	0.00289063	0.224274	0.0443753	0.0924739	0.00141717	0.00307076	0.000615225	-0.00337287	-0.000646736	0.000409979	-2.15355e-05	0.130277	0.113567	0.0189575	0.0039031	-0.00219147	0.0100179
ENSG00000250337.9_11	-0.00655168	0.0112334	0.00698877	0.00381442	0.00407378	0.00894568	0.021549	-0.000780707	-0.007771	0.0340985	0.0219718	-0.00792555	0.00320983	0.00921226	-0.00958017	-0.0170785	0.00244875	-0.00216455	0.000827639	0.000913977	-0.00424256	-0.00318436	0.0024662	0.012257	0.00521568	0	0.0102503	-0.00246783	0.292638	0.0159791	0.0849473	0.00104754	0.0073076	0.000603033	-0.00217715	0.00438534	-0.00183478	-0.00151958	0.10636	0.0863246	0.0123979	0.00622888	-0.0201043	0.0100366
ENSG00000250697.2_12	-0.0059845	0.0175036	0.0154333	0.0105348	0.00254908	0.0171375	-0.00658277	-0.00162616	-0.0173255	0.0448724	0.029098	0.0361948	-0.00855397	-0.0526637	0.000361918	-0.0255631	0.00712526	-0.0104359	-0.00525094	0.00430013	-0.00633276	-0.0113264	0.00349329	0.0194928	0.0167217	0	-0.00909031	0.00608637	0.198171	0.0143511	0.0165592	0.00219951	-0.000603777	0.000543143	0.0526124	-0.00100948	0.0011074	0.00148002	0.0740089	0.113862	0.00938262	0.00897443	0.023027	0.0118244
ENSG00000272335.1_8	0.00982395	-0.0037673	-0.00515361	-0.00340999	0.00966782	-0.00289767	-0.0187393	0.00403651	0.00137746	-0.00880026	-0.0171165	-0.00796897	0.000190376	0.0126307	-0.000529605	0.0296848	-0.000334379	-0.0166415	-0.00416536	0.00475448	-0.00487117	0.00466313	0.0104949	0.0163276	-0.00717931	0	-0.00597275	-0.0171171	0.472325	0.0122604	0.144727	-0.00764756	-0.00301443	-0.00538529	-0.00285379	-0.00016457	0.000392908	0.000620086	0.0171939	0.0783534	-0.0239967	-0.00576347	-0.0225557	0.0111964
ENSG00000249364.7_13	-0.0019145	0.0196465	0.018347	0.010228	0.00326233	0.014042	0.00323898	-0.00400347	-0.0132707	0.0483451	0.0302369	-0.00871241	0.00513521	0.01059	0.00407115	-0.0200029	-0.0141908	-0.0113915	-0.0139304	0.0158201	-0.00827992	-0.00457815	0.00268506	-0.00523451	0.0163323	0	0.0107814	-0.00991145	0.131991	0.043236	0.114133	-0.00106303	0.0135697	0.000917591	0.0402103	0.00398213	-0.00237126	0.00928816	0.0993664	0.0996286	0.0191118	0.0114051	0.0069551	-0.00957095
ENSG00000281327.4_9	-0.00169652	-0.000472403	0.00602192	0.00409484	0.00831213	-0.00264069	0.0103458	-0.000286721	0.00039884	0.00129329	0.00923312	-0.00798235	2.14689e-05	-0.0537971	0.00376254	-0.0135812	-0.00175754	-0.0139493	-0.00373207	0.0134775	0.000208599	0.0063272	0.00417405	-0.00830733	0.00165255	0	-0.00344884	-0.0086956	0.378769	0.0389915	0.100279	-0.00235858	0.0210068	4.56664e-06	-0.00280317	-0.000251711	0.000466798	0.0208085	0.110584	0.0327551	0.0206809	0.00781488	0.00914444	-0.00629538
ENSG00000245526.13_11	-0.0109291	0.0107486	0.0146486	0.00587465	0.000256521	0.0073079	0.0250066	-0.00170343	-0.0070272	0.03361	0.0227372	0.0191575	-0.000339058	-0.0372903	-0.0110563	-0.0127131	0.00318813	0.0085665	-0.0105371	0.00826927	-0.00582476	-0.00691931	0.00196387	0.00214997	0.00971332	0	-0.00461951	0.00163367	0.251276	0.0278529	0.133132	0.00194563	0.00308954	9.42664e-05	-0.00219951	-0.000107985	0.000546944	0.0179792	0.0987796	0.0777069	0.00277439	0.000134576	0.0191777	-0.00683851
ENSG00000278905.1_9	-0.0133189	-0.00189035	0.00227797	0.0096805	-0.00560353	-0.00297711	0.0379273	0.00588985	0.00528826	-0.0105125	0.0221489	0.0796526	-0.00148883	0.0264275	-0.0104009	0.0346617	0.00935187	0.0274453	-0.0130012	0.0178097	0.00856235	0.00242281	0.0143143	-0.0020821	-0.0054729	0	-0.00574182	0.00964475	-0.0390374	0.0156762	0.239306	0.00155247	0.0131573	0.00137638	-0.00262343	-0.000458182	0.000553769	0.000185718	0.0716557	0.033531	0.0091663	-4.24776e-06	0.0624602	-0.0104736
ENSG00000236882.9_9	-0.00532601	0.00224717	0.027094	0.0100247	0.00630814	0.0146706	-0.0101488	-0.000510248	0.00405787	-0.0150125	-0.0142265	0.067888	0.00175403	0.0174953	0.0329752	-0.0238358	0.0321315	0.0235108	-0.00284398	-8.94558e-05	0.0094446	0.000492354	0.000972014	-0.00942957	-0.00262291	0	-0.00847347	0.0105333	0.198464	0.0880085	0.13395	0.00336542	0.0136307	0.00830329	-0.00317355	-0.000297071	0.000435785	0.00205459	0.00854844	0.0214124	-0.0137164	0.00231303	0.00918452	-0.0110169
ENSG00000248489.4_11	-0.0202391	0.0136056	0.022992	0.00753996	0.00267164	0.0110417	0.00453136	-0.00423358	0.00412816	0.0487842	0.0376902	-0.0104576	-0.000414552	-0.0536612	0.004837	-0.0205321	0.00530221	-0.0094622	-0.00357359	0.0127548	-0.00042691	-0.0101134	-0.0148786	0.0186115	0.0017448	0	-0.00949021	0.0101255	0.137501	0.021937	0.0926514	-0.000801059	0.0189969	-0.00865619	-0.00296354	-1.62099e-07	0.0009819	0.0176197	0.117687	0.137608	0.0204894	0.0131817	0.0133631	-0.0077256
ENSG00000250682.6_9	-0.00446925	0.00361206	0.00661387	0.00677477	0.0124274	-0.00218387	0.00338803	-0.000123613	0.00104632	0.0304155	0.0219139	-0.00839776	0.00012914	0.0114654	0.0018733	-0.0157811	0.00400601	-0.00703646	-0.00179108	0.0127497	-0.00817122	-0.000901222	0.0031653	-0.0068563	0.0133255	0	-0.006111	0.0108088	0.350115	-0.000479409	0.0845304	-0.00237937	0.00969878	-0.00499405	-0.002394	-0.000249045	0.000546703	0.0112901	0.0420026	0.0974254	0.010388	7.22652e-05	0.024995	-0.00581642
ENSG00000251026.2_9	-0.00586859	0.00959257	0.010248	0.0112922	-0.00085521	0.00758918	0.0262896	-0.000837111	-0.0103529	0.0347825	0.0274256	-0.00779305	5.10644e-05	0.00974143	-0.000240265	-0.0205047	-0.0158111	-0.00991412	0.000402152	-0.00738101	-0.00326595	0.00530067	0.00616033	-0.00544672	0.00673648	0	-0.00606323	-0.00927597	0.50683	0.00113695	0.00569248	-0.00323404	0.0144294	-0.000999604	-0.00259718	-0.00045774	0.00043418	-0.00980231	0.01947	0.0947775	0.0114451	0.00860511	-0.000324496	-0.0035707
ENSG00000278921.2_6	-0.00909133	0.00995455	0.0029929	0.00915946	-0.00342581	0.0121774	0.000143333	0.00548041	0.00532932	0.003242	0.00366412	-0.0118211	-0.00167442	0.0236537	-0.00839378	0.0501606	0.00275902	-0.000405034	-0.00621479	0.0120203	0.0416012	0.0104354	0.013693	-0.00716412	-0.00942618	0	0.00917339	0.0156917	0.212022	0.019681	0.176895	0.0335452	0.0110378	0.0107761	-0.00238625	-0.000204272	0.000656974	0.0178663	-0.0159223	-0.0247747	-0.00093008	0.005325	0.0697375	-0.00339417
ENSG00000249073.1_6	0.0115013	-0.00188136	-0.00243297	-0.00347609	-0.0115257	-0.00151828	0.00874111	0.00833987	0.0122616	-0.00725868	0.00699155	-0.00953766	0.000439851	0.0171094	0.06612	0.033013	0.0574555	0.0742815	0.0360551	0.00256852	0.00869152	0.00756745	0.0125471	0.0761837	-0.00376393	0	0.018288	0.0271289	0.231334	0.0810014	-0.0635532	0.00619548	-0.005558	0.0107295	-0.00281654	-0.000491053	0.0004632	-0.000708937	-0.00693182	-0.0245322	-0.021371	0.0228247	0.00747274	0.00236709
ENSG00000249082.2_10	-0.00665144	-0.00224224	0.00125945	0.0132563	9.62571e-05	-0.00400087	0.0514746	0.00334121	0.00554658	0.0170434	0.0195817	-0.0121193	-0.00320162	0.0199706	0.057443	0.0418091	-0.0045717	0.0189024	-0.0138746	0.0141861	0.0386896	0.00948442	0.0151665	-0.0107775	-0.00828014	0	-0.00608202	0.014053	0.205138	0.0628719	0.0668354	0.0279293	-0.00339567	0.0101785	-0.00246038	-0.000223493	0.000704177	0.00366233	-0.0407674	-0.0186675	-0.0404591	0.00215051	0.0559822	-0.00397976
ENSG00000280047.1_8	0.00913868	-0.00715868	-0.00597551	-0.00345789	-0.00189586	-0.00327951	0.00875567	0.00993173	0.00404773	-0.00629774	0.00703975	0.0227351	0.000606944	0.022262	-0.0150686	0.0479759	-0.000309188	-0.00444822	-0.00993632	0.0115666	0.00708889	0.00206087	-0.0246393	-0.00530215	-0.00956907	0	-0.00643555	0.00571593	0.095978	0.0214742	0.23698	-0.00577673	0.0138288	-0.000245683	-0.00251338	-0.000387305	0.000571441	0.017397	0.0341102	0.0456673	0.0156741	-0.00123906	0.0568174	0.00969655
ENSG00000249669.12_12	-0.0106896	0.00795332	0.0143242	0.00521367	0.00589809	0.00677883	0.0155774	0.00581193	0.00252093	0.0313914	0.0220669	0.0475315	0.000254996	0.0108303	0.0204167	-0.014685	0.00429002	-0.00911222	6.83806e-05	-0.0018317	0.00270181	-0.000943114	-0.0273182	0.00101661	-0.00726705	0	-0.00644369	0.0117648	0.114219	0.0305422	0.129569	0.015267	0.0107191	0.00891924	0.0305604	-0.000255879	0.00041728	0.00592079	0.0935044	0.0807443	0.0115157	-0.00228872	0.0185686	0.00714271
ENSG00000245812.5_11	-0.00945955	0.0128051	0.0107554	0.0055685	0.00829851	0.0105864	0.040446	0.00499631	0.00372456	0.0354661	0.0235411	0.0524639	-0.00134964	0.0141238	-0.000515866	-0.0129356	-0.00814259	-0.00549296	-0.00739051	0.00670502	0.00597157	-0.000604581	-0.00907005	0.000423321	0.000388974	0	0.00906473	0.0129044	0.12358	0.0114844	0.145042	0.00666492	0.00919593	0.00104913	-0.00186447	-0.000338137	0.000499513	0.019494	0.0831273	0.0271348	0.0195385	0.00204399	0.0444073	0.00548923
ENSG00000253522.6_8	-0.0112428	0.0137115	0.021909	0.00390653	0.00261011	0.00932381	-0.000847537	-0.0041364	0.00390023	0.0269298	0.0272098	-0.00602407	-0.00220741	0.0115421	-0.0020759	-0.0150128	-0.0157929	-0.0104151	-0.00573916	0.0103251	0.00500369	-0.00108344	-0.00730313	-0.00202691	0.00823254	0	-0.00593741	-0.00797939	0.318911	0.0376516	0.141978	-0.00133285	-0.00558952	-0.000895226	-0.00227493	-0.000373706	0.000530882	0.00836754	0.0194072	0.0814027	0.0134425	0.00474638	0.027678	0.00568627
ENSG00000253417.5_8	0.00784956	-0.0032015	-0.00100879	-0.00178022	-0.00229461	-0.00113698	0.00504666	0.00147956	0.00491373	-0.000384439	-0.00771857	-0.00838012	0.000152319	0.0101336	0.00131288	0.00893349	-0.0108511	-0.00771065	0.0008037	0.00344434	0.00131671	-0.00122384	0.00603726	-0.00493504	0.0196798	0	-0.00337167	0.00456491	0.400376	0.0513365	0.19174	0.000366973	0.013474	0.00211823	-0.00233081	-0.000336037	0.000270362	0.0288691	0.0177402	-0.0444552	0.0188073	0.00666726	-0.01772	0.00986824
ENSG00000235172.9_10	-0.00959411	0.000838524	0.0261039	0.011473	-0.0011259	-0.00222818	-0.00688114	-0.00383957	0.00630442	0.0220106	-0.0241461	0.10469	0.00166622	0.0134565	0.000810411	-0.0219392	0.0132645	0.031459	0.024322	-0.0178187	0.00684381	3.88792e-05	0.0080666	0.0294378	0.0189496	0	0.0200489	0.0166051	0.0939278	0.0677668	0.111551	0.00227172	-0.00229199	0.00482771	-0.0030525	0.00213149	0.00101106	0.00925252	0.042126	0.041365	-0.00962536	0.00102178	0.00667813	0.0105198
ENSG00000254211.6_11	-0.00495351	0.00630041	0.0227054	0.0104889	0.00874987	0.00746382	0.00786184	-0.00144311	0.0033797	-0.00019269	-0.0186076	0.075943	0.00327571	0.0113049	-0.0124029	-0.0203455	0.0258905	0.0288037	0.0338042	-0.01133	0.00566641	-0.000506368	-0.0119905	0.0141464	0.0034017	0	-0.00818597	0.0189823	0.180723	0.0902936	0.0816685	0.00374871	0.00984697	0.00135057	-0.00265023	0.00519972	-0.00141921	0.00780483	0.0824717	0.0285524	0.0100826	-0.00362859	-0.0178373	0.00833313
ENSG00000249306.7_11	-0.00571785	0.0137574	0.0142959	0.00582274	0.00756571	0.0110587	0.0319036	-0.00179006	-0.0132499	0.0449826	0.0222159	0.00442244	0.000726162	-0.0709763	0.00345774	-0.0173841	0.000809572	-0.014031	-0.0046602	0.00914337	0.00558427	-5.65884e-05	-0.000830288	0.0135806	0.0154335	0	-0.00660904	0.011734	0.312079	-0.000930381	0.0447212	0.00165354	0.0024481	0.00500741	-0.00258271	0.00284119	-0.00413509	-0.0164985	0.107424	0.109123	0.0121234	0.0112188	-0.0003204	0.0111
ENSG00000279821.1_7	0.0108915	2.9406e-05	0.00228	0.00102438	0.0130371	-0.00117639	0.0101324	0.00667155	0.00259725	-0.0094391	0.0104807	0.079711	0.000329368	0.0195887	0.0259684	0.02583	0.0027235	-0.0121684	-0.000633322	0.0095186	0.00779087	0.00542308	-0.0361802	-0.00237388	-0.00667071	0	0.0136274	0.0154834	0.0432023	0.0429208	0.189736	0.0132138	0.000805442	0.00828572	-0.00181036	0.00218904	-0.00268385	0.00553343	0.0378414	0.0786253	0.0257835	0.00817295	0.0260692	0.0124505
ENSG00000247679.3_10	0.0075033	-0.00636567	-0.0125659	-0.00352668	0.00520264	-0.00330917	0.00960483	0.00493861	0.00532269	-0.00171127	0.0146798	-0.00821698	4.60087e-05	0.0160524	0.0317467	-0.00972573	-0.000815954	0.00925544	-0.00268636	0.0208506	0.00899185	-0.00128557	0.00136998	-0.00786448	0.0112395	0	0.00972297	0.0133478	0.23704	0.045002	0.136374	0.00101261	-0.00621763	0.00299747	-0.00259919	0.00217828	-0.00274769	0.00304835	0.0485456	0.0922998	-0.0256443	-0.00314194	0.0177248	0.0116412
ENSG00000278965.1_7	0.0120533	-0.00637545	-0.00239765	-0.00357462	-0.00190593	-0.00224391	0.0250317	0.00302783	0.00561757	-0.010101	0.00455382	0.00918283	0.000510478	0.0145128	0.000555336	0.0271967	0.0265909	-0.00173789	-0.00150988	-0.00928355	0.00419184	-0.000832525	-0.00041281	0.000462307	-0.00576482	0	0.00703386	0.0153712	0.199924	0.0526842	0.229799	0.00323945	0.008249	0.00127996	-0.00256266	-0.000446231	0.000442598	0.00400753	0.0669878	-0.0236958	0.0167193	0.00486404	-0.026607	0.0173974
ENSG00000278970.4_12	-0.00944911	0.0133198	0.00465281	0.00403943	0.0101013	0.0126051	0.00188217	0.00736103	0.00393489	0.0543212	-0.014741	0.111383	-0.000848156	-0.0627669	-0.00334267	0.0304186	0.0130754	-0.0120271	0.00181263	-0.00645236	0.00773355	0.0043714	0.0102187	-0.00138658	0.0249504	0	-0.00733501	0.0138539	0.189981	-0.038617	0.148388	0.0142716	-0.00612361	0.0120922	-0.00270124	5.60603e-05	0.000740745	0.0166552	0.0114983	0.110103	-0.0253466	0.0167178	0.0170228	0.0141013
ENSG00000245060.8_9	-0.0182768	0.00782843	0.00325987	0.00287431	0.00549858	0.010406	0.000781302	3.14889e-05	0.00598425	0.0496988	0.0134791	0.0838775	-0.00253748	0.0140588	-0.012145	-0.00856594	-0.019594	-0.0113186	-0.00507199	-0.000429393	0.00145097	-0.000677113	-0.000295648	0.0148143	0.0168834	0	-0.00921692	0.0104118	0.14427	0.0151147	0.149899	-0.00348497	-0.0118344	-0.00667316	-0.00268691	-0.000275032	0.000655065	0.00772481	0.11942	0.0821689	-0.0183609	0.0125696	0.0132948	0.0108518
ENSG00000248275.3_11	-0.008579	0.021989	0.0052524	0.00508617	0.0110297	0.0117372	0.00685241	0.00720815	0.005874	0.0493826	0.025287	0.0898599	0.000263197	-0.0645727	0.0135937	-0.00848806	-0.0217746	0.00781377	-0.00589401	0.0122021	0.00544246	0.00046236	-0.0148113	0.0276908	0.00805298	0	-0.0074191	0.0191647	0.162506	-0.0327821	0.0787369	0.0241419	0.0211668	0.00870081	-0.00248496	6.34436e-05	0.000638824	0.0254986	0.00613817	0.147138	0.014735	0.0187727	0.0280857	-0.014493
ENSG00000280916.4_9	-0.00457631	0.00630296	0.0109297	0.012634	0.00166125	-0.00198609	0.0458237	0.0057513	0.00619633	-0.00650505	0.0268017	0.0145175	0.00255224	0.0195202	-0.00960259	0.0268388	0.02745	-0.000732004	0.0291863	-0.00789804	0.0232481	0.00667281	0.00804049	-0.00291113	-0.00857506	0	-0.00677078	0.0192465	0.236388	0.00454275	0.098087	0.0242697	0.0131927	0.00923268	-0.00237171	-0.000584235	0.000507926	0.00184376	0.0108726	-0.0209967	0.0215933	0.00701105	0.0286387	0.0171405
ENSG00000250903.11_11	-0.0159612	0.0185777	0.0213291	0.00862132	0.00550542	0.0138861	0.0464875	-0.00317194	-0.00933614	0.0478633	0.0278138	-0.00985056	-0.00264661	0.0192823	0.00486975	-0.0213841	-0.0227719	-0.00941474	-7.74611e-06	0.00524462	0.00472271	-0.000248706	0.00256282	-0.00686321	0.00169002	0	-0.00991618	0.0105115	0.00969799	0.0354835	0.18669	-0.00200503	0.00679969	-0.00868421	-0.00273783	0.000551829	-0.00354042	0.0156614	0.138151	0.102426	0.0206186	0.0145537	0.00873054	0.0160743
ENSG00000230438.9_12	-0.025725	0.0240599	0.0237599	0.00303271	0.0200945	0.00820351	0.0300069	-0.00165083	0.0064161	0.0469083	0.00686925	0.00805688	-0.000678663	0.00895006	0.0037449	-0.024665	0.0115742	-0.0108872	0.00241901	0.0148019	0.00423817	-0.00408939	-0.00566185	0.000893538	0.00810269	0	-0.0126058	0.0148631	0.0581322	-0.0668229	0.117097	0.00197457	0.0152263	0.00402346	0.0354757	0.0028426	-0.00520457	-0.00911422	0.110164	0.140103	0.0228233	-0.000537825	-0.00351574	0.0160427
ENSG00000230269.7_10	-0.00711716	-0.00294268	0.00617769	0.0147456	0.0121111	-0.00250634	0.0183599	-3.29172e-05	0.00601887	0.00348036	-0.0209452	0.00702147	0.000309699	0.0143061	0.0265331	-0.0113455	0.0165529	0.0289526	0.000552518	0.00147957	0.00691237	0.00022454	-0.00849157	-0.00745924	-0.00665794	0	-0.010083	-0.00894907	0.36262	0.0793051	0.0885477	0.00161916	-0.0136462	0.0019991	-0.00274597	0.00454767	-0.00160125	-0.00629489	0.0143606	0.032404	0.0141044	0.00809459	-0.0102881	0.0158863
ENSG00000228793.3_11	-0.00645753	0.0047145	0.0177598	0.00275998	0.00227538	0.00512528	0.035781	-0.00533409	-0.0119806	0.0496368	0.0253373	0.0853754	0.0032883	-0.0509373	-0.00823209	-0.0182467	0.0173975	0.00218292	0.0100612	-0.0104673	0.00340287	-0.00921106	0.00795023	-0.00465533	0.016479	0	-0.00789015	0.00844844	0.147232	-3.17334e-05	0.135239	0.00157475	0.00964462	-0.000605263	-0.00289277	-0.000730174	0.000782846	0.00115687	0.138722	0.0616747	0.0120714	0.00507327	-0.0226985	0.0123596
ENSG00000231811.4_12	0.00987875	-0.000201032	-0.00160359	-0.00216913	-3.58805e-05	-0.00221589	-0.00248534	0.00142402	0.00323449	-0.00097447	-0.00492057	-0.00867838	0.000159695	0.00979069	-0.0123582	0.0156302	0.0124145	0.0283557	0.0127815	-0.0105044	0.00584238	-0.0010369	-0.000224479	-0.00111172	0.00370894	0	-0.00420805	0.00352567	0.343765	0.061412	0.180519	-0.00265344	0.0118096	0.00144306	-0.00239011	-0.000383728	0.000306513	0.00376113	0.0713242	-0.0431134	-0.000267483	-0.00406374	0.00454128	0.0137822
ENSG00000205444.4_13	0.0134505	-0.00288882	0.00359652	0.00678872	-0.0154804	-0.00273593	0.00594022	-0.000907566	0.00151113	-0.00213981	-0.03454	-0.0119092	0.00132717	0.0146772	-0.00873042	0.028481	0.0178991	0.0424835	0.0121126	-0.0144822	-0.00143076	-0.00218098	0.00999368	0.0435734	-0.00662165	0	-0.00764946	0.0109452	0.411897	0.0657837	0.0991523	0.000301803	-0.00115217	0.00300037	-0.00253323	-0.000376405	0.000346616	0.00166451	-0.00886751	-0.0592773	0.00183567	-0.00199894	0.0022041	0.016594
ENSG00000261211.2_8	-0.0107447	-0.00417183	0.000204926	0.00278615	-0.00193106	-0.00313058	0.00346703	0.00155183	0.00480994	0.000838037	-0.00439954	0.102579	0.000717794	0.0146706	9.35344e-05	0.0234528	0.0114846	0.0294829	-0.00206523	-0.0177418	0.00575253	0.00194153	0.00311189	-0.00401723	-0.00484433	0	-0.00803678	-0.00998536	0.120829	-0.0738144	0.211137	-0.00271366	0.0159713	0.00104441	-0.00287705	-0.00051128	0.000474742	0.000361008	0.121933	0.0286029	0.00816588	0.00724701	0.0104101	0.0182379
ENSG00000226281.6_12	-0.0112663	0.0121598	0.0172035	0.00741986	0.00953783	0.00943546	0.00177253	-0.00289566	0.00355817	0.0343449	0.0245993	0.0319253	-0.000491708	0.00945385	0.000136815	-0.0164337	0.0155176	-0.00275799	0.0252511	-0.0101243	0.00731493	-0.0004119	0.00525182	-0.00250895	0.00233081	0	-0.00914792	0.00803762	0.155207	0.0477792	0.0876524	-0.00259639	0.0053409	-0.00606054	0.0398703	0.00409825	-0.0027869	0.000473566	0.0981124	0.054469	0.0186395	0.00849379	-0.00427191	0.0134275
ENSG00000285219.4_2	-0.0102496	0.0241898	0.0341295	0.0158436	0.0145486	0.0209937	0.0669525	0.00473157	-0.00174493	0.0630796	0.0330418	-0.0120599	0.00661109	0.023505	0.0134343	-0.0206516	0.0131692	-0.00672599	-0.00530901	0.0111928	-0.00124043	0.0217724	0.0109776	0.00325382	0.0259188	0	-0.00388004	0.0163059	-0.0466122	-0.106355	0.172731	0.00483695	0.0228991	0.00384235	-0.00299076	0.00925904	0.00107967	-0.00920166	0.180028	-0.0446122	0.022036	0.0282791	0.0368213	0.0392923
ENSG00000183674.12_9	-0.00180551	-0.0020835	0.00664388	0.0132006	-0.00267343	-0.00179956	-0.00715209	0.00120172	0.00334791	0.00326234	0.000956499	-0.00753441	0.000115984	0.00824761	-0.0119964	0.0130082	0.00112321	-0.006624	0.00029726	0.00860892	0.00583774	-0.00660174	-0.00725736	0.0261286	0.00723763	0	-0.00431101	0.00356469	0.465946	0.052236	0.0944632	0.00148365	0.00365831	0.00108039	-0.00259309	0.00416612	-0.00140399	-0.000587739	0.0225698	-0.00198645	0.0221448	-0.00301248	-0.0182478	0.0132615
ENSG00000234261.6_13	-0.0165677	0.0191378	0.0194031	0.00692198	0.00350516	0.0108706	0.00668676	-0.00182705	-0.0117348	0.0535019	0.0340724	-0.00937528	0.00312411	-0.0446563	0.00200683	-0.0218198	-0.0231456	-0.0145636	-0.00438137	0.0060675	0.00629987	0.00234285	-0.00994041	0.000781754	0.00166563	0	-0.0100176	0.0133365	0.116775	0.0478757	0.106124	0.00248867	0.0198563	0.00164026	-0.00274521	-0.00140215	-0.00545895	0.017105	0.134896	0.11999	0.0288742	0.0132171	0.0129668	0.0172158
ENSG00000272341.1_9	-0.00596971	-0.00250935	0.0045704	0.00461665	-0.000985677	-0.00231552	-0.00647868	0.00817688	0.00302106	0.0295879	-0.00113008	0.0858498	0.00022882	0.0128453	-0.00494001	0.0313389	0.00207979	-0.000748442	-0.00759156	0.0104332	-0.00755865	0.004498	0.0151461	5.98743e-05	-0.0082374	0	-0.00612788	-0.0169731	0.137459	-0.00153997	0.17172	-0.00895484	-0.00320294	-0.00479978	0.0413401	-0.000102872	0.000467269	0.0147165	0.0187053	0.0765122	0.00683688	-0.00100029	0.0486142	0.0203255
ENSG00000272462.4_11	-0.00856101	0.0116821	0.00450976	0.00187131	0.00830293	0.0146617	0.00281119	0.00310049	0.0054278	0.0579737	-0.00144433	-0.0112649	-0.000133716	0.0137514	0.0019586	-0.00491455	-0.0198443	-0.0136231	-0.00315929	-0.00169308	-0.0037265	-0.00293961	0.0123993	0.00500366	0.00147286	0	-0.00816562	0.00556915	0.170802	-0.0443515	0.157153	-0.00155108	-0.00852329	-0.0111239	-0.00292306	0.00254124	-0.00389898	0.00779076	0.116041	0.126651	-0.0206625	-0.0129149	0.0433435	0.0179946
ENSG00000228223.3_9	-0.00740314	0.00300343	0.00296057	0.00217284	0.000810549	0.00860197	-0.00234517	0.00886445	0.00276832	0.0470001	0.00122525	0.0604057	7.34187e-05	0.0124987	-0.00924315	0.0229481	-0.0183601	0.0197786	-0.00668316	0.0123852	0.00121575	-0.00611369	-0.00338674	0.00288395	-0.00575621	0	-0.00464732	-0.00310167	0.118896	-0.0494979	0.213084	-0.00173551	0.00280973	-6.29636e-05	-0.00171363	0.00224192	-0.00158372	0.0119949	0.0846191	0.100647	0.0150904	-0.00105093	0.0458204	0.0155916
ENSG00000281706.5_9	-0.00744131	0.00308796	0.00438003	0.00943548	0.00343226	0.000965882	0.0129298	0.000812191	0.00642632	0.0676966	0.0267444	-0.0109807	-0.00017838	-0.0881516	0.00423038	-0.0194078	-0.0215034	-0.0105566	-0.00286739	0.0195369	0.00667964	0.000804161	-0.0140315	0.00150433	-0.000408323	0	0.0132383	0.00980553	0.144557	0.021976	0.0928885	0.000592815	-0.00603647	0.000868233	-0.00293102	4.20072e-05	0.00120459	0.00853973	0.136181	0.160956	0.00512305	0.00954847	0.0291264	0.0131271
ENSG00000272501.1_8	-0.0182329	0.00128101	0.00173546	-0.00266793	0.00882822	0.0106157	0.00701642	0.00446177	0.0039272	0.00305231	-0.00339125	-0.0139826	0.000555674	0.0219216	-0.00820185	0.0391487	0.0271577	-0.0170658	0.0293678	0.000960325	0.0102169	0.00560794	-0.0171783	-0.00717715	-0.0119793	0	0.0133222	0.0120578	0.233167	0.0148424	0.226741	0.0165099	-0.000470756	0.00881095	-0.00289782	-0.000364476	0.000639089	5.79851e-05	0.0170908	0.0161487	-0.0392569	0.00175203	-0.0203897	0.0238237
ENSG00000206337.12_8	-0.00411688	0.00139657	0.00552948	0.00398772	0.00403002	0.00358215	-0.00744749	-0.000352946	0.00346309	0.032016	0.0196041	-0.00713641	-0.00038572	-0.0506239	0.0264559	-0.010075	0.00248728	-0.0100721	0.00118882	0.00715058	0.00091142	-0.00223674	0.00576662	-0.000318077	0.00945182	0	0.00673371	0.00371288	0.31895	-0.0313538	0.114803	0.00070026	0.00234684	0.00288022	0.0280866	-7.29776e-05	0.000488689	0.017328	0.103176	0.0983549	0.0100074	-0.0125113	-0.0056989	0.00909314
ENSG00000197251.4_9	-0.00819052	0.0042915	0.0122736	0.00470797	0.0021424	0.0145985	0.0159892	0.00935376	0.00445677	-0.00131901	-0.00606678	0.11674	0.000765268	0.0261863	0.0485821	0.0171572	0.0158689	-0.00948242	0.0363267	0.00018674	0.0202931	0.00847222	0.00381102	0.038174	-0.00786176	0	0.018202	0.0241738	-0.0350508	0.00574637	0.143613	0.0241614	0.0179551	0.0140552	-0.00261795	-0.000337486	0.000554544	0.00408008	0.0102146	0.0198619	0.0169663	0.0138959	0.0282544	0.0205534
ENSG00000249346.8_11	0.00399365	-0.000770056	0.00681974	0.0132371	-0.00117335	-0.00248731	-0.00604079	0.000226638	0.00858041	-0.00496863	0.0393435	0.00643252	0.00152284	-0.0755725	-0.00401173	-0.0192661	0.0335784	0.00537453	0.0308612	-0.00136439	0.00306513	-0.001591	0.00653724	-0.00399458	0.0168735	0	0.00840095	0.0117559	0.150906	0.107523	0.0794516	0.00338681	0.015511	-0.000916265	-0.00315373	-0.000514959	0.000644575	0.00171694	0.113947	0.0492995	0.0180187	-0.00766798	0.0118344	0.0177097
ENSG00000228559.2_11	0.00993335	-0.00466291	-0.00282676	-0.00309774	-0.00159115	-0.00251704	0.0126434	0.00227877	0.00303369	-0.0115696	0.000704044	0.100874	0.00023516	0.0150977	0.0646387	0.0221651	0.0307406	0.00398659	-0.00148933	-0.00242642	0.0087875	-0.00424077	0.0151356	-0.00737028	-0.00209747	0	0.0119057	0.0174588	0.218248	0.0633239	0.100411	0.00459279	-0.00236065	0.0072976	-0.00283242	-0.000290032	0.000330577	0.00196067	0.0114528	-0.023012	-0.0242533	0.0110219	-0.0139877	0.0273411
ENSG00000281450.1_5	0.0126971	-0.0036369	-0.00987952	-0.0029057	-0.00827455	-0.00163884	0.0137135	0.00801732	0.00397074	-0.012108	-0.0165736	0.132883	0.000503554	0.0223446	0.0589186	0.0705262	0.00593936	0.0227366	-0.0140176	0.0157019	0.00903217	0.0016334	0.015775	-0.00448036	-0.00558462	0	0.0109806	0.0193984	-0.0376806	0.0665389	0.145597	-0.000549568	0.025149	-0.00350584	-0.00254513	-0.000131564	0.000465849	0.00437034	0.0164734	-0.00553213	0.0116099	0.0132726	0.0612354	0.0416938
ENSG00000204091.8_10	0.00111381	-0.00147008	0.0137415	0.0146978	0.0166939	-0.00128867	-0.00607607	0.000958788	0.00408168	0.00303847	0.0291111	-0.00875552	0.00274315	-0.00216842	-0.0159041	-0.0200235	0.0162191	-0.007494	0.019167	0.0142382	0.00762319	-0.000674986	0.000792322	0.0227128	0.0202359	0	0.0198612	0.0166969	0.0990902	0.0257597	0.0882685	0.00465867	0.0086269	0.00209048	0.0510258	-9.76089e-05	0.000752666	0.0108728	0.0530533	0.103195	0.0316473	0.00884563	0.0303488	0.0156894
ENSG00000226070.2_11	0.0122224	-7.78578e-06	0.00574079	0.0186389	0.0168752	-0.00205578	-0.0139566	0.000223271	0.00868808	0.0017547	0.0237647	-0.0123523	0.00526471	0.0226871	-0.0203764	-0.0249827	0.012827	-0.0126985	0.0269559	-0.0208577	0.00545119	-0.000471003	0.000275808	-0.0014853	0.0253144	0	0.0145387	0.0132565	-0.0417628	0.0826327	0.165005	0.00169164	0.0136152	-0.00134819	-0.00339632	-0.000967109	0.000718748	0.00267993	0.144012	0.0391519	0.0285925	-0.00744796	0.0491946	0.0229604
ENSG00000237686.8_12	-0.0124547	0.0141364	0.0186583	0.0054928	0.00588634	0.0078373	0.0349131	-0.00299232	-0.00148679	0.0358846	0.0215841	0.00649373	0.000675215	0.0123842	0.029245	-0.0145893	-0.0114656	-0.00964648	0.000812038	-0.000849998	0.00110365	-0.00110728	-0.00261048	0.000318101	0.0111629	0	0.0125287	0.0107859	0.190194	0.0024828	0.0902286	0.00188345	-0.014674	0.000668057	-0.00223071	-0.000199944	-0.00245021	0.0129371	0.0850438	0.103192	0.0131474	0.0109604	0.0241853	0.00584222
ENSG00000181577.16_10	-0.00428322	0.00185364	0.00647009	0.00506745	0.0063501	0.00936434	-0.00709347	0.00274056	0.00303391	0.019716	0.00789541	0.0559773	0.00139112	0.0114319	0.0293488	0.00808068	-0.00715303	-0.00624669	-0.000559772	0.0053174	0.0120067	0.00369964	0.00140897	-0.00242649	-0.00726861	0	0.00585783	0.00507501	0.246656	0.00861797	0.161295	0.0145117	0.00489825	0.0014594	-0.00178099	-0.000329747	0.000332519	0.0070855	0.0662506	-0.0427267	0.0120919	0.000996942	0.0322934	0.00907367
ENSG00000231881.2_10	-0.0104767	0.0146057	0.0189769	0.00582324	0.00987451	0.00977008	-0.00965933	0.00436408	0.0042564	0.0295434	0.0209391	0.0807	0.00192487	0.0165568	0.0245734	-0.0188979	-0.00818027	-0.00963331	-0.00519534	0.0105941	0.000118619	0.00154492	-0.0109523	0.0135193	-0.00605329	0	0.0113697	0.0149766	0.0362418	0.0429705	0.187354	0.00904487	-0.00560243	0.00246667	-0.00231368	-0.000417755	0.00057323	0.00373939	0.100816	0.0323769	0.0103748	-0.00584342	0.0370315	0.00961298
ENSG00000225096.3_10	-0.00668559	-0.000426487	-0.00347505	0.00904553	0.000617917	-0.00326786	0.0155566	-0.000755244	-0.0063176	-0.00115919	0.0163091	-0.00564286	-0.00288123	-0.0576564	0.00174809	-0.019713	-0.00030944	-0.00824523	-0.00350864	0.0108413	-0.00423375	0.00822526	0.00283674	-0.0101812	0.0109708	0	-0.00372654	-0.00558577	0.399742	-0.00346036	0.10094	-0.000344942	0.0078914	0.000160591	0.0207281	-0.00110752	0.000386671	-0.00530673	0.109298	0.101535	0.00696822	0.00431983	0.00745296	0.00460466
ENSG00000227706.4_12	-0.000492233	0.00188194	-0.0140168	-0.00218535	0.0102331	-0.00239756	0.00306666	0.00111477	-4.41663e-05	0.0308435	-0.00964961	-0.0096863	-0.00683725	0.00907102	-0.0146449	-0.0098463	0.00181859	-0.011636	0.00205888	0.013679	0.00762102	0.000848187	0.0104838	-0.00285932	0.00594159	0	-0.00696197	0.0120627	0.347553	0.0641902	0.110894	0.000854459	-0.0234484	-0.00533753	-0.00272401	-0.000438814	0.000483247	-0.0028989	0.124736	0.0579613	-0.0306203	-0.0055616	0.0119506	-0.00713796
ENSG00000230910.6_13	-0.0102487	0.000405903	0.00446479	0.0145697	-0.00134197	-0.000620298	-0.00294685	0.00141617	0.0029005	-0.0101402	-0.019909	-0.00762441	-0.0021337	0.0108749	-0.0112835	0.00049247	0.00383291	-0.00435224	-0.0045045	0.0115621	-0.000238628	0.0071705	0.000651723	-0.00241006	0.010065	0	-0.00556356	0.00828981	0.329238	0.0385265	0.143295	0.00216271	0.0084478	5.1654e-05	-0.00238819	-0.000433664	0.000322583	0.0187177	0.0862442	0.0413624	0.0136788	-0.00559847	0.0253041	-0.00615407
ENSG00000233237.8_9	-0.00800087	0.014826	0.0169387	0.00753568	0.00386573	0.0111703	0.00149392	-0.00267887	0.00285244	0.0368519	0.0285238	-0.0075068	0.000156877	0.0117545	0.00534718	-0.0137461	0.00436375	-0.00454491	-0.00803969	0.00679552	-0.00631669	0.00593085	0.00280956	0.000303585	0.0108348	0	-0.00545371	0.00114824	0.116076	0.0146539	0.165588	0.00141331	0.00698197	0.000152915	0.0137055	-0.000339277	0.000442037	0.0122868	0.122258	0.08705	0.0129738	0.00981994	0.0276655	-0.00694862
ENSG00000279289.1_8	0.015733	0.00093312	0.00646094	0.0155563	0.00769501	-0.00337583	0.00964528	0.00948077	0.00234528	0.056576	-0.0139218	-0.0109433	0.000438885	0.0167673	0.00493312	0.0347728	0.00355874	-0.00165856	-0.0126957	0.00790562	-0.00822319	0.00537376	0.0118696	0.011205	-0.00804073	0	-0.00530553	-0.0250799	0.0664427	0.00494364	0.218905	-0.0100899	0.00609119	-0.00699925	-0.00331499	-0.000434803	0.000650768	0.00822003	0.0832605	0.126359	0.0223628	-0.0183192	-0.0213025	-0.0126204
ENSG00000226453.4_12	-0.00342598	0.0142557	0.0207878	0.00723317	0.0035285	0.0104808	0.000919756	-0.000940636	-0.00804224	0.0349518	0.0252325	-0.0077539	0.000729116	0.00949914	5.92178e-05	-0.0179534	0.0015885	-0.00779827	-0.00508836	0.0141705	-0.00630437	-0.00698973	0.00170848	-0.00776693	0.0128066	0	-0.00628935	-0.0108106	0.400604	0.00897368	0.0936517	-0.00243009	-0.00837177	-0.00162879	-0.00232382	-0.000451177	0.00047904	-0.0146813	0.0440364	0.0874373	0.0104513	0.00941308	0.00970121	-0.00685764
ENSG00000234426.3_11	-0.00652505	0.0141511	0.0149699	0.00128574	-0.00141248	0.000181842	-0.00167467	-0.00207522	-0.0179261	0.0354205	0.0322518	-0.0089018	-1.73841e-05	-0.0945182	0.00543871	-0.0219496	0.00280982	-0.0103611	-0.00558337	0.00946219	-0.0065487	-0.0108561	0.00181419	-0.00290012	0.0197932	0	-0.00771566	0.0127342	0.302242	0.037716	0.106856	-0.00201767	-0.0109122	-0.000765758	-0.00287131	0.00193118	-0.0063881	0.00339778	0.0524454	0.114949	0.0226831	0.0139963	0.0262961	-0.0100931
ENSG00000271860.9_14	-0.0137934	0.0224252	0.0218763	0.0110483	0.00238996	0.0126813	0.0510391	-0.00314303	-0.0120277	0.0451914	0.0336962	-0.0102738	0.00170409	0.0141872	0.00187497	-0.0216346	0.0162134	-0.00677095	-0.0140935	0.0151615	-0.00596419	0.00780932	0.000997519	-0.010105	0.0179249	0	-0.0091838	-0.0142855	0.0474729	0.0370463	0.103117	-0.00875105	0.00298246	-0.000726493	-0.00279315	-0.00187458	-0.00290415	0.0177048	0.13862	0.113266	0.0260137	0.0131143	0.0357745	-0.0185273
ENSG00000203801.8_8	0.0189526	0.00296413	0.00804107	0.0204511	0.00976826	-0.000627484	0.0373747	0.0011384	0.00709033	0.00145456	0.02687	-0.0117869	0.000599329	0.0224195	0.00169484	-0.0202411	-0.0248184	-0.00976422	-0.00310098	0.0192177	0.0109435	0.00318945	0.00374848	0.0038603	0.0133137	0	0.0208239	0.022408	-0.0363784	0.0211817	0.0787607	0.00795831	0.0179496	0.00693669	-0.00274631	-1.07263e-05	0.000891407	0.0112956	0.120742	0.158377	0.0362221	0.0256396	0.053262	0.00278139
ENSG00000227502.4_11	-0.0055893	-6.79885e-05	-0.00447557	-0.0037557	0.00384328	-0.00304195	-0.00460535	0.000167972	0.00562828	0.0236884	-0.00414947	-0.0091875	0.000562269	0.0121651	-0.00387866	0.0180813	-8.01223e-05	-0.0117688	-0.00397396	0.00604982	-0.00440399	0.00225051	-0.00468485	0.0352915	0.0146424	0	-0.00699279	-0.0233004	0.463251	0.0373904	0.0952141	-0.00944754	-0.0115978	-0.00146435	-0.00287388	-0.000592179	0.000337272	-0.000587788	0.0275672	0.0389984	0.00929732	-0.00260389	-0.0212638	-0.00645969
ENSG00000236700.8_10	-0.00597654	0.0144105	0.0210697	0.006583	0.0121947	0.0107819	0.0278474	-0.000198911	0.0020709	0.0382967	0.0184122	0.103158	0.00543199	0.0145145	0.00244225	-0.0185692	-0.0166793	-0.00977147	-0.00620537	0.012121	-0.00129889	0.00210155	-0.00355039	-0.00604072	0.0149489	0	0.0149988	0.00979194	0.0702972	0.00580186	0.167838	0.00205538	0.0103409	0.00554254	-0.00235266	-4.17078e-05	0.000731503	-5.05756e-05	0.124558	0.0666181	-0.0207269	0.00484575	0.00322121	-0.00656739
ENSG00000231971.6_11	-0.00492351	0.0135696	0.0233822	0.00856341	0.00983627	0.0110299	0.00676309	0.000678256	0.00346828	0.013824	0.0259726	0.0287307	8.06443e-05	0.00262043	-0.00448721	-0.0157091	-0.01658	-0.010273	7.34718e-05	-0.015922	0.00134181	-0.00792809	-0.00655925	-0.00234127	0.016478	0	0.0129637	-0.00128328	0.337603	0.0392056	0.0733361	0.00170641	-0.00504454	-0.000193488	-0.00234081	-0.000179821	0.000554901	-0.0113682	0.0608093	0.0985726	0.020723	-0.00304025	0.000240395	-0.00596071
ENSG00000234147.4_11	-0.00598911	0.0128799	0.0148282	0.00386799	0.00130763	0.0121567	0.0245733	-0.00132688	-0.0117161	0.0364966	0.0205853	-0.00774471	-0.000163241	0.0117338	-0.0262326	-0.019858	-0.0179463	-0.0111545	-0.00312623	-0.00348396	-0.00402452	0.00389972	0.00208549	-0.00141058	0.00457476	0	-0.00659179	0.00418619	0.37593	-0.00120146	0.00110288	0.0014539	0.00736156	-0.000746032	0.0401813	-0.00015268	0.000868094	-0.00908354	0.114728	0.0891957	0.0116746	0.0125551	0.0093055	-0.00709061
ENSG00000196634.3_6	0.0233909	0.00588195	0.0196909	0.0427735	0.00986549	0.00199395	0.0171241	0.000767166	0.0107723	0.00888363	-0.00693572	-0.00761217	0.00106678	0.0262981	0.00578895	-0.0136093	0.00455536	0.0150524	0.00482179	0.0116233	-0.000586705	0.0252716	0.00996224	0.0636274	0.0265271	0	-0.00480251	0.0533627	-0.00900555	0.0661104	-0.0840957	0.0492833	0.0188453	0.0415576	-0.00289151	-0.000799614	0.000560322	0.0304985	-0.0387225	0.119768	0.0588862	0.0280601	0.0356552	0.0034322
ENSG00000203711.16_12	-0.00742305	0.00708739	0.0175914	0.00684719	0.0153037	0.0159796	0.0193763	-0.000763518	-0.00104465	0.0274387	-0.0159336	0.0796602	0.00140988	0.0124071	-0.0105124	-0.0265341	0.000450466	-0.0127263	0.00314212	0.003419	0.00508654	-0.000515034	-0.0145519	-0.00987134	0.0107919	0	0.0187502	0.0142059	0.347186	0.00224851	0.0708272	0.00350008	0.0109588	-0.00148376	-0.00314674	-0.000148684	0.000669775	-0.00284823	0.0138873	0.0613967	-0.0319555	-0.00436671	0.00477072	-0.0170197
ENSG00000224478.3_11	-0.00700195	0.0117255	0.032265	0.0139643	-0.0023631	0.0110414	0.00746237	0.00691393	0.00326727	0.000295051	-0.0282126	0.0956775	-0.00330867	0.0178337	-0.0124864	-0.0220819	0.0295398	0.0333731	0.0356242	-0.00956742	0.00434513	0.00326012	-0.0033767	-0.00572379	0.0191936	0	0.0205251	0.0258748	0.107805	0.0812275	0.0763015	0.00689	0.00931421	0.00148601	-0.00346324	-0.000715999	0.000517485	0.0139831	0.0108022	0.0477475	0.0137285	-0.00651405	-0.0028041	-0.0225423
ENSG00000270419.2_7	-0.0257987	-0.000421078	-0.00216266	0.00160256	-0.00118251	0.0116378	0.00878765	0.00365363	0.00160101	0.0373454	0.00276102	0.0906897	-0.00346871	0.0142633	-0.00369144	0.0406647	0.0168583	0.0223207	0.0126649	-0.0163939	0.0289868	0.0102721	0.0116107	-0.0134105	-0.00666091	0	0.0177941	0.0145686	0.178593	0.0156753	0.0867109	0.0292661	0.0027406	0.00962297	-0.00202732	-0.000374809	0.000521675	4.03535e-05	-0.0622166	0.0476093	0.0114167	0.00879757	0.0349612	-0.0182906
ENSG00000203688.6_11	-0.00560029	-0.00324206	0.00581208	0.00758577	0.00680182	-0.00237358	-0.00758543	-0.000910868	0.00359204	0.00105002	-0.0176619	-0.0120995	0.00371357	0.0166863	0.00073491	-0.0168033	0.0365047	0.0381087	0.0292999	-0.00145892	0.00454592	-0.00348924	0.00633974	-0.00720129	0.0101728	0	0.0102755	0.00950027	0.249896	0.0412978	0.16813	0.00188606	0.0140455	0.00171934	-0.00333362	-0.00072178	0.000434785	-0.00261393	0.071849	0.00248784	0.00968655	0.00285097	-0.0253988	-0.0279816
ENSG00000269155.2_8	-0.00687317	-0.00162539	0.000422133	-0.000358672	-0.00258764	-0.00377433	-0.00881169	0.00414385	0.00273815	-0.00176449	-0.016133	-0.0132338	0.000830816	0.0211515	-0.0057166	0.0332161	0.0310395	0.0289926	0.0279638	-0.00511659	0.0239754	0.00658142	0.0101053	-0.0121454	-0.00440979	0	0.0104315	0.0136414	0.239147	0.0286713	0.216556	0.0233083	0.0082686	0.00736915	-0.00312986	-0.000320109	0.000568985	0.00252042	0.0119545	-0.029537	-0.0211262	0.00302233	0.0146279	-0.0339704
ENSG00000198221.12_13	-0.0102995	-0.000918651	0.00621655	0.00848282	0.0211301	0.00774998	0.029732	0.00306045	0.00432861	0.0263911	-0.0105063	-0.0114808	-0.000976564	0.0141394	-0.00164135	0.0215253	0.0172674	0.0152563	0.0227329	-0.015181	0.00534486	0.000295294	0.00723348	-0.00486746	0.00487653	0	0.0172945	0.0136311	0.0634477	0.0222721	0.0872568	0.00261965	0.0121615	0.00737726	0.0481025	-9.34419e-05	0.000728676	0.0106572	0.108277	0.118521	0.0225478	-0.0109073	0.0240826	-0.0116494
ENSG00000223485.5_12	-0.00142751	-0.000216986	0.00575208	0.0114786	0.0050696	-0.00164602	0.00494658	-0.000153429	0.00542973	0.0156348	-0.00803708	0.0863671	0.00025635	-0.00638414	-0.0197941	0.0158165	0.0140786	0.0365793	0.0113103	0.000643546	0.00074208	-0.000704506	0.00943869	-0.00334743	0.00316729	0	-0.00680476	0.013525	0.392469	0.0462554	0.0999984	0.000986037	0.00229679	-0.00146068	-0.00264881	-0.000175492	0.000363546	-0.00138318	0.012737	-0.0256853	-0.0179362	-0.00141135	-0.00982632	-0.0134381
ENSG00000261795.1_8	0.0105415	-0.00332507	0.00351907	-0.00461513	-0.0042274	-0.00344284	-0.00283218	0.00611964	0.00301917	-0.00887943	-0.0155622	-0.0129082	0.000927685	0.000529998	-0.00986934	0.0266688	0.0298933	0.0425318	0.0333771	0.000439104	0.0169007	0.00473833	0.00649315	0.00644183	-0.00690673	0	-0.00506233	0.00852881	0.256622	0.0587817	0.209418	0.0145039	0.0123304	0.00363582	-0.00295598	-0.00050898	0.000458602	0.00134607	0.0248539	-0.0604658	0.00932408	-0.00810018	-0.0394106	0.0309024
ENSG00000249574.1_5	-0.00560117	-0.000785521	0.00460602	-0.00296706	-0.0022296	-0.00213761	-0.00793452	0.00722816	0.00327166	-0.00574893	0.00178042	0.0757698	0.000380615	0.0132106	0.0306236	0.0246565	0.0248956	0.0281374	0.0323788	-0.002041	0.0266242	0.00716361	0.000664727	0.0318281	-0.00461322	0	-0.00626548	0.0172383	0.131635	0.0516644	0.15758	0.0201688	0.00189722	0.00522608	-0.00213331	-0.000448992	0.000328336	0.000311317	0.00951594	-0.0179423	0.0147095	0.0035639	0.0111552	0.0198374
ENSG00000273230.1_8	0.0117708	-0.00064571	0.00329392	0.0110589	-4.92669e-05	-0.00235666	0.0127471	0.00426991	-4.96507e-05	-0.0120836	0.0133892	0.0692635	0.000167222	-0.0830159	0.0474269	0.0275282	0.0185537	-0.0150488	0.0168561	0.00485282	0.0207608	0.00226333	-0.0374025	-0.00367174	-0.00634425	0	-0.00661401	0.00644133	0.215197	-0.0534702	0.164606	0.0193534	-0.00739673	0.00307268	0.031213	-7.77072e-05	0.000462636	0.00666802	0.0168574	0.121289	0.0182879	-0.00636628	-0.0158938	0.0112064
ENSG00000273084.2_9	-0.0174009	0.00834842	0.00196728	0.00194148	0.00937413	0.00657573	-0.00588532	0.00340643	0.00314557	0.0178072	0.0104519	0.0493176	-0.000115774	0.0121833	0.0291209	0.0168592	0.00271195	-0.00627087	-0.00132973	0.00706684	0.0193646	0.00396622	0.00671045	-0.00626092	-0.00679774	0	0.0084725	0.00801308	0.182909	0.00331212	0.142006	0.0175258	-0.00273829	0.00555689	0.0260311	-0.000222108	0.000401181	-0.00313205	0.0181093	0.0322625	0.0172213	-0.00405406	0.0314537	0.0116506
ENSG00000229618.3_10	-0.0151703	0.0159343	0.0212557	0.00656072	0.0033637	0.00867749	0.00708255	-0.00146885	-0.00992965	0.0479986	0.0294411	0.00541946	0.00275523	-0.05631	0.00245746	-0.0174936	-0.0187464	-0.0148121	-0.00323053	0.00291215	-0.00419842	0.00719936	-7.39846e-05	-0.00923064	0.0155227	0	0.00860755	-0.00828833	0.206391	0.0265975	0.11145	-0.00187762	0.00973755	-0.00125537	-0.0026884	-0.000320719	0.000672467	0.0155425	0.141838	0.102811	0.0159349	0.00738919	0.000740275	0.0134284
ENSG00000228649.11_13	-0.0151205	0.0132265	0.010983	0.00492169	0.00560196	0.00906095	-0.008053	-0.0013779	0.0036641	0.0523427	0.0290108	-0.0100723	0.00596697	-0.074769	0.000661854	-0.0179266	-0.00180128	-0.0153565	-0.0069768	0.0129237	0.00757617	0.00224593	0.00153201	0.0053639	0.0170339	0	-0.00795305	-0.000409213	0.0844738	0.0384832	0.107084	0.00138882	-0.00572322	0.00286256	0.0441426	-0.000183167	0.00107535	0.010994	0.15256	0.127049	0.00848414	-0.00327795	0.0232954	0.0280644
ENSG00000223561.8_14	-0.00487733	0.00915537	0.0161308	0.00678537	0.00933885	0.00849116	0.0385368	-0.00423872	-0.000910723	0.0317268	0.0317294	-0.00871901	0.00282638	0.0151804	0.0068482	-0.0192936	0.00538663	-0.00253513	-0.0167049	0.0146912	-0.00268754	-0.001136	0.00582653	0.00172032	0.00247429	0	-0.00569808	-0.00787945	0.137501	0.0145274	0.120746	0.000928729	0.00575537	0.00221506	-0.00237505	0.00422534	-0.00302026	-0.0126831	0.106576	0.0925046	0.0115176	0.0114128	0.0318066	0.0248511
ENSG00000214870.11_12	-0.006283	0.0150751	0.0177203	0.00491654	0.0056287	0.012943	0.00955686	0.000410151	0.00220958	0.016132	0.0315203	0.00595154	0.00170339	0.0153953	-0.00602709	-0.0160433	0.0105563	0.000522535	-0.0112871	0.0170089	0.00391207	0.000233613	0.00746952	-0.00509171	0.00464499	0	0.0134124	0.0143573	0.0794328	0.0127599	0.104365	0.0011783	0.00292394	0.00412346	-0.00214198	0.00318992	-0.00374797	0.017685	0.123143	0.0976593	0.0264323	0.0123667	0.0322605	0.0156033
ENSG00000281332.1_6	-0.00732899	-0.00226845	0.00128792	-0.00318903	-0.00344741	-0.0044557	-0.00909639	0.00117002	0.00526931	-0.000522803	0.00181269	-0.00958451	0.000339183	0.0188271	0.000378077	0.0279509	0.00862041	-0.00892794	-0.00414238	0.016084	-0.00206771	-0.000214213	0.00942306	-0.00956984	0.000266122	0	0.01394	0.0100271	0.270623	-0.0618201	0.16019	-0.00244604	-0.0242493	-0.00687718	-0.00275712	-0.000238576	0.00057905	-0.00337156	0.0199734	0.130731	0.00097408	0.00542429	0.0629372	0.0206205
ENSG00000281103.4_10	-0.00468617	0.0101443	0.0173459	0.00756939	0.00473176	0.0112613	-0.00514555	0.000620822	0.00321236	0.0367479	0.0280161	-0.00850417	0.00226154	0.0110438	0.00204274	-0.019468	0.0283215	0.0283805	0.0271953	-0.00639429	0.0024431	-0.00100891	-0.000743925	0.0169102	0.00202349	0	0.0146493	0.014386	0.142856	0.0538159	0.0633683	0.00277301	-0.00933253	0.00289276	-0.00209269	0.00175671	-0.000153916	0.0165278	0.0957305	0.0831502	0.019469	0.00515491	-0.0189846	0.0191023
ENSG00000188185.13_10	-0.00868362	0.0105988	0.0123236	0.00267878	0.00542553	0.00791264	-0.0062238	-0.00103386	0.00348055	0.0327685	0.0227986	-0.00795069	0.00136268	0.00833247	-0.010118	-0.0144193	-0.00466881	-0.00869644	0.000230248	0.000307659	0.00496102	-0.00135671	-0.00923669	0.000649157	0.00362411	0	-0.00659176	0.00643336	0.308218	9.46172e-05	0.0978516	0.000169158	0.0104459	-0.00489365	-0.00216663	-0.000288441	0.000440019	0.0112861	0.109962	0.0851187	0.00653614	-0.00136202	0.0226914	0.0133551
ENSG00000260997.1_8	0.0115448	-3.35716e-05	-0.00174256	-0.00249855	0.00080204	-0.00180296	0.00804597	0.00215653	0.00201176	-0.00801285	0.00203698	0.0607825	0.000161105	0.0104681	0.0477158	0.0259869	0.0164494	0.0305546	0.0146367	-0.0113839	0.000725355	3.65335e-05	0.00832122	-0.00795243	-0.00425637	0	-0.0060375	0.00674868	0.277529	0.0532853	0.113854	0.000947661	-0.00441449	0.00057511	-0.00202515	-0.000318112	0.000286841	-0.00349523	0.0174546	0.014031	0.00668519	0.00344222	-0.019409	0.0201765
ENSG00000232956.10_9	-0.0124007	0.0120036	0.000219899	0.00167637	0.00849473	0.00641705	0.00736858	0.00300358	0.00411197	0.0311482	0.0163584	0.0234298	-0.00157421	0.00625528	0.0357724	0.0151203	0.0119065	0.0152684	0.0130494	-0.0102649	0.0010897	-0.00119984	0.0071613	-0.00324953	0.00134206	0	-0.00589313	0.00714303	0.242233	-0.0307836	0.0924773	0.00343117	-0.00294512	0.000455724	-0.00185432	-0.000206715	0.000379828	0.00841932	0.0540914	0.0995203	0.00496597	0.0038226	0.01603	0.0151926
ENSG00000233539.5_10	-0.00336451	-0.00216612	0.0128342	0.00292411	0.0130297	-0.00219169	0.00793668	-0.0014559	-0.00179156	-0.0127003	0.0236508	-0.0107814	0.00395025	0.0145294	0.0036482	-0.0202639	0.0142826	-0.00103998	0.0193741	-0.021294	-0.00685705	-0.0128607	0.000259808	-0.00293919	0.0210445	0	-0.00979765	-0.0116637	0.335439	0.0768406	0.0875135	-0.00374929	0.00661606	-0.000587427	-0.00294015	-0.000786885	0.000371264	-0.00631301	0.0192619	0.0643228	0.0197888	0.00440506	-0.013562	0.0155687
ENSG00000205628.5_11	-0.00445283	0.000769939	0.00440119	-0.00248489	0.0095195	-0.00156009	0.0110223	0.000485325	-0.00988493	0.0406606	0.0281043	-0.00952457	-0.00463818	0.0114793	-0.0161511	-0.0171308	0.0141992	-8.41126e-05	-0.000878077	-0.013901	-0.00366576	0.00951482	0.00171599	0.0143997	0.017973	0	0.0141014	0.00946563	0.156271	0.0435128	0.0875314	0.00248038	0.0032899	0.00150015	-0.00235767	0.00581826	-0.00127407	-0.00134574	0.11727	0.0981918	0.0145918	0.00757661	-0.0160928	0.0740344
ENSG00000231427.6_9	-0.00535835	-0.000684445	0.00287498	-0.00154628	0.00757196	-0.00190987	0.0249381	0.000964646	-0.0119193	-0.0116341	0.0304877	-0.00775346	-0.000677434	-0.0551349	0.00460011	-0.0127855	0.00582269	-6.85323e-05	-0.00138583	0.0107205	-0.00252043	-0.00232325	0.00578395	-0.00402943	0.0164537	0	0.00476815	-0.0117831	0.265399	0.080498	0.103316	-0.00483265	0.0173491	0.000195516	-0.00248259	0.0047391	-0.000517061	0.00686627	0.111163	0.0300716	0.0164461	-0.00171316	-0.00199694	0.0585164
ENSG00000273142.1_8	0.00737752	-0.00419117	-0.00665593	-0.00217849	0.00534377	-0.00190007	-0.00940996	0.0022716	0.0029305	-0.000194855	-0.00384849	-0.00685667	2.99561e-05	0.0101895	0.0465432	0.0221461	0.0169574	-0.00881286	0.014945	0.00837398	0.0226652	0.00501761	0.00681505	-0.00290368	-0.00567478	0	0.00926373	0.0100716	0.274066	0.0114289	0.147621	0.0189348	-0.0165811	0.00763699	-0.0017523	-0.000165744	0.000412265	0.00306856	0.0125684	0.0858338	0.00850735	-0.000475702	0.00056484	0.0102664
ENSG00000243144.7_11	-0.00545112	0.012193	0.0213007	0.00585962	0.00598895	-5.50325e-06	0.0116902	-0.00050711	-0.00837213	-0.00687845	0.032394	-0.00721088	0.00174008	0.0132776	0.00376497	-0.0162751	0.0091422	-0.000579393	-0.00319764	0.0192883	-0.00211499	-0.00064276	0.0022849	-0.00548878	0.00821565	0	-0.00613569	-0.00207001	0.274727	0.0445342	0.0856824	0.00254771	0.00772885	3.94901e-05	-0.00229276	-0.000108647	-0.00167361	0.0136187	0.0289798	0.0784939	0.0209223	0.00603062	0.028503	0.0279919
ENSG00000228742.11_10	-0.0035772	-0.00189914	0.00546085	0.0114268	0.0111676	-0.000978515	-0.000725161	-0.00129338	9.03947e-06	0.0307128	0.00734194	-0.00805345	-5.76111e-06	0.0087499	0.000256217	-0.0145024	-0.0169274	-0.00558241	0.00153798	-0.00285881	0.00383656	-0.00126399	0.00583395	-0.00178282	0.000696591	0	-0.00584045	0.00804674	0.303437	0.00996263	0.0941162	-0.00199	0.0111611	-0.00272098	0.0263764	-0.000275329	0.000510446	-0.00549051	0.097382	0.0920632	0.017074	-0.00397415	0.0247793	0.00852158
ENSG00000273270.1_8	-0.00895702	-0.00452672	-0.00139042	0.00234554	0.000913101	0.00108624	-0.0139608	0.00253025	-0.00183288	0.049257	-0.00495875	-0.0118157	3.49757e-05	0.0138964	0.0273102	0.0193507	-0.0149927	-0.0139666	-0.00160418	0.0110175	-0.0064176	-0.00382145	-0.0352811	-0.00298668	-0.00947027	0	0.0105292	0.00881763	0.209929	-0.0363762	0.182392	0.000854976	-0.00810671	-0.00459577	-0.00236739	-0.000200313	0.000529658	0.008155	0.111428	0.151097	-0.0162054	0.017144	-0.0236431	0.00941715
ENSG00000242588.7_12	-0.0107894	0.00331138	0.0011852	0.00221845	0.00382217	0.0105887	0.00686582	1.09843e-05	0.00338027	0.0314967	0.0254145	0.00566844	-0.000137696	0.0149969	-0.00987832	-0.0162647	0.00587529	-0.00507754	-0.00910793	0.0141779	0.00579345	-0.00167776	-0.0080922	-6.38166e-05	0.0106034	0	0.0090101	0.00716739	0.115736	0.0430493	0.182732	0.00158415	-0.00964816	-0.00170204	-0.00192244	-0.000202306	0.000647476	0.0125378	0.112183	0.0999186	0.00153115	0.00996684	0.0103156	0.0123196
ENSG00000271344.1_8	0.0117374	-0.00606493	-0.0195567	-0.0125573	0.000320903	-0.00319154	0.00920975	0.00242714	0.0016351	-0.0130602	-0.00256552	-0.0101739	0.000538212	0.017576	0.0567166	0.0493908	-0.0157746	-0.0180811	-0.00708037	0.015678	0.00357909	-0.0130261	0.010989	0.0337529	0.0189076	0	0.0112452	-0.0151543	0.328799	0.0475781	0.0901745	-0.00441208	0.00717836	-0.00205243	-0.00281681	-0.000544171	0.000312605	-0.0028565	-0.0207227	0.0340283	0.0172862	0.00435039	-0.0164581	0.0130125
ENSG00000273329.2_9	-0.0209427	0.00101947	0.00314627	-0.00110447	0.00728676	0.00767431	0.00190567	0.00140426	0.00284853	0.0336711	0.022261	-0.0092311	-0.000205674	0.0140031	0.0211468	0.00806469	-0.0206823	-0.00830304	-0.00538724	-5.27081e-05	0.00211882	-0.00156194	0.00790505	0.0168493	0.0079418	0	0.0103501	0.010507	0.154641	2.05512e-05	0.163884	-0.00201793	-0.0105174	-0.00117922	-0.0023069	-0.000271696	0.000543259	0.0147885	0.0965428	0.116585	0.0147897	-0.00424107	-0.00369421	0.00975372
ENSG00000271204.1_10	0.0116621	0.000242529	0.00387397	0.00392193	0.0118826	-0.00257961	-0.0179956	0.00401319	-0.000564598	0.0359993	0.0296977	0.0650343	0.000384946	0.0132028	0.00702895	0.023795	-0.0171418	-0.0085963	-0.00542167	0.0135931	-0.000214165	0.00746279	0.00893678	-0.000310229	-0.00736266	0	-0.00550541	-0.00899925	0.167537	0.0412336	0.129784	-0.00693745	0.00949658	0.000770016	-0.00203231	-0.000240352	0.000484943	0.00978103	0.017076	0.0862467	0.0227238	0.00792953	0.0151456	0.0132524
ENSG00000273319.1_8	-0.00915654	-0.00396997	0.00155027	0.0012283	0.00603145	0.00550946	-0.0197589	-0.00089307	0.00169217	0.0260111	0.0229094	0.0806899	0.000310223	0.0111573	0.0128996	0.0216203	0.0128959	0.0365001	0.0101903	-0.0140926	-0.000426446	0.00257375	0.00718068	-0.000718034	-0.00370405	0	-0.00800017	-0.0103146	0.240005	0.0513624	0.158516	-0.00613095	-0.0222219	0.000426257	-0.00234304	-0.00055067	0.000319184	0.010393	0.0258979	-0.0204205	0.0124176	0.00119519	-0.0124926	0.0184225
ENSG00000281189.1_4	-0.00663242	0.0143162	0.00381612	0.00743059	-0.00387643	0.0139131	0.000389132	0.00622293	0.00317274	0.00451715	0.00593706	-0.00981313	0.000364633	0.0192721	0.0539997	0.0459194	0.0056404	0.048321	0.000641698	-0.0159031	0.00811902	0.00268611	0.000485517	0.065502	-0.00492782	0	0.019873	0.0136294	0.203706	-0.0668958	0.12957	-0.00207652	-0.00234115	0.000720587	-0.0023617	-0.000173236	0.000562607	0.00285827	0.0227564	0.0432672	-0.0195619	0.00050357	0.0435087	0.0231276
ENSG00000261455.1_6	-0.00703868	-0.000717699	0.00371177	0.00527363	0.000293324	0.0103451	0.0117297	0.0046518	0.00303798	0.0306602	-0.00326561	0.0570943	7.93062e-06	0.0121725	0.0160176	0.0288255	0.00728903	-0.00741958	-0.0024853	0.0106318	0.0254394	0.00621036	0.0101851	-0.00483504	-0.00602885	0	0.00963673	0.0108371	0.177227	0.0125994	0.135212	0.0248938	0.00186927	0.00834826	-0.00166483	-9.71434e-05	0.000468371	0.00681822	-0.00400022	0.099525	-0.0275584	-0.0125253	0.0363208	0.008754
ENSG00000234722.5_10	-0.00410416	0.000701551	0.00503128	0.00254786	0.00982935	-0.00190582	0.0226107	-0.00130587	-0.00840512	0.0011994	0.0194108	-0.00777573	-2.19629e-05	0.00867803	0.000818346	-0.0142555	0.0103483	-0.0101077	2.24876e-05	0.00160121	0.00502947	-0.000784769	0.00307316	-0.00572564	0.00266595	0	-0.00661319	0.00928258	0.311915	0.0378055	0.0939845	0.00161481	-0.00617626	-0.00393329	0.0110502	-0.000336874	0.000407145	-0.00387747	0.103959	0.0763094	0.0134468	0.00440638	0.0104664	0.00896248
ENSG00000204876.5_10	-0.00519906	-0.00392192	0.00183008	0.00696671	0.00338608	-0.00123289	-0.00559088	0.00184858	0.0044102	-0.0106167	0.0175476	-0.00845311	-2.05879e-05	-0.0559764	0.00136903	-0.0117982	0.012592	0.0333108	0.0100513	-0.0126354	-0.000166596	0.00141007	0.00602603	-0.000166516	0.0146848	0	-0.00502494	0.00812586	0.354216	0.0451019	0.1692	-0.00214079	-0.00832491	-0.000848095	-0.00257306	0.00207547	-0.00162804	0.00274222	0.0996951	0.0231923	-0.0143678	0.00385416	-0.015123	0.00819457
ENSG00000243479.3_4	-0.00663308	0.00301476	0.00180071	-0.00153319	-0.00107168	-0.00244595	0.0276199	0.00332427	0.00612072	0.0299197	0.0212158	-0.00974627	0.000298226	0.0147661	-0.0111196	0.019984	0.0180188	0.00309547	0.0141845	-0.0186815	0.00332592	0.00716899	0.00217584	-0.00933816	-0.00795874	0	0.0118472	0.0140103	0.304952	-0.000647909	0.0737977	0.0257443	-0.0028252	0.00506751	-0.0025028	-0.000486221	0.000494973	0.00182295	-0.0181138	0.0855996	0.0262914	-0.00217991	0.0256551	0.00396594
ENSG00000253853.3_11	-0.0126897	0.00893832	0.00510153	0.00631911	0.000605098	0.0168705	-0.00476745	-0.00645106	-0.022042	0.0603145	0.0340286	-0.0117346	0.00268347	-0.0711778	-0.014327	-0.0191234	0.0269986	0.0087472	0.026804	-0.0115726	-0.00670865	0.0110211	0.0006923	-0.0126997	0.0232437	0	0.013748	0.00637903	0.205779	0.0481195	0.121928	0.00364555	-0.00600753	0.000129369	-0.003494	-0.000634891	0.000717699	0.0227328	0.116134	0.0884788	0.012143	-0.00832245	-0.0263599	-0.0274039
ENSG00000253230.11_13	-0.0075606	0.00832278	0.0102888	0.010827	0.0128031	0.0073127	0.0343505	0.000876314	0.00351671	0.0283771	0.0226639	-0.00634529	-0.000353278	0.0124196	0.000131993	-0.0124137	0.0060317	0.0121745	-0.00857934	0.0115548	0.0014058	-0.00101238	0.0050574	-0.000516934	-0.00533985	0	-0.00520018	0.00935765	0.151988	0.0493695	0.119952	0.0111368	-0.00314567	0.00723885	-0.00176955	-0.000322013	0.00043542	0.0153323	0.0768774	0.0838159	0.0151729	-0.00387132	0.0450953	-0.0160518
ENSG00000251191.8_9	-0.005316	0.0116118	0.0280579	0.0101048	0.00540007	0.0131315	0.00350503	0.000269997	-0.00460104	0.00203254	0.011129	0.01981	0.000637319	0.0159245	0.0019607	-0.0148441	-0.018159	-0.0121632	-0.00505202	0.0141869	0.000798655	0.000156037	-0.000136795	0.00464126	0.00735031	0	0.0142098	0.0150338	0.304831	0.0437385	0.101523	0.000624949	0.00670061	-0.00440643	-0.00252386	-0.000215236	0.000534696	0.00488835	0.0244848	0.0828957	0.0219166	-0.00264445	0.0100159	-0.013868
ENSG00000253490.5_8	-0.00637965	0.0104382	0.0192054	0.00694266	0.00283428	0.0105429	-0.00111121	-0.00286782	0.00364058	0.0342975	0.0224426	0.0219488	2.8383e-06	-0.0342903	0.00146809	-0.0148106	-0.0123786	-0.0105465	-0.00453506	0.00453206	0.00261222	0.00195014	0.00615872	0.00835226	0.00626551	0	0.0101316	0.00882251	0.191814	0.0354348	0.15234	0.00346675	-0.00223863	0.000622261	-0.0024179	0.00122783	-0.00310761	0.0139167	0.101114	0.0764392	0.018698	0.0103467	0.0044578	-0.0159801
ENSG00000253642.6_10	-0.0040645	0.013034	0.0194611	0.00577835	0.000484851	0.0113428	0.000633628	-0.00217906	-0.0125694	0.0426638	0.0272374	0.0638516	-0.00595235	-0.0657502	-0.00540889	-0.0235525	-0.000136411	-0.00931001	-0.00627394	0.0160783	-0.00127669	-0.00189595	-0.00210016	-0.00418574	0.00194822	0	-0.00850291	0.00935095	0.303013	-0.000445908	0.0953653	-0.00375817	0.00144028	-0.00300701	-0.00317828	0.00181272	-0.00456611	-0.0131596	0.0175679	0.112018	0.0170127	0.0160864	0.0238007	-0.02085
ENSG00000253123.4_11	0.0149288	0.000417679	0.00518668	0.00209181	-0.00644107	-0.00246239	0.0265628	0.00250001	0.00283533	-0.0127128	-0.00108025	-0.0112595	0.000432042	0.023953	-0.0146105	0.0218337	0.0014189	0.0120979	-0.0121932	0.0232501	0.000947544	-0.00353461	-0.00257381	-0.00127419	0.00407515	0	-0.00672304	0.0114697	0.0550946	0.0592618	0.234932	0.00237741	0.00392951	-0.00342146	-0.00256343	-0.000159009	0.000670059	0.00791318	0.0885285	0.0768261	0.01506	0.00797937	0.0285821	-0.0050101
ENSG00000253161.7_12	-0.00281926	0.0163618	0.0165565	0.00720345	0.00239187	0.0103652	0.00603849	-0.00126544	-0.000867324	0.0315586	0.0266495	0.0227456	0.000666671	-0.06554	0.000914213	-0.0148851	0.00197497	-0.00993202	-0.00361989	0.00975617	0.00486264	-0.00012126	-0.00350784	-0.0017676	0.011844	0	-0.00655529	0.0133504	0.340203	0.0256668	0.0627899	0.00585494	-0.0189474	0.0060955	-0.00249937	-6.92497e-05	0.00068144	0.0206049	0.0194029	0.101672	0.0111571	0.0109201	0.0253711	-0.00173822
ENSG00000254290.3_11	-0.0021327	-0.000912552	0.00219962	0.00584908	-0.00451531	-0.0025118	0.0115529	-0.000608914	0.00359695	-0.000356385	-0.00197359	-0.00929855	0.000561917	0.0131594	0.0289555	0.022424	-0.00155196	-0.00797797	-0.000166644	0.0149342	-0.00260586	-0.00122233	0.0100892	-0.00929852	-0.00718391	0	-0.00594622	0.00937974	0.376503	0.046737	0.113338	0.00100571	-0.000637156	-0.00235607	-0.00275601	-0.000293685	0.000380253	-0.00380813	0.0200637	0.0441948	-0.028522	-0.0216944	0.0453007	0.00817964
ENSG00000253361.3_13	-0.00716202	0.00140614	0.012848	0.0139167	6.28501e-05	-0.00285037	-0.00845481	0.000685943	0.00440914	-0.0102259	0.00734661	-0.00777898	-0.00125195	0.00669581	0.009976	-0.0174989	-0.00276833	-0.00436681	-0.00584959	0.0130046	-0.000441343	-0.00024899	-0.0294546	0.0326854	0.0131957	0	0.0109314	0.0110885	0.307332	0.0179246	0.0908125	0.000642526	0.0119944	0.00449904	-0.00251834	0.0022322	-0.00359692	0.0123436	0.0847466	0.0876363	-0.0119896	0.00207918	0.0236776	0.0084295
ENSG00000253802.2_10	0.0100565	0.00406813	0.0106076	0.0256853	0.0161699	-0.00051096	0.041045	0.00332333	0.00351387	0.0061481	0.0439396	-0.00671806	0.000505953	0.0205447	0.00767472	-0.0172491	-0.0143826	-0.00723959	-0.00358409	0.0166854	0.00561671	0.00451458	-0.000281539	0.00213628	0.00964325	0	-0.00818738	-0.0124003	0.252503	0.125733	-0.0769924	0.000831217	0.0159062	0.0020521	-0.00263674	-0.000615341	0.000699913	0.00948145	0.0239412	0.0920509	0.0330652	0.0136358	0.00351475	0.0287875
ENSG00000255366.1_10	0.0170246	-0.0043539	-0.00823104	-0.00493704	-0.0026933	-0.00424645	-0.00087796	0.002225	0.0053364	-0.00988465	-0.00780556	-0.0112061	0.000517564	0.0224729	-0.0139601	0.0365442	0.00703755	0.02395	-0.0112403	0.0245828	-0.000678757	-0.0108318	0.0105655	-0.00317616	-0.00569871	0	-0.0055121	-0.00870898	0.181835	0.05926	0.192287	-0.00114338	0.00577942	0.000116745	0.0219997	-0.000445744	0.000535092	0.0103574	0.0258643	0.026578	0.0110327	0.000661922	0.0150498	0.0234189
ENSG00000253688.2_12	-0.00731328	-0.00359189	0.00595178	0.00612036	-0.00503867	0.0124591	-0.000251136	0.00466188	0.00606321	-0.00116274	-0.00322232	0.0911111	-0.00287494	0.0228713	-0.00182229	0.0327624	-0.000544108	0.0224149	-0.0137508	0.0131161	0.00472622	-0.0031984	0.0181118	-0.0079832	0.0111859	0	-0.00628589	0.0191574	0.179154	0.0216048	0.128898	0.00435497	0.0156377	0.00293799	-0.0032086	-0.000235777	0.000386364	-0.00283652	-0.00529348	-0.0221983	0.0158677	0.00879311	0.00600427	0.0482699
ENSG00000253369.4_13	0.00314441	0.000207846	0.00284527	-0.0030328	0.00998176	-0.00308073	-0.00389758	0.000158239	-0.000368156	0.00271767	0.0169946	-0.00910601	-0.000162154	0.0132429	0.00541479	-0.015574	-0.0174922	-0.0135867	-0.00292659	0.0057648	-0.00230811	0.00116302	-0.00102059	-0.00147938	0.00156449	0	0.00562697	0.0126114	0.332125	0.0599748	0.173045	0.00156784	0.00183034	-0.00108351	-0.0027824	-0.000626871	0.000480021	0.0010697	0.0886286	-0.0472453	0.00306168	0.00273641	0.00285832	0.0248989
ENSG00000246430.9_13	-0.0058228	0.00443202	0.00867919	0.00452299	0.00347547	0.00776352	9.14753e-05	-0.00514685	0.00225834	0.0369316	0.0252845	-0.00835209	0.00367815	0.00873134	-0.00860033	-0.0166198	0.0202323	-0.00225483	-0.00152633	0.0066365	5.44268e-05	0.00920704	0.00766878	0.00435067	0.0141659	0	0.0117144	-0.00618547	0.151651	0.0460753	0.105017	0.00193914	0.0103626	0.00233218	-0.00201717	-0.000421403	0.000561829	0.00301289	0.100152	0.0782416	0.0149819	0.0115427	-0.00349316	0.0538112
ENSG00000205293.5_8	-0.00563011	-0.00290134	0.0142504	0.00207968	0.00867184	-0.000926688	-0.00423795	-0.000411144	-0.000279937	-0.011741	0.0252364	-0.00844412	7.51801e-05	0.0100182	0.00249621	-0.0129712	-0.0111496	-0.00631015	0.000216644	-0.00700504	-0.00451515	0.00631981	0.000144144	-0.00330048	0.009005	0	-0.00370181	-0.0170885	0.433237	0.0697074	0.151413	-0.00532264	0.0042158	-0.00122562	-0.0028739	-0.000495766	0.000280202	-0.00617165	0.0562502	-0.00936277	0.00868297	-0.00227012	-0.0232127	0.0232331
ENSG00000254377.8_10	-0.00530581	0.00332854	0.00304367	0.00939905	0.0091644	0.00307768	0.0325003	0.00058035	0.0027908	0.0302904	0.0234785	-0.00655732	-0.00159741	0.0152723	-0.0114611	-0.00965064	0.00739855	0.0108378	-0.00691931	0.013834	0.00587593	-0.00132648	0.00610648	-0.00107766	-0.00586267	0	-0.0049638	0.0108026	0.0627444	0.0591842	0.134922	0.000372785	0.00610403	0.00150436	-0.00166807	-0.000339021	0.000487063	0.0114347	0.0806509	0.0874514	0.0154887	0.00534054	0.0413128	0.0599474
ENSG00000246145.1_9	-0.0181229	0.00975239	0.00248201	0.00136093	-0.000579808	0.01433	0.00789714	4.3546e-05	0.00317008	0.0186562	-0.00791018	-0.00996788	0.000250448	0.0186196	-0.00413492	-0.00715065	0.00622726	-0.00636724	-0.011669	0.0128769	-0.00284983	0.0116758	-0.0134303	-0.00842698	0.00917822	0	-0.00607014	-0.0140858	0.0900547	0.00121891	0.224643	-0.00691123	0.00712136	0.000413156	-0.00281913	-0.00045578	0.000684342	0.0136069	0.104408	0.0287805	0.0114855	0.0127999	0.0360549	0.092286
ENSG00000260838.3_10	0.0122211	-0.0044865	-0.0102257	-0.00421835	-0.0158975	-0.00247009	-0.00599171	0.0013341	-0.000776325	-0.0131989	-0.00390461	-0.010118	0.00029215	0.0190285	0.00156336	0.0243645	0.00515459	0.0189412	-0.00913745	0.0154852	-0.00437139	0.00669737	0.00767575	-0.00167581	-0.00511533	0	-0.00357561	-0.0167234	0.154198	0.0838189	0.218218	-0.0039234	0.00970751	-0.00311651	0.0272677	-0.000409651	0.000417795	0.00443656	0.0261454	-0.0130391	0.0146358	0.00550675	0.0473097	0.0809367
ENSG00000253636.1_8	0.01186	-0.00829407	-0.0162031	-0.00561668	0.0051941	-0.00238278	0.00852089	0.00274415	-0.000570854	0.00155739	-0.0102327	0.00690442	0.000383263	0.0143386	-7.4706e-05	-0.0111973	-0.0203438	-0.0140383	-0.0027265	-0.00248976	-0.00241391	-0.00969621	0.00836087	0.000208841	0.0203996	0	-0.00578932	-0.00803342	0.14933	-0.00167325	0.249462	-0.00278226	0.00677931	-0.00130374	0.0467739	-0.000436014	0.000440905	0.0111271	0.0370387	0.0921095	0.016082	0.00672269	-0.0240829	0.0851223
ENSG00000253339.4_11	0.0148276	0.00185093	-0.00326286	-0.00462849	-0.00603881	-0.00453099	0.00710322	-0.000941657	0.00488675	-0.0152896	-0.00365149	0.0125804	0.000888943	0.019481	0.00946123	0.0231851	-0.0136663	-0.0156694	-0.00811019	0.0185719	0.00593506	-0.00343893	0.0024024	-0.0123601	0.0108994	0	-0.00537906	0.011284	0.25239	0.0666149	0.104268	-0.00184117	-0.0196154	-0.00657912	-0.00294507	-0.000325556	0.000576786	0.0286741	0.0440909	-0.00918539	0.0190273	-0.00887127	0.0115321	0.0853426
ENSG00000249395.4_9	-0.00515314	0.00235106	0.00884943	0.00483555	0.000780471	0.00682117	0.00263098	-0.000496057	-0.0101005	0.0325529	0.0244243	0.0257138	0.00238565	0.00847153	0.00106323	-0.0180908	-0.0149831	-0.00876315	-0.00304423	0.00940953	-0.00427798	-0.00177151	0.00268855	-0.00727487	0.00745127	0	-0.00597326	-0.00976568	0.388914	0.00327338	0.0322458	-0.0043367	-0.0042542	-0.00115887	0.0398203	-0.00102107	0.000764853	0.0062601	0.0489775	0.0903188	-0.0150674	-0.000458836	0.00367893	0.060541
ENSG00000254300.1_7	-0.00551704	0.00688408	0.00788742	0.0175147	0.00967242	0.00087818	0.0111324	-2.59035e-05	-0.00164718	0.0392241	0.0494743	-0.0105345	0.00317113	0.0161237	0.00394581	-0.0216037	0.00640758	-0.00422523	-0.0138869	0.0232355	-0.00693703	0.00668325	0.00727889	-0.0059392	0.0106623	0	-0.00714914	-0.0194632	0.10787	0.0750329	0.127607	-0.00713061	-0.0057672	-0.004334	-0.0025694	-0.000275861	0.000769522	0.000371814	0.0215821	0.114103	0.0045945	0.000203462	0.00977272	0.119878
ENSG00000261618.2_10	0.010562	0.000163765	-0.00715766	-0.00240556	0.00152313	-0.0014563	0.00825608	0.00481064	0.00577864	-0.00252018	-0.00531334	-0.0106619	0.000351437	0.011274	-0.00358592	0.0241791	0.00939685	-0.00996376	-0.000416466	0.0016161	-0.00525282	0.00910138	0.00906963	0.00155204	0.00999459	0	-0.00341003	-0.0142078	0.167273	0.0337456	0.26609	-0.00416155	-0.000393663	-0.000729015	-0.00225531	-0.000379232	0.000463532	0.0144458	0.109032	-0.0186437	0.00584386	0.00734739	-0.0171303	0.0891639
ENSG00000272138.3_10	-0.0176844	0.0176712	0.0157141	0.00370074	0.000120587	0.0164584	-0.00287122	-0.00065094	0.00629058	-0.0137415	-0.0269151	-0.00903175	-0.0106775	0.016122	-5.25697e-06	-0.024825	-0.0249401	-0.014543	-0.00766427	0.0183098	0.00665977	-0.0124234	-0.00510618	-0.00126393	0.0134474	0	0.0163064	0.0130604	0.186045	0.00582588	0.0960658	-0.00422219	0.00851347	-0.00575119	0.0501399	-0.000370046	0.000702325	-0.0118078	0.105029	0.0973806	0.00594142	0.0161023	0.0319226	0.0702342
ENSG00000249328.3_11	-0.0102582	0.0261049	0.0244215	0.00841042	0.0154751	0.0173149	0.0167087	-0.000808645	0.00122981	-0.00390891	0.0232802	-0.0118582	0.00380496	0.0264974	0.00331858	-0.023204	0.00911843	-0.0083174	-0.00672921	-0.0120131	0.00583878	0.000645136	-0.00161445	-0.00403905	-0.00270907	0	0.0210028	0.0117345	0.0606727	-0.00626573	0.118617	-0.00360594	0.00696301	-0.00963004	-0.00304106	-0.000100294	0.000974744	-0.0100284	0.0488574	0.134742	0.0124304	0.0153373	0.0433864	0.0811031
ENSG00000253898.1_6	0.00893415	-0.00272404	-0.0129975	-0.0105019	-0.00409272	-0.00160554	-0.0103075	0.00294521	0.00512229	-0.0100922	-0.00325568	-0.00804772	0.00016253	0.00900207	-0.0116726	0.0131729	0.00856544	0.0268201	-0.00140205	0.00225812	-0.00382389	0.00737954	-0.000167208	-0.00473342	0.0199336	0	-0.00425374	-0.00523468	0.467984	0.0569891	0.105757	-0.00302605	-0.0133497	0.000729736	-0.00218328	-0.000477326	0.000167308	0.025691	0.0047232	-0.0217571	0.0148523	-0.00545409	-0.0135887	0.0671515
ENSG00000253154.4_11	-0.00738702	0.00759778	0.0122789	0.00305972	0.00964024	0.00985009	0.000297858	-0.000834775	-0.00233157	-0.00743684	0.0274432	-0.00623492	-5.36596e-05	0.0104304	0.00199588	-0.0140996	-0.00130763	-0.0016656	-0.00516653	-0.00292618	-0.00587635	0.0020764	0.000988302	-0.008761	0.0161906	0	0.0102058	-0.0201801	0.413467	0.0415421	-0.0397984	-0.00686871	0.00255242	-0.00610724	-0.00246123	-0.000400829	0.000456364	-0.00651717	0.082746	0.0776279	0.0160837	0.00817318	-0.00223017	0.0603487
ENSG00000248858.7_10	-0.00692871	0.00181408	0.00943935	0.00955925	0.00423563	-0.0033602	-0.00361317	-0.00106227	0.000900362	0.0666709	0.0376602	-0.0119729	0.00271938	-0.0867088	0.00192404	-0.0196722	0.00786742	-0.00808825	-0.00290282	-0.00310414	-0.0065284	0.0107145	0.00553762	0.00314533	0.0177958	0	0.0134988	-0.0106158	-0.0449284	-0.00377166	0.134672	-0.00182236	0.00214945	0.000939292	0.0527484	0.00323578	-0.0059139	0.0217353	0.129671	0.149472	0.0162583	0.000670678	0.0380638	0.0888153
ENSG00000260368.1_10	0.0154888	-0.00211042	-0.00531501	-0.00262805	-0.00534354	-0.00151558	-0.0282643	0.00437489	0.00125974	-0.00541133	-0.0245034	0.100309	0.000558406	0.0141128	0.0253812	0.0522605	0.0322339	0.0439606	0.0175721	-0.0132468	0.00504098	0.000196945	0.0114064	-0.0123599	-0.00764998	0	0.0198276	0.00135752	0.137024	0.00986364	0.0761713	-0.00349154	-0.00970609	-0.00559508	0.0478122	-0.000413476	0.000442825	0.000131586	-0.0186441	0.0402804	0.00901181	0.0109346	0.00636143	0.0750983
ENSG00000261087.1_8	0.00963358	-0.00343037	0.00442478	-0.00197108	0.0016832	-0.0021268	0.00802654	0.00241609	0.000463551	-0.00154543	-0.0115034	-0.00744542	0.000227782	0.0121808	-0.011193	0.02956	0.000524313	-0.000632699	0.000653703	-0.0182659	0.00553219	-0.00770748	-0.00256523	0.0292667	-0.00804433	0	0.0107469	-0.00917436	0.242077	0.0125313	0.181089	-0.00183367	0.00458774	-0.000655061	-0.00191989	-0.000295053	0.000429027	0.00474737	0.0285634	0.0892284	0.00479949	0.000147274	0.0153267	0.0623636
ENSG00000253669.4_9	-0.00905084	0.0119838	0.0156678	0.0059077	0.000243813	0.0101851	0.00862059	0.00633389	0.00366945	0.0215737	-0.0135943	0.0813257	0.00268256	0.0087769	0.0283692	0.0229529	0.00383046	-0.0015358	-0.0036884	0.00929782	0.014144	0.00429459	0.00627248	0.0248427	-0.00538913	0	0.0096641	0.00857461	0.123426	-0.0409386	0.120439	0.00535332	-0.00270931	0.00176674	0.032238	-2.3102e-05	0.000526091	0.00056023	0.0462696	0.0402357	-0.0128299	0.0122257	0.0329068	0.0619498
ENSG00000253877.6_9	-0.00572529	0.00165729	0.00443525	0.0132089	0.0116129	-0.00202192	0.0338584	-0.00132896	-0.00268602	0.0361619	0.0345914	-0.00936032	-0.000288943	0.00960203	-0.0161848	-0.0158821	-0.0198714	-0.0102321	0.0013422	0.00919492	-0.00516711	0.0053562	0.00274462	-0.00550019	0.00838956	0	0.0104843	-0.0188905	0.20815	0.0424259	0.067496	-0.0071722	-0.00255678	-0.0031254	-0.00234002	-0.000454682	0.000458537	-0.00574778	0.135294	0.105016	0.0146427	0.00667335	-0.0244424	0.0733004
ENSG00000254339.6_9	-0.0065749	-0.000679737	-0.00334939	-0.00567947	0.00178565	-0.00199251	-0.00742898	-0.000710924	0.00082434	0.0339978	0.0365627	-0.00777168	0.000104121	0.00927794	-0.0154801	-0.0188746	-0.0177313	-0.0111414	-0.00319575	0.00202992	-0.00287056	0.00576503	0.000646081	-0.00584245	-0.00101086	0	0.00823853	0.00938052	0.448002	0.0742668	-0.039662	-0.00389951	-0.009449	-0.0068941	-0.00269753	-0.000598874	0.00034686	0.0156974	0.0308824	0.0444366	0.0139307	0.00319355	-0.0164374	0.0751978
ENSG00000249917.3_10	-0.00578239	0.0203815	0.0179737	0.0089716	0.00260119	0.0174498	-0.00247893	-0.00159178	-0.010085	0.0261253	0.0294635	-0.00864963	-0.00012388	-0.0147645	-0.0144893	-0.0204317	0.00907615	-0.00748356	-0.00529884	0.0220474	-0.00717208	0.000624303	0.00982031	-0.00431682	0.0181811	0	0.0141253	0.00699585	0.0350666	0.0608287	0.177916	0.00241359	0.00576248	-0.000149092	-0.00223592	-3.52009e-05	0.000932987	-0.0078918	0.0529939	0.112646	0.0223368	0.0157149	0.0343489	0.0824204
ENSG00000272384.2_9	-0.0174226	0.00912797	-0.000146524	0.00260837	0.00140458	0.00911337	0.0105256	0.00153216	9.52072e-06	0.011785	-0.0126144	0.0377232	-9.05397e-05	0.013864	0.0112858	0.0261541	0.00647805	0.0154843	-0.00732614	0.011971	0.01756	0.00618543	0.00901752	-0.00923307	-0.00663507	0	-0.00430454	0.0085336	0.260095	0.0122078	0.135546	0.0217352	0.00552597	0.00321856	0.0323087	-8.10658e-05	0.000396299	-0.00497985	-0.0181954	-0.0245986	-0.0234034	0.00112128	0.0349842	0.0671892
ENSG00000245149.6_11	-0.0169614	0.00991362	0.0016992	0.00122916	0.00565151	0.00719683	0.00391458	-6.70392e-05	0.00492866	0.0324604	0.0282608	-0.00656452	1.57524e-05	0.0146467	-0.0122179	-0.0110938	-0.00793291	-0.0125671	-0.00474897	-0.000400614	-0.000371891	-0.00746646	-0.00650774	0.0126309	-0.00784289	0	-0.00637823	0.01215	0.194173	0.0100386	0.14341	0.00129961	0.00594961	0.0011702	-0.0019547	-0.000371306	0.000480935	0.0106767	0.102592	0.0978495	0.0120491	-0.00727827	0.0222294	0.0565634
ENSG00000245164.10_12	-0.00935542	0.0116946	0.0223624	0.00888248	0.00362085	0.0110512	0.0476717	-0.00196712	-0.0133765	0.0524782	0.0322417	-0.00932652	0.00465461	0.012199	0.00281456	-0.0208299	-0.0236311	-0.0138085	-0.00282788	-0.000928598	-0.00540143	0.0112969	0.00479616	-0.0117069	0.00520663	0	-0.0105499	-0.0101237	0.105678	0.0280897	0.105115	-0.000132047	0.013941	-0.00139151	-0.00263236	0.00561731	-0.00331246	0.0198598	0.136307	0.0699783	0.0174448	-0.0046374	-0.00307892	0.0696218
ENSG00000254166.4_11	-0.004801	0.0102985	0.0137965	0.00558083	0.00311507	0.0076517	0.0133951	-0.0008321	-0.00744376	0.0330902	0.0194431	0.00516422	-0.00466031	0.00761923	-0.00103458	-0.0103878	-0.0131703	-0.00855936	-0.00237663	0.00459241	-0.00244343	0.00605561	-0.000337982	-0.00527899	0.00872918	0	0.00824538	-0.00581838	0.269975	-0.00253238	0.0918016	0.00138528	0.00848314	-0.000925058	0.00995316	-0.000274912	0.000363899	-0.000956018	0.100411	0.0770627	0.0141419	-0.00385482	0.00790011	0.050509
ENSG00000282961.1_4	0.0162962	0.00185694	0.00442995	0.0145809	0.00143708	-0.00174531	0.00962459	0.00160827	0.00784233	0.00285566	-0.00668579	0.0444394	0.000277838	0.0220104	-0.00184584	-0.00967116	0.0123948	0.0237336	-0.00632098	0.014817	0.00147853	0.0189634	0.00766425	0.00707852	0.0354253	0	0.00573062	-0.00351978	-0.0400487	-0.113497	0.258832	-0.00286534	0.0238947	0.00350089	-0.00253062	0.00733657	-0.000464305	-0.00340937	0.168937	-0.0453839	0.0126841	0.0236497	0.0402102	0.126974
ENSG00000249859.14_10	-0.0106785	0.0115405	0.0104713	0.00430477	0.00506438	0.00619528	-0.00131493	-0.000127226	-0.00359722	0.0338754	0.0155578	0.0554692	0.000634472	-0.0497931	-0.0100774	-0.0139241	0.0125203	0.00326204	0.0139098	-0.000554307	0.00444238	-0.00059733	-0.00660407	-0.00352095	0.009051	0	0.00911658	0.00699876	0.255248	-0.0197356	0.0828294	0.00132022	0.00412728	0.00239008	0.0324022	-0.000150129	0.000347379	0.000278768	0.102895	0.0805139	0.00819952	0.00794413	-0.0124949	0.0513007
ENSG00000280055.2_7	0.0103485	-0.00266558	0.00352137	0.0121065	0.0139714	-0.00176258	-0.0144631	0.00383603	0.000364343	0.0281054	0.0217726	0.0767671	0.000253936	0.0142318	-0.00983295	0.0238705	0.0210963	0.0260148	0.0207977	-0.00523481	0.00514319	-0.00111289	-0.0205391	-0.0046407	-0.00309331	0	0.011521	0.0101388	0.143755	0.0587224	0.132924	-0.00127435	0.00854046	-0.00125481	-0.00170595	-0.000377015	0.000423373	0.00444213	0.0221152	0.00094888	0.0209424	-0.00459022	0.00582838	0.0662412
ENSG00000229140.12_17	-0.013774	0.0149062	0.0176455	0.0077627	0.00389811	0.00827404	0.0392561	-0.0013808	-0.0090722	0.0397087	0.0279291	0.00528211	0.00329609	0.0127889	0.00175245	-0.0172881	-0.0198778	-0.0113892	-0.00384839	0.012606	-0.00394884	0.00636659	0.000601789	-0.00684169	0.0165007	0	-0.00770063	-0.0121552	0.06034	0.0664085	0.110894	-0.00357447	0.0123014	-0.00171482	-0.00230159	0.0053799	-0.00227081	0.010782	0.131742	0.0854219	0.0173783	0.0104215	0.00499442	0.0628083
ENSG00000254101.8_11	-0.0105891	0.0153288	0.0182939	0.00160513	0.00281616	0.0145773	0.016436	-0.00178074	-0.0120046	0.0547289	0.0259834	-0.0097551	-0.00284601	-0.0248701	-0.00577893	-0.0209611	0.0119762	-0.00326175	0.00883112	-0.00846161	-0.00611273	-0.00507294	0.00527141	-0.00396763	-0.000441732	0	0.0159172	-0.00958289	0.159213	0.0119855	0.0870047	-0.000758319	0.0144031	0.000171441	-0.00288507	-0.00162715	0.000769331	-0.00892086	0.139988	0.106951	0.0212386	0.0107043	-0.026063	0.0768808
ENSG00000253288.2_11	-0.00876835	-0.0016705	0.00423787	0.0131879	0.000605542	-0.00236557	-0.00796835	-0.00668844	-0.0161653	0.0193302	0.0233818	-0.0105502	-0.00846505	0.013714	-0.0138989	-0.0259762	0.0324565	-0.00172076	0.0375131	-0.00931317	-0.00232974	0.00738989	0.00418585	-0.0124236	0.00194688	0	0.0149846	-0.0118634	0.185906	0.0515278	0.137788	-0.00643651	0.00761022	-4.29425e-05	-0.00313426	-0.00161624	0.000706247	-0.00849739	0.0770746	0.0923681	0.0133378	-0.00666141	-0.0271972	0.0960701
ENSG00000259891.1_10	0.0105023	0.000915423	0.00393419	0.0035241	0.0159846	-0.00217384	-0.0211412	0.00318556	0.000977132	0.03233	0.0175119	0.0223906	0.000320069	0.0157363	0.0271348	0.0248194	0.0138909	-0.012148	0.00846143	0.00444249	-0.00232771	-0.00216316	-0.0341869	0.0187081	0.00833553	0	-0.00878225	0.00879626	0.168136	-0.0427508	0.131438	0.0024476	0.00771118	0.00437908	0.0330813	-0.000152257	0.000501382	0.00743329	0.0129962	0.0826791	0.0185996	0.00441671	0.00917197	0.0634882
ENSG00000253266.1_8	-0.00252203	-0.00273862	0.00545718	0.0158956	0.000108197	-0.00344862	-0.0221694	0.00712029	0.00286262	-0.013178	0.00680718	0.0636612	0.000768419	0.0186376	0.060824	0.0282231	0.0396031	0.0445322	0.0439738	-0.012988	0.0279084	0.00750423	-0.0115034	-0.00367235	-0.00817139	0	-0.011235	0.0175662	0.115237	0.0783897	0.0480684	0.0218733	0.016641	0.00939803	-0.00296552	-0.000631932	0.000415258	-0.00225844	-0.0135808	-0.0264214	0.005448	0.00341631	-0.0159793	0.0964245
ENSG00000261655.1_9	0.00838822	-0.00273141	0.00265559	-0.00280464	-0.000195864	-0.00178364	0.0103393	0.00630182	0.00255245	-0.00735996	-0.00594861	0.0852206	0.000331749	0.00770754	0.0492008	0.0306767	0.0259122	0.0266727	0.0288835	-0.00762996	0.0269818	0.00582943	0.00839507	-0.00639914	-0.00697957	0	-0.00568463	0.00789832	0.119608	0.0098403	0.1654	0.0201384	0.0128161	0.00487825	0.0364936	-0.00037255	0.000247854	-0.00329835	0.00716308	-0.0429579	0.0129784	0.00630743	-0.0106606	0.0680385
[truncated: 400 more rows]

## Sheet: lncRNAfunc results (LINC02086)
Ensembl ID	Base mean	log2FC(AD/control)	lfcSE	Stat	P-value	Adjc.p-value	DEG direction	Cancer type
ENSG00000244649	690.274	2.06712	0.192607	10.7324	7.17e-27	2.11e-25	UP	KICH
ENSG00000244649	463.933	1.67612	0.270021	6.20736	5.39e-10	3.89e-09	UP	KIRP
ENSG00000244649	386.59	2.44463	0.655803	3.72769	0.000193241	0.00216543	UP	ESCA
[truncated: 2 more rows]

## Sheet: clustering feature groups
All feature groups	AUPRC reduction score
Feature group 0	0.0815
[truncated: 58 more rows]

## Sheet: model score reduction
feature	AUPRC reduction	AUROC reduction
[truncated: 44 more rows]

[truncated: 1 more sheets: feature subset evaluation]
